# Supplementary material for: Stromal Interferon Regulatory Factor 3 Can Antagonize Human Papillomavirus Replication by Supporting Epithelial-to-Mesenchymal Transition
Source: Viruses. 2025 Apr 23;17(5):598. doi: 10.3390/v17050598 (PMC12115382; doi:10.3390/v17050598)
Supplement: Supplementary file 1 [file viruses-17-00598-s001.zip]

Archive with 2 entries (2 files):
- Supplemental table S3.xlsx
- Supplementary table S1-S2, S4.pdf
