# Supplementary material for: Stromal Interferon Regulatory Factor 3 Can Antagonize Human Papillomavirus Replication by Supporting Epithelial-to-Mesenchymal Transition
Source: Viruses. 2025 Apr 23;17(5):598. doi: 10.3390/v17050598 (PMC12115382; doi:10.3390/v17050598)
Supplement: Supplementary file 1 [file viruses-17-00598-s001.zip › Supplemental table S3.xlsx]

## Sheet: Supp data 1 Selected genes
Accession	Symbol	7_Stromal-NTC TPM	8_Stromal-NTC TPM	9_Stromal-NTC TPM	MEAN NTC	13_Stromal-IRF3 TPM	14_Stromal-IRF3 TPM	15_Stromal-IRF3 TPM	MEAN IRF3	22_Epithelial-NTC TPM	23_Epithelial-NTC TPM	24_Epithelial-NTC TPM	MEAN NTC	28_Epithelial-IRF3 TPM	29_Epithelial-IRF3 TPM	30_Epithelial-IRF3 TPM	MEAN IRF3
ENSG00000092969.12	TGFB2	2.8	0.52	1.21	1.51	0.61	0.52	2.31	1.14667	1.5	0.48	1.63	1.20333	1.1	1.14	0.15	0.796667
ENSG00000119699.7	TGFB3	0.47	1.07	4.04	1.86	2.72	0.66	1.41	1.59667	1.08	1.8	1.87	1.58333	0.89	0.44	0.48	0.603333
ENSG00000120708.17	TGFBI	410.11	429.33	328.05	389.163	195.12	197.25	382.53	258.3	642.81	320.76	571.56	511.71	498.02	566.71	70.36	378.363
ENSG00000182393.3	IFNL1	0	0	0	0	0	0	0	0	0	0.09	0	0.03	0	0.2	0	0.0666667
ENSG00000183709.7	IFNL2	0	0	0	0	0	0	0	0	0	0	0	0	0	0.07	0	0.0233333
ENSG00000197110.8	IFNL3	0	0	0	0	0	0	0.14	0.0466667	0	0.11	0	0.0366667	0	0	0	0
ENSG00000171855.7	IFNB1	0	0	0	0	0	0.12	0	0.04	0	0	0	0	0	0	0	0
ENSG00000186803.3	IFNA10	0	0	0	0	0	0	0	0	0	0	0	0	0	0	0	0
ENSG00000136244.12	IL6	81.62	3.12	169.23	84.6567	74.32	0.06	40.93	38.4367	0	0	5.3	1.76667	0	0.11	0.16	0.09
ENSG00000138798.12	EGF	0.35	0.25	0.12	0.24	1.42	0.11	0.23	0.586667	0.67	0.95	0.32	0.646667	0.66	0.41	0.3	0.456667
ENSG00000163235.16	TGFA	3.86	18.08	1.76	7.9	23.88	38.56	8.29	23.5767	21.48	33.32	22.6	25.8	19.13	16.88	18.95	18.32
ENSG00000109321.11	AREG	25.96	55.03	40.73	40.5733	44.56	68.84	26.59	46.6633	65.82	68.66	73.07	69.1833	57.56	45.95	61.05	54.8533
ENSG00000197919.5	IFNA1	0	0	0	0	0	0	0	0	0	0	0	0	0	0	0	0
ENSG00000186803.3	IFNA10	0	0	0	0	0	0	0	0	0	0	0	0	0	0	0	0
ENSG00000231195.1	IFNA11P	0	0	0	0	0	0	0	0	0	0	0	0	0	0	0	0
ENSG00000235108.1	IFNA12P	0	0	0	0	0	0	0	0	0	0	0	0	0	0	0	0
ENSG00000233816.3	IFNA13	0	0	0	0	0	0	0	0	0	0	0	0	0	0	0	0
ENSG00000228083.2	IFNA14	0	0	0	0	0	0	0	0	0	0	0	0	0	0	0	0
ENSG00000147885.4	IFNA16	0	0	0	0	0	0	0	0	0	0	0	0	0	0	0	0
ENSG00000234829.4	IFNA17	0	0	0	0	0	0	0	0	0	0	0	0	0	0	0	0
ENSG00000188379.6	IFNA2	0	0	0	0	0	0	0	0	0	0	0	0	0	0	0	0
ENSG00000226393.1	IFNA20P	0	0	0	0	0	0	0.19	0.0633333	0	0	0	0	0	0	0	0
ENSG00000137080.4	IFNA21	0	0	0	0	0	0	0	0	0	0	0	0	0	0	0	0
ENSG00000224416.2	IFNA22P	0.15	0	0	0.05	0	0	0	0	0	0	0	0	0	0	0	0
ENSG00000236637.4	IFNA4	0	0	0	0	0	0	0	0	0	0	0	0	0	0	0	0
ENSG00000147873.5	IFNA5	0	0	0	0	0	0	0	0	0	0	0	0	0	0	0	0
ENSG00000120235.4	IFNA6	0	0	0	0	0	0	0	0	0	0	0	0	0	0	0	0
ENSG00000214042.1	IFNA7	0	0	0	0	0	0	0	0	0	0	0	0	0	0	0	0
ENSG00000120242.3	IFNA8	0	0	0	0	0	0	0	0	0	0	0	0	0	0	0	0
ENSG00000184995.7	IFNE	0.23	0.12	1.01	0.453333	0.62	1.06	1.31	0.996667	0.43	0.28	0.72	0.476667	1.04	0.82	0.4	0.753333
ENSG00000111537.5	IFNG	0	0	0	0	0	0	0	0	0	0.1	0	0.0333333	0	0	0	0
ENSG00000147896.3	IFNK	0.73	0.25	0.13	0.37	0.56	13.54	6.63	6.91	2.2	0.05	0.42	0.89	1.21	5.07	3.42	3.23333
ENSG00000272395.7	IFNL4	0	0.03	0.03	0.02	0.09	0	0	0.03	0.03	0	0.04	0.0233333	0.28	0.1	0.03	0.136667
ENSG00000177047.6	IFNW1	0	0	0	0	0	0	0	0	0	0	0	0	0	0	0	0
ENSG00000113578.18	FGF1	4.81	1.81	4.93	3.85	3.55	0.15	8.04	3.91333	0.57	1.14	1.49	1.06667	1.69	0.53	0.01	0.743333
ENSG00000070193.4	FGF10	0.15	0.04	0.62	0.27	0.42	0	0.07	0.163333	0	0	0.02	0.00666667	0	0	0	0
ENSG00000140285.10	FGF7	26.65	2.63	63.06	30.78	27.49	0.01	5.01	10.8367	0.02	0	3.91	1.31	0.14	0.01	0	0.05
ENSG00000115008.5	IL1A	2.86	5.28	1.69	3.27667	8.38	14.09	3.73	8.73333	7.15	14.67	9.33	10.3833	6.46	4.41	8.26	6.37667
ENSG00000125538.11	IL1B	30.43	6.17	5.02	13.8733	3.85	19.4	60.59	27.9467	5.41	10.48	6.63	7.50667	3.42	3.64	2.99	3.35
ENSG00000169429.11	CXCL8	403.27	8.69	443.56	285.173	599.33	4.16	212.65	272.047	2.22	1.72	10.43	4.79	4.29	1.3	1.51	2.36667

## Sheet: Supp data 1 All
Accession	Symbol	8_Stromal-NTC Length	8_Stromal-NTC Effective Length	8_Stromal-NTC Expected Count	8_Stromal-NTC TPM	8_Stromal-NTC FPKM	9_Stromal-NTC Length	9_Stromal-NTC Effective Length	9_Stromal-NTC Expected Count	9_Stromal-NTC TPM	9_Stromal-NTC FPKM	7_Stromal-NTC Length	7_Stromal-NTC Effective Length	7_Stromal-NTC Expected Count	7_Stromal-NTC TPM	7_Stromal-NTC FPKM	14_Stromal-IRF3 Length	14_Stromal-IRF3 Effective Length	14_Stromal-IRF3 Expected Count	14_Stromal-IRF3 TPM	14_Stromal-IRF3 FPKM	15_Stromal-IRF3 Length	15_Stromal-IRF3 Effective Length	15_Stromal-IRF3 Expected Count	15_Stromal-IRF3 TPM	15_Stromal-IRF3 FPKM	13_Stromal-IRF3 Length	13_Stromal-IRF3 Effective Length	13_Stromal-IRF3 Expected Count	22_Epithelial-NTC Length	22_Epithelial-NTC Effective Length	22_Epithelial-NTC Expected Count	22_Epithelial-NTC TPM	22_Epithelial-NTC FPKM	24_Epithelial-NTC Length	24_Epithelial-NTC Effective Length	24_Epithelial-NTC Expected Count	24_Epithelial-NTC TPM	24_Epithelial-NTC FPKM	23_Epithelial-NTC Length	23_Epithelial-NTC Effective Length	23_Epithelial-NTC Expected Count	23_Epithelial-NTC TPM	23_Epithelial-NTC FPKM	13_Stromal-IRF3 TPM	13_Stromal-IRF3 FPKM	29_Epithelial-IRF3 Length	29_Epithelial-IRF3 Effective Length	29_Epithelial-IRF3 Expected Count
ENSG00000121410.11	A1BG	478.01	326.99	108	13.64	11.21	500.29	354.4	346.87	42.53	38.39	507.85	347.42	136	23.4	18.21	488.12	345.8	53	6.2	6.38	499.82	352.27	122	25.03	23.65	494.35	340.81	88	495.8	327.33	31	4.05	3.39	481.1	320.36	104	14.71	11	475	309.24	53	9.13	7.39	23.68	20.59	475	309.42	20
ENSG00000268895.5	A1BG-AS1	1605.15	1454.02	140	3.98	3.27	1660.4	1514.4	185	5.31	4.79	1452.22	1291.65	134	6.2	4.83	1483.4	1341.01	60	1.81	1.86	1784.42	1636.76	115	5.08	4.8	1578.91	1425.26	66	1544.31	1375.67	50	1.55	1.3	1393.66	1232.79	141	5.18	3.88	1500.14	1334.23	112	4.47	3.62	4.25	3.69	1688.56	1522.82	80
ENSG00000148584.15	A1CF	5354.1	5202.96	0	0	0	5354.1	5208.11	0	0	0	5354.1	5193.53	0	0	0	5354.1	5211.7	0	0	0	5354.1	5206.44	0	0	0	5354.1	5200.46	0	5354.1	5185.46	0	0	0	5354.1	5193.23	0	0	0	5354.1	5188.19	0	0	0	0	0	5354.1	5188.36	0
ENSG00000175899.14	A2M	1220.04	1068.95	7	0.27	0.22	4320.31	4174.33	327	3.4	3.07	4844	4683.43	49	0.63	0.49	983.87	841.52	4	0.19	0.2	2957.84	2810.21	64	1.65	1.56	2516.16	2362.54	24	909.69	741.13	0	0	0	973.55	812.75	5	0.28	0.21	563	397.17	3	0.4	0.33	0.93	0.81	909.69	744.03	0
ENSG00000245105.3	A2M-AS1	2192	2040.86	2	0.04	0.03	2192	2046.01	1	0.02	0.02	2192	2031.43	8	0.24	0.18	1398	1255.6	1	0.03	0.03	2192	2044.34	2	0.07	0.07	2192	2038.36	2	2192	2023.36	8	0.17	0.14	1942.11	1781.24	6	0.15	0.11	2192	2026.09	1	0.03	0.02	0.09	0.08	2157.23	1991.5	8
ENSG00000166535.20	A2ML1	4386.61	4235.48	13139	128.13	105.27	3656.66	3510.68	129	1.6	1.44	5010.87	4850.29	735	9.06	7.05	3761.44	3619.04	9477	105.94	108.95	4482.85	4335.2	1155	19.25	18.19	4589.96	4436.32	7566	4709.67	4541.04	9795	92.17	77.26	4507.81	4346.94	14292	149	111.4	4540.39	4374.49	18847	229.57	185.71	156.39	135.98	4399.2	4233.47	6088
ENSG00000256661.1	A2ML1-AS1	452	301	0	0	0	452	306.14	0	0	0	452	291.6	0	0	0	452	309.7	0	0	0	452	304.48	0	0	0	452	298.49	0	452	283.58	0	0	0	452	291.29	0	0	0	452	286.27	0	0	0	0	0	452	286.45	0
ENSG00000256904.1	A2ML1-AS2	386	235.16	0	0	0	386	240.25	0	0	0	386	225.82	0	0	0	386	243.78	0	0	0	386	238.64	0	0	0	386	232.63	0	386	217.89	0	0	0	386	225.51	0	0	0	386	220.5	0	0	0	0	0	386	220.69	0
ENSG00000256069.7	A2MP1	1715	1563.88	0	0	0	1715	1569.02	0	0	0	1715	1554.45	0	0	0	1715	1572.62	0	0	0	1201	1053.34	1	0.07	0.06	4130	3976.36	1	1715	1546.38	0	0	0	1994.77	1833.9	3	0.07	0.06	4130	3964.09	1	0.01	0.01	0.02	0.02	1715	1549.29	0
ENSG00000184389.9	A3GALT2	1023	871.86	0	0	0	1023	877.01	0	0	0	1023	862.43	1	0.07	0.05	1023	880.6	0	0	0	1023	875.34	0	0	0	1023	869.36	0	1023	854.36	0	0	0	1023	862.13	1	0.05	0.04	1023	857.09	0	0	0	0	0	1023	857.26	1
ENSG00000128274.17	A4GALT	1841.08	1689.95	577	14.1	11.59	1845.23	1699.25	451	11.53	10.41	1810.08	1649.53	320	11.6	9.03	1928.61	1786.22	403	9.13	9.39	1979.3	1831.65	225	8.88	8.39	2032.2	1878.56	142	1830.32	1661.69	793	20.39	17.09	1756.34	1595.49	539	15.31	11.45	1860.99	1695.09	347	10.91	8.82	6.93	6.03	1779.17	1613.46	445
ENSG00000118017.3	A4GNT	1771	1619.86	0	0	0	1771	1625.01	0	0	0	1771	1610.43	0	0	0	1771	1628.6	0	0	0	1771	1623.34	0	0	0	1771	1617.36	0	1771	1602.36	0	0	0	1771	1610.13	0	0	0	1771	1605.09	0	0	0	0	0	1771	1605.26	0
ENSG00000094914.13	AAAS	1621.66	1470.53	1561	43.85	36.02	1661.01	1515.02	1244	35.68	32.2	1588.94	1428.37	917	38.38	29.87	1577.39	1435	827	23.31	23.98	1613.78	1466.12	739	36.43	34.42	1528.72	1375.08	356	1547.81	1379.17	1100	34.08	28.57	1568.19	1407.32	1362	43.86	32.79	1509.99	1344.08	975	38.65	31.27	23.74	20.64	1579.28	1413.55	1218
ENSG00000081760.17	AACS	3219.39	3068.25	2841	38.25	31.42	3249.02	3103.02	1022	14.31	12.92	3140.68	2980.11	495	9.93	7.73	3083.37	2940.97	1400	19.26	19.81	3220.04	3072.39	413	9.71	9.18	3216.94	3063.3	557	3244.69	3076.05	1028	14.28	11.97	3233.02	3072.15	2730	40.27	30.11	3240.75	3074.84	1728	29.94	24.22	16.67	14.5	3177.15	3011.41	879
ENSG00000250420.8	AACSP1	2822	2670.86	9	0.14	0.11	1958.5	1812.51	0	0	0	2544.16	2383.59	5	0.13	0.1	2822	2679.6	8	0.12	0.12	2256.7	2109.04	9	0.31	0.29	2822	2668.36	9	2822	2653.36	31	0.5	0.42	2447.17	2286.29	21	0.42	0.31	2822	2656.09	11	0.22	0.18	0.31	0.27	2822	2656.26	32
ENSG00000114771.14	AADAC	936.61	785.49	12	0.63	0.52	1141	995.02	0	0	0	1141	980.44	0	0	0	1563	1420.6	13	0.37	0.38	1563	1415.34	2	0.1	0.1	1563	1409.36	13	1105.52	936.89	5	0.23	0.19	943.17	782.32	7	0.41	0.3	1200.87	1034.97	8	0.41	0.33	0.85	0.74	985.34	819.62	3
ENSG00000197953.5	AADACL2	1627.95	1476.81	96	2.68	2.21	3167.5	3021.51	0	0	0	3167.5	3006.93	0	0	0	1794.4	1652	67	1.64	1.69	1709.39	1561.73	11	0.51	0.48	1670.07	1516.42	112	1832.47	1663.82	8	0.21	0.17	1840.54	1679.67	73	1.97	1.47	1821.52	1655.61	96	3.09	2.5	6.77	5.89	1687.75	1522.02	58
ENSG00000242908.6	AADACL2-AS1	554	402.94	0	0	0	554	408.08	0	0	0	554	393.52	0	0	0	554	411.66	0	0	0	554	406.41	0	0	0	554	400.43	0	554	385.47	0	0	0	554	393.21	0	0	0	554	388.19	0	0	0	0	0	554	388.36	0
ENSG00000188984.12	AADACL3	3943.5	3792.36	0	0	0	3943.5	3797.51	0	0	0	3943.5	3782.93	0	0	0	3943.5	3801.1	0	0	0	3832	3684.34	1	0.02	0.02	3943.5	3789.86	0	3943.5	3774.86	0	0	0	3943.5	3782.63	0	0	0	3832	3666.09	1	0.01	0.01	0	0	3943.5	3777.76	0
ENSG00000204518.2	AADACL4	1575	1423.86	0	0	0	1575	1429.01	0	0	0	1575	1414.43	0	0	0	1575	1432.6	0	0	0	1575	1427.34	0	0	0	1575	1421.36	0	1575	1406.36	0	0	0	1575	1414.13	0	0	0	1575	1409.09	0	0	0	0	0	1575	1409.26	2
ENSG00000240602.7	AADACP1	729.33	582.06	0	0	0	729.33	586.3	0	0	0	729.33	573.43	0	0	0	720	577.62	1	0.07	0.07	729.33	585.15	0	0	0	729.33	579.42	0	729.33	566.29	0	0	0	833.15	672.3	4	0.27	0.2	729.33	568.72	0	0	0	0	0	729.33	568.71	0
ENSG00000109576.14	AADAT	1595.33	1444.2	91	2.6	2.14	2250	2104.01	162	3.35	3.02	1851.76	1691.19	248	8.77	6.82	2250	2107.6	29	0.56	0.57	2227.58	2079.92	92	3.2	3.02	2101	1947.36	22	1994.34	1825.7	103	2.41	2.02	2079.03	1918.16	85	2.01	1.5	2139.51	1973.59	52	1.4	1.14	1.04	0.9	1982.42	1816.68	71
ENSG00000103591.12	AAGAB	2166.48	2015.34	2514	51.52	42.33	2139.32	1993.32	1432	31.22	28.18	2195.69	2035.12	947	27.82	21.65	2243.39	2101	1477	28.44	29.25	2381.37	2233.71	611	19.77	18.68	1907.96	1754.32	561	2254.68	2086.04	1585	32.47	27.22	2134.51	1973.64	2565	58.9	44.03	2152.2	1986.29	1999	53.63	43.38	29.32	25.5	2459.41	2293.67	1364
ENSG00000115977.19	AAK1	6363.65	6212.51	714	4.75	3.9	6804.17	6658.18	544	3.55	3.2	4972.36	4811.79	837	10.4	8.09	6515.91	6373.52	679	4.31	4.43	6166.43	6018.77	567	6.81	6.43	6175.53	6021.88	337	5346.04	5177.39	1415	11.68	9.79	5847.25	5686.39	1034	8.24	6.16	5616.57	5450.66	622	6.08	4.92	5.13	4.46	5703.1	5537.37	1252
ENSG00000087884.14	AAMDC	543.4	392.34	158	16.63	13.67	541.1	395.18	184	20.23	18.26	555.38	394.89	163	24.68	19.2	542.58	400.24	97	9.8	10.08	539.11	391.52	177	32.67	30.87	545.77	392.19	50	551.5	382.95	143	15.96	13.38	540.02	379.23	82	9.8	7.33	563.46	397.64	55	7.37	5.96	11.69	10.16	544.92	379.28	167
ENSG00000127837.9	AAMP	1521.42	1370.29	4440	133.83	109.95	1546.09	1400.11	2429	75.38	68.04	1451.57	1291.01	1818	84.19	65.52	1653.81	1511.42	3355	89.8	92.35	1678.08	1530.42	1366	64.51	60.95	1749.61	1595.97	1086	1450.11	1281.48	3079	102.67	86.06	1447.71	1286.85	3626	127.7	95.47	1409.52	1243.62	3137	134.41	108.73	62.4	54.26	1385.03	1219.31	3186
ENSG00000129673.9	AANAT	1048	896.89	0	0	0	478	332.12	1	0.13	0.12	1048	887.46	0	0	0	1048	905.62	0	0	0	1048	900.37	0	0	0	1048	894.38	0	1048	879.4	0	0	0	796	635.14	1	0.07	0.05	1048	882.13	0	0	0	0	0	1048	882.3	0
ENSG00000131043.12	AAR2	2437.92	2286.78	1379	24.91	20.46	2421.05	2275.06	869	16.6	14.98	2428.68	2268.11	1224	32.26	25.11	2428.86	2286.46	744	13.16	13.54	2440.72	2293.06	685	21.59	20.4	2447.86	2294.21	416	2429.24	2260.59	1513	28.6	23.97	2437.61	2276.74	1089	21.68	16.21	2414.8	2248.89	928	21.99	17.79	16.63	14.46	2437.25	2271.51	1525
ENSG00000205002.3	AARD	2299	2147.86	2	0.04	0.03	2299	2153.01	44	0.89	0.8	2299	2138.43	3	0.08	0.07	1399.5	1257.14	0	0	0	500	352.43	1	0.21	0.19	1399.5	1245.9	0	2299	2130.36	1	0.02	0.02	2299	2138.13	3	0.06	0.05	2299	2133.09	3	0.07	0.06	0	0	2299	2133.26	1
ENSG00000090861.15	AARS	3092.5	2941.37	11814	165.9	136.3	3317.86	3171.86	4944	67.73	61.13	3252.45	3091.88	5876	113.62	88.42	3045.71	2903.31	3945	54.97	56.53	3160.62	3012.96	2151	51.6	48.75	3282.35	3128.71	3371	3165.84	2997.2	7066	100.74	84.45	3214.46	3053.59	11635	172.68	129.1	3251.39	3085.48	6837	118.07	95.51	98.8	85.91	3186.54	3020.81	5373
ENSG00000124608.5	AARS2	4725.75	4574.61	947	8.55	7.02	4798	4652.01	492	4.6	4.15	4617.37	4456.79	363	4.87	3.79	4743.25	4600.85	635	5.58	5.74	4646.54	4498.88	476	7.65	7.22	4798	4644.36	286	4690.76	4522.12	915	8.65	7.25	4688.93	4528.06	1219	12.2	9.12	4722.75	4556.84	901	10.54	8.52	5.65	4.91	4638.41	4472.67	829
ENSG00000266967.7	AARSD1	1152.83	1001.72	855.42	35.27	28.98	972.45	826.5	828.96	43.58	39.34	993.62	833.08	520	37.32	29.04	968.56	826.19	641.85	31.43	32.32	1023.9	876.27	399.64	32.96	31.14	951.6	797.99	237.93	1042.39	873.79	593.07	29	24.31	1044.66	883.82	724.8	37.17	27.79	1097.14	931.26	681.1	38.97	31.53	27.34	23.77	1040.92	875.22	554.86
ENSG00000249038.2	AARSP1	453	302	0	0	0	453	307.14	0	0	0	453	292.6	0	0	0	453	310.7	0	0	0	453	305.48	0	0	0	453	299.49	0	453	284.58	0	0	0	453	292.29	0	0	0	453	287.27	0	0	0	0	0	453	287.45	0
ENSG00000157426.14	AASDH	3387.49	3236.35	513	6.55	5.38	2223.19	2077.26	178	3.72	3.36	3115.03	2954.46	166	3.36	2.61	3175.18	3032.78	194	2.59	2.66	2735.02	2587.39	107	2.99	2.82	3383.26	3229.62	171	3355.98	3187.34	407	5.46	4.57	3040.81	2879.96	639	10.06	7.52	3265.59	3099.68	376	6.46	5.23	4.86	4.22	3158.65	2992.91	300
ENSG00000149313.11	AASDHPPT	1876.41	1725.29	939	22.48	18.47	2440.54	2294.55	578	10.95	9.88	2227.37	2066.8	598	17.3	13.46	2783.79	2641.39	357	5.47	5.62	2556.86	2409.2	257	7.71	7.28	2660.33	2506.69	259	1639.19	1470.57	798	23.19	19.44	1671.39	1510.54	1101	33.03	24.7	1618.6	1452.72	651	23.88	19.32	9.47	8.24	1679.01	1513.29	769
ENSG00000008311.15	AASS	5522.11	5370.97	87	0.67	0.55	4575.56	4429.57	181	1.78	1.6	5463.17	5302.59	164	1.85	1.44	4146.36	4003.97	63	0.64	0.65	5451.86	5304.2	95	1.29	1.22	5825	5671.36	71	5825	5656.36	67	0.51	0.42	5618.54	5457.67	118	0.98	0.73	5587.87	5421.96	69	0.68	0.55	1.15	1	5825	5659.26	38
ENSG00000215458.8	AATBC	2240.96	2089.82	148	2.93	2.4	2226.06	2080.07	34	0.71	0.64	2247.36	2086.79	43	1.23	0.96	1648.52	1506.13	101	2.71	2.79	3313.41	3165.75	89	2.03	1.92	3498.71	3345.06	94	2975.92	2807.28	279	4.25	3.56	3161.35	3000.48	292	4.41	3.3	2524.17	2358.26	107	2.42	1.96	2.58	2.24	2264.22	2098.48	294
ENSG00000275700.5	AATF	1989.34	1838.21	1109	24.92	20.47	1845.36	1699.38	833	21.3	19.23	1860.86	1700.3	742	26.09	20.3	1951.31	1808.92	777	17.38	17.87	1813.94	1666.29	472	20.47	19.34	1871.88	1718.25	381	2014.56	1845.92	809	18.73	15.7	1983.76	1822.9	969	24.09	18.01	1911.07	1745.17	813	24.82	20.08	20.33	17.68	1979.65	1813.93	858
ENSG00000181409.13	AATK	2108	1956.86	34	0.72	0.59	2160.15	2014.15	31	0.67	0.6	2756.34	2595.77	4	0.09	0.07	2108	1965.6	28	0.58	0.59	2108	1960.34	4	0.15	0.14	2108	1954.36	3	2031.89	1863.25	9	0.21	0.17	2108	1947.13	18	0.42	0.31	2108	1942.09	9	0.25	0.2	0.14	0.12	2108	1942.26	8
ENSG00000254180.1	AB015752.1	578	426.92	0	0	0	578	432.07	0	0	0	578	417.49	0	0	0	578	435.65	0	0	0	578	430.39	0	0	0	578	424.41	0	578	409.43	0	0	0	578	417.19	0	0	0	578	412.17	0	0	0	0	0	578	412.34	0
ENSG00000281376.1	ABALON	1903	1751.86	1	0.02	0.02	1903	1757.01	18	0.45	0.4	1903	1742.43	18	0.62	0.48	1903	1760.6	16	0.37	0.38	1903	1755.34	10	0.41	0.39	1903	1749.36	6	1903	1734.36	11	0.27	0.23	1903	1742.13	5	0.13	0.1	1903	1737.09	20	0.61	0.5	0.31	0.27	1903	1737.26	2
ENSG00000183044.12	ABAT	4437.15	4286.01	232	2.24	1.84	4620.36	4474.37	195	1.89	1.71	4672.86	4512.28	99	1.31	1.02	4162.88	4020.49	120	1.21	1.24	3794.35	3646.7	66	1.31	1.24	2052.46	1898.88	25	4385.05	4216.4	398	4.03	3.38	4476.38	4315.51	298	3.13	2.34	3567.31	3401.42	170	2.66	2.15	1.21	1.05	4401.43	4235.69	236
ENSG00000283544.1	ABBA01000935.2	838	686.87	0	0	0	838	692.01	0	0	0	838	677.43	0	0	0	838	695.61	0	0	0	838	690.35	0	0	0	838	684.36	0	838	669.36	0	0	0	838	677.13	0	0	0	838	672.09	0	0	0	0	0	838	672.27	0
ENSG00000265233.1	ABBA01006766.1	169	33.24	0	0	0	169	34.13	0	0	0	169	27.11	0	0	0	169	36.21	0	0	0	169	35.08	0	0	0	169	29.77	0	169	23.07	0	0	0	169	27.91	0	0	0	169	24.62	0	0	0	0	0	169	23.71	0
ENSG00000165029.16	ABCA1	10408	10256.9	116	0.47	0.38	10408	10262	308	1.3	1.18	10059.6	9899.02	490	2.96	2.3	10408	10265.6	53	0.21	0.21	10408	10260.3	227	1.6	1.51	10408	10254.4	371	10180.5	10011.8	1144	4.88	4.09	10134.9	9974	258	1.17	0.88	10408	10242.1	170	0.88	0.72	3.32	2.88	10049.2	9883.51	608
ENSG00000154263.17	ABCA10	2520.02	2368.88	7	0.12	0.1	2321.46	2175.49	17	0.34	0.31	1122.3	962.07	8	0.5	0.39	1427.24	1284.87	13	0.41	0.42	1158.77	1011.15	4	0.29	0.27	1158.16	1004.55	11	1725.72	1557.13	16	0.44	0.37	2223.36	2062.48	9	0.2	0.15	2589.11	2423.19	6	0.13	0.11	1	0.87	1807.85	1642.35	22
ENSG00000251595.7	ABCA11P	1728.03	1576.89	51.39	1.35	1.11	1584.07	1438.07	56.56	1.71	1.54	1815	1654.43	24.85	0.9	0.7	2110	1967.6	7.23	0.15	0.15	1708.26	1560.6	29.32	1.36	1.28	1872.86	1719.21	7.51	1685.34	1516.7	44.41	1.25	1.05	1639.63	1478.76	58.49	1.79	1.34	1815	1649.09	32.33	1.04	0.84	0.4	0.35	1800.39	1634.65	66.02
ENSG00000144452.15	ABCA12	9232.42	9081.29	4187	19.04	15.65	4362.98	4217.04	41	0.42	0.38	9092.11	8931.54	487	3.26	2.54	9032.76	8890.37	3764	17.13	17.61	8732.85	8585.2	1099	9.25	8.74	9017.17	8863.52	4473	8987.03	8818.39	6355	30.79	25.81	9131.45	8970.58	6202	31.33	23.43	8742.1	8576.19	5864	36.43	29.47	46.27	40.24	9007.91	8842.18	6912
ENSG00000179869.15	ABCA13	6649.53	6498.39	10	0.06	0.05	4728.44	4582.45	2	0.02	0.02	7084.44	6923.86	11	0.09	0.07	6096.57	5954.17	16	0.11	0.11	2051.75	1904.19	7	0.27	0.25	7870	7716.36	2	6014.28	5845.73	62	0.45	0.38	6072.44	5911.57	31	0.24	0.18	6100.74	5934.83	32	0.29	0.23	0.02	0.02	6371.64	6205.91	56
ENSG00000238098.9	ABCA17P	1748.98	1597.84	44	1.14	0.93	1659.58	1513.59	23	0.66	0.6	843.34	682.86	22	1.93	1.5	1349.65	1207.3	70	2.35	2.41	1514.68	1367.04	36	1.9	1.8	1700	1546.36	4	1424.58	1255.97	96	3.27	2.74	1242.05	1081.23	33	1.38	1.03	1700	1534.09	11	0.38	0.31	0.24	0.21	1656.81	1491.09	97
ENSG00000107331.17	ABCA2	3915.75	3764.62	288	3.16	2.6	3307.99	3162.02	1898	26.08	23.54	4158.44	3997.87	1687	25.23	19.63	2014.66	1872.26	211	4.56	4.69	2557.28	2409.7	781	23.42	22.13	2759.9	2606.27	368	4322.6	4153.97	860	8.85	7.42	4159.25	3998.39	446	5.06	3.78	3282.63	3116.75	177	3.03	2.45	12.95	11.26	3409.63	3243.91	1001
ENSG00000167972.14	ABCA3	4093.46	3942.32	31	0.32	0.27	5470.11	5324.12	27	0.22	0.2	4951.56	4790.98	60	0.75	0.58	4848.06	4705.67	37	0.32	0.33	5537.69	5390.03	75	1.01	0.95	3540.7	3387.06	9	3976.76	3808.11	91	1.02	0.86	3770.82	3609.95	24	0.3	0.23	5084.43	4918.51	14	0.15	0.12	0.24	0.21	5176.05	5010.32	145
ENSG00000198691.13	ABCA4	2216.81	2065.67	7	0.14	0.11	2984.26	2838.5	37	0.57	0.51	4339.94	4179.37	14	0.2	0.16	3740	3597.6	53	0.6	0.61	4937.51	4789.85	4	0.06	0.06	3740	3586.36	11	3740	3571.36	1	0.01	0.01	2620.07	2459.2	3	0.06	0.04	3740	3574.09	8	0.12	0.1	0.28	0.24	3164.46	2998.72	7
ENSG00000154265.16	ABCA5	2980.88	2829.74	179	2.61	2.15	3219.38	3073.38	156	2.21	1.99	2644.32	2483.75	212	5.1	3.97	2533.33	2390.93	308	5.21	5.36	2775.8	2628.15	170	4.67	4.42	3572.85	3419.2	129	3309.16	3140.52	779	10.6	8.89	2700.42	2539.56	490	8.74	6.54	2792.9	2626.98	241	4.89	3.95	3.46	3.01	3023.18	2857.44	754
ENSG00000154262.13	ABCA6	2464.34	2313.2	8	0.14	0.12	2446.88	2300.88	69	1.3	1.18	4331.29	4170.72	54	0.77	0.6	2176	2033.6	2	0.04	0.04	2352.41	2204.78	43	1.41	1.33	2102.18	1948.54	25	4769.36	4600.72	3	0.03	0.02	3163.64	3002.77	12	0.18	0.14	1753	1587.09	3	0.1	0.08	1.18	1.02	1753.01	1587.27	3
ENSG00000064687.12	ABCA7	3602.11	3451.01	565	6.76	5.56	2220.02	2074.05	125	2.62	2.36	4033.81	3873.25	163	2.52	1.96	2197.96	2055.57	638	12.56	12.91	2800.72	2653.07	232	6.32	5.97	2920.43	2766.8	172	3662.02	3493.41	1104	13.5	11.32	3310.6	3149.77	940	13.52	10.11	3636.82	3470.93	565	8.67	7.02	5.7	4.96	3044.03	2878.34	766
ENSG00000141338.14	ABCA8	1601.76	1450.63	28	0.8	0.65	3676.03	3530.04	110	1.35	1.22	2191.9	2031.39	57	1.68	1.31	807.25	664.94	5	0.3	0.31	2478.9	2331.28	68	2.11	1.99	1750.57	1596.99	88	2437.33	2268.73	0	0	0	1560.12	1399.37	35	1.13	0.85	2437.33	2271.46	0	0	0	5.05	4.39	2437.33	2271.63	0
ENSG00000154258.17	ABCA9	1967.94	1816.87	10	0.23	0.19	1591.97	1448.15	41	1.23	1.11	2730.89	2570.37	9	0.21	0.16	6116	5973.6	1	0.01	0.01	1505.83	1361.35	19	1.01	0.95	6116	5962.36	24	1428	1259.36	1	0.03	0.03	4516.19	4355.33	11	0.11	0.09	6116	5950.09	1	0.01	0.01	0.37	0.32	6116	5950.26	4
ENSG00000231749.3	ABCA9-AS1	572.71	421.66	0	0	0	572.71	426.8	0	0	0	572.71	412.24	0	0	0	572.71	430.38	0	0	0	572.71	425.14	0	0	0	572.71	419.15	0	550	381.45	1	0.11	0.09	572.71	411.94	0	0	0	572.71	406.91	0	0	0	0	0	572.71	407.09	0
ENSG00000085563.14	ABCB1	1844.55	1693.44	0	0	0	1844.55	1698.59	0	0	0	2661.54	2501	39	0.93	0.73	1844.55	1702.17	0	0	0	1417.87	1270.22	2	0.11	0.11	1844.55	1690.93	0	1844.55	1675.95	0	0	0	1844.55	1683.71	0	0	0	4524	4358.09	1	0.01	0.01	0	0	1844.55	1678.85	0
ENSG00000135776.5	ABCB10	3869	3717.86	373	4.14	3.4	3869	3723.01	233	2.72	2.45	3304.33	3143.77	225	4.28	3.33	3743.17	3600.78	197	2.21	2.28	3869	3721.34	101	1.96	1.85	3869	3715.36	115	3869	3700.36	391	4.52	3.78	3384.02	3223.15	539	7.58	5.67	3869	3703.09	344	4.95	4	2.84	2.47	3789.99	3624.26	315
ENSG00000274099.1	ABCB10P1	2181	2029.86	0	0	0	2181	2035.01	0	0	0	2181	2020.43	0	0	0	2181	2038.6	0	0	0	2181	2033.34	0	0	0	2181	2027.36	0	2181	2012.36	0	0	0	2181	2020.13	0	0	0	2181	2015.09	0	0	0	0	0	2181	2015.26	0
ENSG00000261524.1	ABCB10P3	2166	2014.86	0	0	0	2166	2020.01	0	0	0	2166	2005.43	0	0	0	2166	2023.6	0	0	0	2166	2018.34	0	0	0	2166	2012.36	0	2166	1997.36	0	0	0	2166	2005.13	0	0	0	2166	2000.09	0	0	0	0	0	2166	2000.26	0
ENSG00000260053.2	ABCB10P4	2184	2032.86	0	0	0	2184	2038.01	0	0	0	2184	2023.43	0	0	0	2184	2041.6	0	0	0	2184	2036.34	0	0	0	2184	2030.36	0	2184	2015.36	0	0	0	2184	2023.13	0	0	0	2184	2018.09	0	0	0	0	0	2184	2018.26	0
ENSG00000073734.9	ABCB11	3015.86	2864.78	0	0	0	3015.86	2869.92	0	0	0	3015.86	2855.36	0	0	0	3015.86	2873.5	0	0	0	3015.86	2868.26	0	0	0	6933.32	6779.67	2	905.89	737.58	3	0.17	0.15	3015.86	2855.06	0	0	0	6933.34	6767.42	2	0.02	0.01	0.03	0.02	2822	2656.26	1
ENSG00000005471.17	ABCB4	459.16	308.18	2	0.27	0.22	2385.13	2239.21	24	0.47	0.42	3429.92	3269.37	162	2.96	2.31	1528.83	1386.52	5	0.15	0.15	1466.84	1319.29	26	1.42	1.35	2290	2136.38	0	2290	2121.39	0	0	0	2290	2129.16	0	0	0	3699	3533.09	1	0.02	0.01	0	0	3699	3533.26	2
ENSG00000004846.16	ABCB5	2554	2402.87	0	0	0	2554	2408.01	0	0	0	2554	2393.43	0	0	0	2554	2411.61	0	0	0	1483	1335.34	3	0.16	0.15	1483	1329.36	1	2554	2385.36	0	0	0	2554	2393.13	0	0	0	2554	2388.1	0	0	0	0.07	0.06	2554	2388.27	0
ENSG00000115657.14	ABCB6	1958.06	1806.93	1470.07	33.6	27.61	1961.28	1815.29	1134.29	27.15	24.51	1774.9	1614.35	265.01	9.81	7.64	939.49	797.11	345.51	17.53	18.03	1475.91	1328.26	319.52	17.39	16.43	1760.86	1607.22	314.31	1840.36	1671.72	583.53	14.92	12.5	1977.71	1816.85	1652.59	41.22	30.82	2070.84	1904.93	1391	38.91	31.48	17.93	15.59	1554.45	1388.73	584.67
ENSG00000131269.17	ABCB7	2248.17	2097.04	440	8.67	7.12	2267.04	2121.06	256	5.24	4.73	2052.41	1891.85	294	9.29	7.23	2088.45	1946.06	268	5.57	5.73	2441.79	2294.13	199	6.27	5.92	1868.27	1714.64	217	2066.45	1897.82	639	14.39	12.06	1987.74	1826.89	477	11.83	8.85	2139.55	1973.65	409	11.04	8.93	11.6	10.09	2139.14	1973.41	619
ENSG00000197150.12	ABCB8	2288.18	2137.04	1153	22.29	18.31	2831.39	2685.41	740	11.97	10.81	2856.83	2696.27	674	14.94	11.63	2494	2351.6	716	12.32	12.67	2785.42	2637.77	414	11.34	10.72	2443.52	2289.88	316	2349.45	2180.81	815	15.97	13.39	2428.56	2267.69	1192	23.82	17.81	2307.3	2141.4	774	19.26	15.58	12.65	11	2391.45	2225.72	761
ENSG00000150967.18	ABCB9	3378.95	3227.81	178	2.28	1.87	3600.46	3454.47	143	1.8	1.62	2863.46	2702.89	101	2.23	1.74	3355.96	3213.56	182	2.29	2.36	2527.43	2379.78	91	2.76	2.61	2664.96	2511.33	44	3188.16	3019.52	160	2.26	1.9	2850.54	2689.67	196	3.3	2.47	2718.27	2552.38	159	3.32	2.69	1.61	1.4	2846.11	2680.38	169
ENSG00000103222.19	ABCC1	4654.93	4503.79	654	6	4.93	3642.82	3496.83	940	11.68	10.54	4066.83	3906.26	1511	23.13	18	6197.62	6055.22	185	1.24	1.27	4399.22	4251.56	410	6.97	6.58	4468.29	4314.65	354	3982.11	3813.46	1111	12.45	10.44	4453.99	4293.12	1198	12.65	9.45	4144.08	3978.17	909	12.18	9.85	7.52	6.54	4789.75	4624.02	1086
ENSG00000124574.15	ABCC10	3572.12	3421.09	499	6.02	4.95	2761.85	2615.88	373	6.2	5.59	2571.25	2410.72	418	10.37	8.07	1536.05	1393.67	301	8.74	8.99	2654.62	2506.98	278	8.01	7.57	2416.27	2262.64	193	2905.69	2737.08	621	9.69	8.13	3111.72	2950.87	651	10	7.47	2935.53	2769.66	462	8.89	7.19	7.82	6.8	2924.1	2758.38	434
ENSG00000121270.15	ABCC11	3779.19	3628.05	9	0.1	0.08	1813	1667.01	5	0.13	0.12	905.9	745.38	3	0.24	0.19	4463	4320.6	1	0.01	0.01	3601	3453.34	1	0.02	0.02	3518.65	3365.01	5	2987.89	2819.25	5	0.08	0.06	2495.34	2334.47	8	0.16	0.12	1955.61	1789.71	8	0.24	0.19	0.14	0.12	1629.76	1464.04	4
ENSG00000140798.16	ABCC12	2744.08	2592.98	0	0	0	2744.08	2598.12	0	0	0	2744.08	2583.55	0	0	0	2744.08	2601.7	0	0	0	2744.08	2596.46	0	0	0	2744.08	2590.47	0	2744.08	2575.5	0	0	0	2744.08	2583.25	0	0	0	2744.08	2578.22	0	0	0	0	0	2744.08	2578.4	0
ENSG00000243064.8	ABCC13	2747	2595.86	1	0.02	0.01	2555.5	2409.52	0	0	0	2555.5	2394.94	0	0	0	2555.5	2413.11	0	0	0	2555.5	2407.85	0	0	0	2555.5	2401.87	0	2555.5	2386.87	0	0	0	1232.35	1071.5	2	0.08	0.06	689	523.12	2	0.2	0.16	0	0	2555.5	2389.78	0
ENSG00000023839.11	ABCC2	1884.22	1733.08	26	0.62	0.51	2512.53	2366.54	17	0.31	0.28	3110.93	2950.36	20	0.41	0.32	1778.32	1635.92	10	0.25	0.25	2013.21	1865.56	10	0.39	0.37	1509.21	1355.57	7	2839.32	2670.68	35	0.56	0.47	4485.24	4324.37	71	0.74	0.56	3313.25	3147.34	37	0.63	0.51	0.47	0.41	2961.42	2795.69	26
ENSG00000108846.16	ABCC3	3760.44	3609.33	691	7.91	6.5	3753.92	3607.95	5979	72.01	65	3734.35	3573.8	2594	43.39	33.77	2803.71	2661.32	961	14.61	15.02	2973.55	2825.91	1178	30.13	28.46	3255.78	3102.18	950	2469.85	2301.25	472	8.76	7.35	2617.4	2456.56	1099	20.27	15.16	2962.64	2796.78	738	14.06	11.37	28.08	24.42	2659.01	2493.29	354
ENSG00000125257.15	ABCC4	4537.07	4385.95	222	2.09	1.72	5155.32	5009.37	390	3.38	3.05	5431.12	5270.56	1092	12.39	9.64	5690.26	5547.87	82	0.6	0.61	5623.03	5475.37	157	2.07	1.96	5722.25	5568.6	142	5779.14	5610.49	291	2.22	1.86	5741.5	5580.63	358	2.91	2.17	5572.24	5406.33	284	2.8	2.26	2.34	2.03	4782.41	4616.68	276
ENSG00000114770.17	ABCC5	4019.06	3867.93	1445	15.43	12.68	4517.8	4371.81	429	4.26	3.85	4721.54	4560.97	706	9.25	7.2	4538.74	4396.34	951	8.75	9	4492.86	4345.2	675	11.23	10.61	4498.56	4344.91	512	4643.12	4474.47	3089	29.5	24.73	4725.3	4564.44	2526	25.08	18.75	4532.04	4366.14	1609	19.64	15.88	10.81	9.4	4615.13	4449.4	2183
ENSG00000223882.1	ABCC5-AS1	469	317.99	0	0	0	469	323.12	0	0	0	469	308.57	0	0	0	469	326.69	0	0	0	469	321.46	0	0	0	469	315.47	0	469	300.54	0	0	0	469	308.27	0	0	0	469	303.25	0	0	0	0	0	469	303.43	0
ENSG00000091262.15	ABCC6	2260	2108.86	1	0.02	0.02	4137	3991.01	1	0.01	0.01	2000.19	1839.62	3	0.1	0.08	2607	2464.61	0	0	0	2760.68	2613.02	3	0.08	0.08	1079.37	925.78	5	2607	2438.38	0	0	0	714	553.15	1	0.08	0.06	2607	2441.11	0	0	0	0.5	0.43	2607	2441.28	0
ENSG00000256340.8	ABCC6P1	1371.75	1220.63	0	0	0	2943	2797.01	7	0.11	0.1	2943	2782.43	1	0.02	0.02	1371.75	1229.36	0	0	0	796	648.35	4	0.45	0.42	1371.75	1218.12	0	1371.75	1203.13	0	0	0	1371.75	1210.9	0	0	0	1371.75	1205.86	0	0	0	0	0	1371.75	1206.03	0
ENSG00000255277.3	ABCC6P2	648	496.9	0	0	0	648	502.05	0	0	0	648	487.47	0	0	0	648	505.63	0	0	0	648	500.38	0	0	0	648	494.39	0	648	479.41	0	0	0	648	487.17	0	0	0	648	482.14	0	0	0	0	0	648	482.31	0
ENSG00000006071.13	ABCC8	3157.45	3006.54	0	0	0	3157.45	3011.62	0	0	0	3157.45	2997.16	0	0	0	3157.45	3015.19	0	0	0	3157.45	3010	0	0	0	3157.45	3004.02	0	3157.45	2989.15	0	0	0	3157.45	2996.88	0	0	0	3157.45	2991.86	0	0	0	0	0	3157.45	2992.02	0
ENSG00000069431.11	ABCC9	2914.04	2762.98	16	0.24	0.2	4594.82	4448.83	156	1.52	1.38	5548.45	5387.87	24	0.27	0.21	3187.43	3045.04	0	0	0	6935.55	6787.89	8	0.09	0.08	7850.21	7696.56	25	3187.43	3018.82	0	0	0	8085.97	7925.1	26	0.15	0.11	3187.43	3021.54	0	0	0	0.3	0.26	3187.43	3021.72	0
ENSG00000101986.12	ABCD1	3174.69	3023.55	96	1.31	1.08	3299.2	3153.2	362	4.99	4.5	3542.73	3382.15	325	5.74	4.47	3000.62	2858.22	133	1.88	1.94	3432.45	3284.79	142	3.12	2.95	3669	3515.36	70	3267.61	3098.97	111	1.53	1.28	3134.57	2973.69	131	2	1.49	3183.66	3017.75	95	1.68	1.36	1.83	1.59	3295.03	3129.29	112
ENSG00000215151.4	ABCD1P2	1601	1449.86	0	0	0	1601	1455.01	0	0	0	1601	1440.43	0	0	0	1601	1458.6	0	0	0	1601	1453.34	0	0	0	1601	1447.36	0	1601	1432.36	0	0	0	1601	1440.13	0	0	0	1601	1435.09	0	0	0	0	0	1601	1435.26	0
ENSG00000261233.2	ABCD1P3	605	453.91	0	0	0	605	459.06	0	0	0	605	444.48	0	0	0	605	462.64	0	0	0	605	457.39	0	0	0	605	451.4	0	605	436.42	0	0	0	605	444.18	0	0	0	605	439.15	0	0	0	0	0	605	439.33	0
ENSG00000225293.1	ABCD1P4	604	452.91	0	0	0	604	458.06	0	0	0	604	443.48	0	0	0	604	461.64	0	0	0	604	456.39	0	0	0	604	450.4	0	604	435.42	0	0	0	604	443.18	0	0	0	604	438.15	0	0	0	0	0	604	438.33	0
ENSG00000214330.4	ABCD1P5	754	602.88	0	0	0	754	608.02	0	0	0	754	593.44	0	0	0	754	611.61	0	0	0	754	606.35	0	0	0	754	600.37	0	754	585.37	0	0	0	754	593.14	0	0	0	754	588.11	0	0	0	0	0	754	588.28	0
ENSG00000173208.4	ABCD2	6290	6138.86	0	0	0	6290	6144.01	1	0.01	0.01	6290	6129.43	0	0	0	6290	6147.6	0	0	0	6290	6142.34	0	0	0	6290	6136.36	0	6290	6121.36	0	0	0	6290	6129.13	1	0.01	0.01	6290	6124.09	0	0	0	0	0	6290	6124.26	0
ENSG00000117528.13	ABCD3	3383.32	3232.18	1172	14.98	12.3	3357.75	3211.76	494	6.68	6.03	3609.55	3448.98	605	10.49	8.16	3306.42	3164.02	581	7.43	7.64	3506.36	3358.7	352	7.57	7.16	3085.85	2932.21	425	3378.81	3210.16	1861	24.77	20.77	3121.86	2960.99	1461	22.36	16.72	3377.11	3211.2	1105	18.34	14.83	13.29	11.56	3394.37	3228.63	1365
ENSG00000119688.21	ABCD4	1574.04	1422.91	623.02	18.08	14.86	1509.42	1363.44	601.59	19.17	17.31	1487.67	1327.11	443.02	19.96	15.53	1521.44	1379.05	640.28	18.78	19.32	1543.03	1395.38	410.7	21.27	20.1	1345.02	1191.39	276	1464.86	1296.23	643.44	21.21	17.78	1565.38	1404.51	856.5	27.64	20.66	1647.3	1481.4	569.76	20.49	16.58	21.24	18.47	1688.3	1522.57	660.17
ENSG00000164163.11	ABCE1	1945.46	1794.33	2770	63.76	52.39	3066.01	2920.02	1755	26.12	23.57	1817.05	1656.48	1540	55.58	43.25	3174.85	3032.46	1182	15.77	16.22	2411.58	2263.93	754	24.07	22.74	2742.21	2588.57	862	2207.46	2038.83	3303	69.22	58.03	2114.05	1953.19	3741	86.8	64.9	1783.43	1617.53	2843	93.65	75.76	30.54	26.55	1964.86	1799.13	2509
ENSG00000204574.13	ABCF1	2584.28	2433.15	1891	32.1	26.37	2472.18	2326.19	1526	28.51	25.73	2610.87	2450.46	1573	38.38	29.87	3060.76	2918.36	1039	14.4	14.81	2552.8	2405.14	728	21.88	20.67	2491.82	2338.43	630	2484.33	2315.68	1852	34.17	28.65	2333.88	2173.01	1903	39.69	29.67	2508.02	2342.11	1496	34.04	27.53	24.7	21.48	2599.4	2433.66	1694
ENSG00000033050.9	ABCF2	3938.73	3787.7	2391.19	26.08	21.42	3683.34	3537.39	1727.31	21.22	19.15	3984.88	3824.45	1266.19	19.79	15.4	4284.17	4141.77	1525.3	14.9	15.32	3805.99	3658.75	775.23	15.31	14.47	3477.22	3324.07	603.3	3791.76	3623.53	1139.39	13.44	11.26	3587.63	3427.16	1829.51	24.19	18.09	3489.3	3323.7	1767.02	28.33	22.92	16.64	14.47	4068.99	3903.25	1242.76
ENSG00000285292.1	ABCF2	2185	2033.86	1085.81	22.05	18.12	2185	2039.01	527.69	11.25	10.15	2185	2024.43	694.81	20.52	15.97	2185	2042.6	71.7	1.42	1.46	2185	2037.34	289.77	10.28	9.71	2185	2031.36	359.7	2185	2016.36	935.61	19.83	16.62	2185	2024.13	968.49	21.68	16.21	2185	2019.09	846.98	22.35	18.08	16.24	14.12	2185	2019.26	670.24
ENSG00000242159.1	ABCF2P1	1867	1715.86	0	0	0	1867	1721.01	1	0.03	0.02	1867	1706.43	0	0	0	1867	1724.6	0	0	0	1867	1719.34	0	0	0	1867	1713.36	0	1867	1698.36	0	0	0	1867	1706.13	0	0	0	1867	1701.09	0	0	0	0	0	1867	1701.26	0
ENSG00000228769.1	ABCF2P2	296	146.18	0	0	0	296	150.91	0	0	0	296	137.16	0	0	0	296	154.3	0	0	0	296	149.67	0	0	0	296	143.57	0	296	129.78	0	0	0	296	136.92	0	0	0	296	132.05	0	0	0	0	0	296	132.21	0
ENSG00000161204.11	ABCF3	1894.83	1743.71	1700	40.27	33.08	1817.39	1671.41	1404	36.5	32.95	1716.72	1556.16	988	37.96	29.54	1572.95	1430.56	1274	36.03	37.05	1512.35	1364.7	708	37.49	35.43	1787.25	1633.62	488	1706.4	1537.78	1368	38.01	31.87	1561.33	1400.48	1836	59.41	44.42	1893.11	1727.21	1426	43.99	35.59	27.39	23.82	1762.13	1596.41	1287
ENSG00000160179.18	ABCG1	2883.72	2732.58	475	7.18	5.9	3034.43	2888.43	54	0.81	0.73	2933.36	2772.78	83	1.79	1.39	2951.17	2808.77	509	7.33	7.54	2722.46	2574.81	87	2.44	2.31	2952.76	2799.12	610	2939.41	2770.76	735	11.33	9.5	2849.37	2688.5	504	8.5	6.35	2937.79	2771.88	826	15.88	12.84	19.98	17.38	2963.81	2798.08	585
ENSG00000118777.12	ABCG2	2817.5	2666.37	14	0.22	0.18	2400.78	2254.81	19	0.37	0.33	4206	4045.43	15	0.22	0.17	4206	4063.6	21	0.21	0.22	4276	4128.34	6	0.11	0.1	4206	4052.36	1	2700.01	2531.37	9	0.15	0.13	4206	4045.13	27	0.3	0.23	2380.69	2214.83	28	0.67	0.54	0.02	0.02	1748.92	1583.28	5
ENSG00000172350.10	ABCG4	3733	3581.86	318	3.67	3.01	3742.23	3596.23	9	0.11	0.1	3598.68	3438.11	6	0.1	0.08	3716.83	3574.43	232	2.63	2.7	3614.85	3467.19	19	0.4	0.37	3545.03	3391.38	183	3697.56	3528.91	32	0.39	0.32	3212.3	3051.43	279	4.14	3.1	3652.28	3486.37	328	5.01	4.06	4.95	4.3	3729.27	3563.53	55
ENSG00000138075.12	ABCG5	2714.2	2563.06	0	0	0	3033	2887.01	1	0.02	0.01	2714.2	2553.63	0	0	0	2714.2	2571.8	0	0	0	2714.2	2566.54	0	0	0	2714.2	2560.56	0	2714.2	2545.56	0	0	0	2714.2	2553.33	0	0	0	2714.2	2548.29	0	0	0	0	0	2714.2	2548.46	0
ENSG00000143921.8	ABCG8	4858.75	4707.61	0	0	0	4858.75	4712.76	0	0	0	4858.75	4698.18	0	0	0	4858.75	4716.35	0	0	0	4858.75	4711.09	0	0	0	4858.75	4705.11	0	4858.75	4690.11	0	0	0	4858.75	4697.88	0	0	0	4858.75	4692.84	0	0	0	0	0	4858.75	4693.01	0
ENSG00000143994.14	ABHD1	535.46	384.42	2	0.21	0.18	1371.76	1225.77	9	0.32	0.29	1361.62	1201.08	0	0	0	1167	1024.6	5	0.2	0.2	1361.62	1213.99	0	0	0	1361.62	1208	0	693.97	525.52	2	0.16	0.14	1165.43	1004.58	8	0.36	0.27	668	502.13	1	0.11	0.09	0	0	1361.62	1195.92	0
ENSG00000144827.9	ABHD10	2341.64	2190.5	505	9.52	7.82	2192.59	2046.6	471	10	9.03	2113.62	1953.05	300	9.18	7.15	2349.02	2206.62	202	3.7	3.81	2550.83	2403.17	166	4.99	4.72	2501.55	2347.91	111	1913.08	1744.44	417	10.21	8.56	1968.65	1807.78	419	10.5	7.85	1831.08	1665.17	363	11.62	9.4	4.34	3.77	2127.02	1961.28	287
ENSG00000106077.18	ABHD11	1225.79	1074.66	256	9.84	8.08	1261.84	1115.86	283	11.02	9.95	1181.22	1020.66	218	12.77	9.94	1163	1020.62	142	5.63	5.79	1113.56	965.91	98	7.33	6.93	1031.17	877.55	48	1202.85	1034.23	326	13.47	11.29	1323.13	1162.27	230	8.97	6.7	1216.1	1050.21	229	11.62	9.4	5.02	4.36	1080.13	914.43	247
ENSG00000225969.2	ABHD11-AS1	662	510.9	3	0.24	0.2	662	516.04	2	0.17	0.15	466.64	306.46	3	0.59	0.46	358	215.85	3	0.56	0.58	662	514.37	1	0.14	0.13	662	508.39	3	392.85	224.95	6	1.14	0.96	662	501.16	3	0.27	0.2	662	496.13	4	0.43	0.35	0.54	0.47	662	496.31	3
ENSG00000100997.19	ABHD12	1815	1663.87	1267	31.45	25.84	1770.71	1624.73	751	20.08	18.13	1881.53	1720.96	921	31.99	24.9	1750.38	1607.99	1462	36.78	37.83	1800.57	1652.92	712	31.13	29.41	1732.97	1579.34	517	1879.26	1710.62	1651	41.24	34.57	1948.05	1787.18	1065	27.01	20.19	1913.82	1747.91	1089	33.2	26.86	30.02	26.1	1899.06	1733.33	1564
ENSG00000131969.15	ABHD12B	1154.74	1003.62	139	5.72	4.7	804	658.01	3	0.2	0.18	674.22	513.69	2	0.23	0.18	1106	963.63	547	22.96	23.62	1348.39	1200.74	6	0.36	0.34	1230.19	1076.57	103	825.74	657.11	3	0.2	0.16	1138.61	977.77	110	5.1	3.81	1005.33	839.46	215	13.65	11.04	8.77	7.63	927.46	761.77	31
ENSG00000139826.6	ABHD13	5313	5161.86	281	2.25	1.85	5313	5167.01	178	1.5	1.35	5313	5152.43	230	2.67	2.08	5313	5170.6	196	1.53	1.58	5313	5165.34	106	1.48	1.4	5313	5159.36	236	5313	5144.36	524	4.35	3.65	5313	5152.13	468	4.12	3.08	5313	5147.09	332	3.44	2.78	4.19	3.65	5313	5147.26	361
ENSG00000248487.9	ABHD14A	1054.47	903.33	212.95	9.74	8	1029.46	883.47	290.98	14.31	12.92	987.98	827.42	118.92	8.59	6.69	943.32	800.93	74.57	3.77	3.87	1047.72	900.07	87	6.99	6.6	1066	912.36	40.87	1066	897.36	60.39	2.88	2.41	1049.29	888.42	140.63	7.17	5.36	1065.98	900.07	129.27	7.65	6.19	4.11	3.57	1069.88	904.14	43.81
ENSG00000114786.16	ABHD14A-ACY1	1920.55	1769.42	14	0.33	0.27	1659.79	1513.81	16.47	0.47	0.43	1353.79	1193.23	12.79	0.64	0.5	1827.98	1685.59	25.4	0.61	0.63	1126	978.34	2.15	0.16	0.15	2499	2345.36	1.54	1768.13	1599.49	29.01	0.78	0.65	1695.95	1535.09	39.23	1.16	0.87	1249.48	1083.6	44.4	2.18	1.77	0.06	0.05	1906.91	1741.18	46.38
ENSG00000114779.19	ABHD14B	1678.63	1527.49	996	26.93	22.13	1689.93	1543.94	943	26.54	23.96	1660.96	1500.39	705	28.09	21.86	1727.94	1585.54	787	20.08	20.65	1774.18	1626.52	523	23.24	21.96	1772.68	1619.04	224	1685.87	1517.23	640	18.02	15.11	1703.84	1542.97	689	20.24	15.13	1688.64	1522.74	416	14.56	11.78	12.69	11.03	1698.04	1532.3	829
ENSG00000168792.5	ABHD15	3492	3340.86	375	4.64	3.81	3492	3346.01	181	2.35	2.12	3492	3331.43	244	4.38	3.41	3492	3349.6	194	2.34	2.41	3492	3344.34	135	2.92	2.76	3492	3338.36	85	3492	3323.36	309	3.97	3.33	3492	3331.13	393	5.35	4	3492	3326.09	294	4.71	3.81	2.33	2.03	3492	3326.26	251
ENSG00000264031.1	ABHD15-AS1	187	46.78	0	0	0	187	48.58	0	0	0	187	39.83	0	0	0	187	51.08	0	0	0	187	49.18	0	0	0	187	43.4	0	187	34.95	0	0	0	187	40.38	0	0	0	187	36.66	0	0	0	0	0	187	35.95	0
ENSG00000204427.12	ABHD16A	1548.73	1397.6	700	20.69	17	1778.75	1632.76	259	6.89	6.22	1764.21	1603.64	490	18.27	14.22	1393.59	1251.22	578	18.69	19.22	1741.28	1593.63	262	11.88	11.23	1698.66	1545.02	222	1606.18	1437.55	869	25.83	21.65	1576.02	1415.16	758.74	24.3	18.17	1502.74	1336.84	732	29.18	23.6	13.18	11.46	1636.67	1470.94	860
ENSG00000183260.7	ABHD16B	1491	1339.86	0	0	0	1491	1345.01	0	0	0	1491	1330.43	1	0.04	0.03	1491	1348.6	2	0.06	0.06	1491	1343.34	2	0.11	0.1	1491	1337.36	0	1491	1322.36	3	0.1	0.08	1491	1330.13	1	0.03	0.03	1491	1325.09	2	0.08	0.07	0	0	1491	1325.26	1
ENSG00000129968.15	ABHD17A	1952.14	1801	1962	45	36.97	2216.77	2070.78	1419	29.78	26.88	2156.44	1995.87	953	28.55	22.22	2369.21	2226.81	2085	37.88	38.96	2466.96	2319.3	896	27.92	26.38	2766.68	2613.04	704	2620.37	2451.73	1419	24.73	20.73	2532.46	2371.59	2475	47.3	35.36	2377.48	2211.57	1426	34.36	27.79	24.7	21.48	2771.18	2605.44	1432
ENSG00000198658.4	ABHD17AP1	933	781.86	3	0.16	0.13	933	787.01	2	0.11	0.1	933	772.43	2	0.15	0.12	933	790.6	3	0.15	0.16	933	785.34	0	0	0	933	779.36	2	933	764.36	0	0	0	933	772.13	1	0.06	0.04	933	767.09	1	0.07	0.06	0.24	0.2	933	767.26	2
ENSG00000250536.1	ABHD17AP3	1137	985.86	0	0	0	1137	991.01	0	0	0	1137	976.43	0	0	0	1137	994.6	0	0	0	1137	989.34	0	0	0	1137	983.36	1	1137	968.36	0	0	0	1137	976.13	1	0.05	0.03	1137	971.09	1	0.05	0.04	0.09	0.08	1137	971.26	1
ENSG00000229107.2	ABHD17AP4	909	757.86	0	0	0	909	763.01	0	0	0	909	748.43	0	0	0	909	766.6	0	0	0	909	761.34	0	0	0	909	755.36	0	909	740.36	0	0	0	909	748.13	0	0	0	909	743.09	0	0	0	0	0	909	743.26	0
ENSG00000263366.2	ABHD17AP5	923	771.86	0	0	0	923	777.01	1	0.06	0.05	923	762.43	1	0.08	0.06	923	780.6	1	0.05	0.05	923	775.34	0	0	0	923	769.36	0	923	754.36	0	0	0	923	762.13	0	0	0	923	757.09	0	0	0	0	0	923	757.26	0
ENSG00000226981.2	ABHD17AP6	1044	892.86	0	0	0	1044	898.01	0	0	0	1044	883.43	0	0	0	1044	901.6	0	0	0	1044	896.34	0	0	0	1044	890.36	0	1044	875.36	0	0	0	1044	883.13	0	0	0	1044	878.09	0	0	0	0	0	1044	878.26	0
ENSG00000260864.1	ABHD17AP7	595	443.92	0	0	0	595	449.06	0	0	0	595	434.49	0	0	0	595	452.64	0	0	0	595	447.39	0	0	0	595	441.41	0	595	426.43	0	0	0	595	434.19	0	0	0	595	429.16	0	0	0	0	0	595	429.33	0
ENSG00000260540.2	ABHD17AP8	574	422.92	0	0	0	574	428.07	0	0	0	574	413.5	0	0	0	574	431.65	0	0	0	574	426.4	0	0	0	574	420.41	0	574	405.44	0	0	0	574	413.19	0	0	0	574	408.17	0	0	0	0	0	574	408.34	0
ENSG00000261536.2	ABHD17AP9	548	396.93	0	0	0	548	402.08	0	0	0	548	387.51	0	0	0	548	405.66	0	0	0	548	400.41	0	0	0	548	394.42	0	548	379.45	0	0	0	548	387.21	0	0	0	548	382.18	0	0	0	0	0	548	382.36	0
ENSG00000107362.13	ABHD17B	2000.24	1849.11	422	9.43	7.74	2241.77	2095.77	136	2.82	2.55	1875.65	1715.08	180	6.27	4.88	2304.18	2161.78	382	7.15	7.35	1999.53	1851.87	116	4.53	4.28	2168.42	2014.77	335	2032.3	1863.66	440	10.09	8.46	2001.57	1840.7	466	11.47	8.58	2019.22	1853.3	436	12.54	10.14	15.25	13.26	1932.42	1766.68	429
ENSG00000136379.12	ABHD17C	2025.1	1873.97	1229	27.09	22.26	1879.81	1733.83	644	16.14	14.57	1973.08	1812.51	517	17.05	13.27	2361.23	2218.83	2101	38.31	39.4	2284.22	2136.57	335	11.33	10.71	1935.17	1781.54	786	2197.74	2029.1	1352	28.47	23.87	2128.71	1967.85	1222	28.14	21.04	1925.09	1759.19	1081	32.74	26.49	40.46	35.18	2087.39	1921.66	1419
ENSG00000164074.15	ABHD18	3324.3	3173.17	211	2.75	2.26	2607.88	2461.92	136	2.4	2.17	2034.74	1874.19	105	3.35	2.61	4203.38	4060.99	109	1.09	1.12	3396.23	3248.57	51	1.13	1.07	3610.87	3457.23	77	2855.64	2687	240	3.82	3.2	3031.02	2870.15	260	4.11	3.07	2829.88	2663.97	188	3.76	3.04	2.04	1.78	2920.64	2754.91	171
ENSG00000140526.18	ABHD2	8210.19	8059.06	1194	6.12	5.03	6553.32	6407.34	2443	16.57	14.95	5998.04	5837.48	3180	32.57	25.35	8424	8281.6	763	3.73	3.83	8200.07	8052.42	1199	10.76	10.17	8113.43	7959.78	620	6129.59	5960.97	3084	22.11	18.53	7282.17	7121.31	1730	11.01	8.23	5879.08	5713.19	1096	10.22	8.27	7.14	6.21	7965.4	7799.67	1814
ENSG00000158201.10	ABHD3	1831.78	1680.65	219	5.38	4.42	2049.37	1903.37	32	0.73	0.66	2037.01	1876.44	79	2.52	1.96	1996.26	1853.87	214	4.67	4.8	1659.92	1512.26	57	2.72	2.57	1906.27	1752.62	52	1999.1	1830.45	333	7.77	6.52	2007.8	1846.93	332	8.15	6.09	1665.7	1499.81	234	8.31	6.73	2.72	2.37	1915.14	1749.55	206
ENSG00000100439.10	ABHD4	3275.3	3124.17	2087	27.59	22.67	2834.6	2688.62	1222	19.75	17.83	3233.04	3072.47	2961	57.61	44.84	1848.82	1706.46	1526	36.18	37.21	1970.8	1823.19	1327	52.6	49.7	2507.72	2354.1	801	3186.51	3017.86	2154	30.5	25.57	2961.68	2800.82	1813	29.34	21.93	3071.51	2905.6	1224	22.45	18.16	31.2	27.13	2999.52	2833.8	2091
ENSG00000011198.9	ABHD5	1844.27	1693.14	1789	43.64	35.86	2024.57	1878.57	552	12.77	11.52	1842.73	1682.16	520	18.48	14.38	1857.03	1714.64	1824	43.03	44.26	1881.26	1733.61	421	17.55	16.58	1988.51	1834.87	1195	2178.72	2010.09	1561	33.18	27.82	2019.93	1859.07	1908	46.51	34.77	1853.61	1687.7	1617	51.05	41.3	59.72	51.93	2128.74	1963.01	1679
ENSG00000163686.14	ABHD6	2327.29	2176.17	515	9.77	8.03	2419.54	2273.54	245	4.68	4.23	2378.15	2217.6	253	6.82	5.31	2393	2250.6	130	2.34	2.4	2426.24	2278.58	124	3.93	3.72	2442.1	2288.46	212	2444.17	2275.53	386	7.25	6.08	2424.44	2263.57	554	11.09	8.29	2388.67	2222.76	423	10.14	8.2	8.49	7.39	2356.82	2191.1	430
ENSG00000127220.6	ABHD8	2042	1890.86	515	11.25	9.24	1957.52	1811.53	546	13.1	11.82	2042	1881.43	288	9.15	7.12	2042	1899.6	498	10.61	10.91	2042	1894.34	165	6.29	5.95	2042	1888.36	150	2042	1873.36	127	2.9	2.43	2042	1881.13	372	8.96	6.7	2042	1876.09	356	10.11	8.18	7.28	6.33	2042	1876.26	162
ENSG00000136754.17	ABI1	2075.68	1924.54	1268	27.21	22.36	2156.87	2010.88	748	16.16	14.59	1990.39	1829.82	1129	36.89	28.71	2604.85	2462.46	1477	24.26	24.96	2183.81	2036.15	739	26.23	24.78	2437.93	2284.29	604	2220.68	2052.03	2890	60.18	50.45	2172.44	2011.57	1329	29.94	22.39	2169.1	2003.19	1197	31.84	25.76	24.25	21.08	2135.41	1969.67	2343
ENSG00000271484.1	ABI1P1	1120	968.86	0	0	0	1120	974.01	0	0	0	1120	959.43	0	0	0	1120	977.6	0	0	0	1120	972.34	0	0	0	1120	966.36	0	1120	951.36	0	0	0	1120	959.13	0	0	0	1120	954.09	0	0	0	0	0	1120	954.26	0
ENSG00000138443.16	ABI2	1585.56	1434.45	464	13.36	10.98	2164.21	2018.24	819	17.63	15.92	1965.49	1804.95	1190	39.42	30.67	2231.19	2088.8	341	6.6	6.79	2774.04	2626.39	517	14.23	13.44	1966.65	1813.03	199	2619.11	2450.5	674	11.75	9.85	2662	2501.16	647	11.72	8.76	2110.4	1944.52	372	10.19	8.25	10.06	8.75	2347.65	2181.94	601
ENSG00000108798.9	ABI3	1255.75	1104.61	0	0	0	1255.75	1109.76	0	0	0	1255.75	1095.18	0	0	0	810	667.61	1	0.06	0.06	866	718.34	1	0.1	0.1	1718	1564.36	2	1255.75	1087.11	0	0	0	1255.75	1094.88	0	0	0	1255.75	1089.84	0	0	0	0.12	0.1	1255.75	1090.02	0
ENSG00000154175.17	ABI3BP	3081.95	2930.83	49	0.69	0.57	1524.93	1378.99	92	2.9	2.62	1457.64	1297.13	161	7.42	5.77	2984	2841.6	2	0.03	0.03	922.8	775.21	8	0.75	0.7	2313.39	2159.77	198	754.16	585.77	9	0.66	0.55	1732.75	1571.92	75	2.16	1.62	618	452.15	1	0.12	0.1	8.41	7.31	1952.09	1786.39	17
ENSG00000097007.18	ABL1	4903.75	4752.62	2719	23.63	19.41	5341.04	5195.05	5166	43.21	39	5018.25	4857.69	3978	48.96	38.1	5200.81	5058.42	1042	8.33	8.57	5349.97	5202.31	1772	24.62	23.26	5200.74	5047.1	1125	4370.87	4202.25	1925	19.57	16.41	4620.19	4459.33	2845	28.91	21.62	4904.6	4738.7	1600	17.99	14.55	20.44	17.77	4526.2	4360.48	1639
ENSG00000143322.20	ABL2	11256.2	11105.1	559	2.08	1.71	9028.24	8882.28	740	3.62	3.27	7853.01	7692.5	1660	12.9	10.04	11529.6	11387.2	407	1.45	1.49	8284.12	8136.51	682	6.06	5.72	11192.8	11039.2	362	10163.4	9994.75	813	3.48	2.91	9764.63	9603.78	829	3.91	2.92	9593.63	9427.72	490	2.77	2.24	3.01	2.61	10055.7	9890	722
ENSG00000099204.20	ABLIM1	6144.43	5993.29	12774	88.04	72.33	6456.11	6310.12	1810	12.46	11.25	5705.05	5544.48	1930	20.81	16.2	6749.17	6606.77	6465	39.59	40.71	5358.68	5211.03	2228	30.9	29.2	5519.31	5365.67	7077	5153.69	4985.06	14026	120.22	100.78	5566.19	5405.32	14730	123.5	92.33	5501.57	5335.66	14740	147.2	119.08	120.94	105.16	5778.83	5613.1	11203
ENSG00000163995.20	ABLIM2	2350.59	2199.46	109	2.05	1.68	2291.53	2145.54	8	0.16	0.15	2415.91	2255.34	44	1.17	0.91	2187.81	2045.42	229	4.53	4.66	2710.09	2562.43	40	1.13	1.07	1642.73	1489.09	31	2539.19	2370.54	191	3.44	2.89	1973.21	1812.34	106	2.65	1.98	1997.29	1831.38	98	2.85	2.31	1.91	1.66	2268.78	2103.04	193
ENSG00000173210.19	ABLIM3	4040.93	3889.79	587	6.23	5.12	3852.08	3706.08	3177	37.25	33.62	4059.93	3899.35	3039	46.59	36.26	3884.52	3742.12	1543	16.68	17.16	3920.59	3772.93	1634	31.3	29.57	3925.28	3771.64	1003	3902.03	3733.39	500	5.72	4.8	3841.23	3680.36	626	7.71	5.76	3816.63	3650.72	419	6.12	4.95	24.39	21.2	3856.43	3690.7	314
ENSG00000175164.15	ABO	6359	6207.86	1	0.01	0.01	2027.4	1881.44	0	0	0	6359	6198.43	2	0.02	0.02	2027.4	1885.03	0	0	0	751.24	603.62	2	0.24	0.23	2027.4	1873.79	0	1875.08	1706.49	35	0.88	0.73	2027.4	1866.57	0	0	0	2027.4	1861.53	0	0	0	0	0	1720.7	1555.04	14
ENSG00000159842.15	ABR	2058.02	1906.9	953	20.64	16.96	1533.81	1387.85	751	23.51	21.22	1801.7	1641.28	1302	47.43	36.91	1130.1	988.43	232	9.5	9.77	1987.06	1839.42	398	15.64	14.77	1912.3	1758.67	474	1983.73	1815.69	952	22.4	18.78	1946.6	1786.05	1196	30.35	22.69	1909.23	1743.35	693	21.18	17.13	24.71	21.49	2102.12	1936.4	842
ENSG00000174429.4	ABRA	2754	2602.86	0	0	0	2754	2608.01	0	0	0	2754	2593.43	0	0	0	2754	2611.6	0	0	0	2754	2606.34	0	0	0	2754	2600.36	0	2754	2585.36	0	0	0	2754	2593.13	0	0	0	2754	2588.09	0	0	0	0	0	2754	2588.26	0
ENSG00000146386.8	ABRACL	782	630.87	458	29.99	24.64	782	636.02	528	36.07	32.56	782	621.44	396	38.1	29.65	778.65	636.26	792	50.36	51.79	782	634.35	354	40.33	38.11	782	628.37	137	782	613.37	912	63.53	53.26	780.42	619.56	436	31.89	23.84	782	616.1	352	30.44	24.63	19.99	17.38	780.15	614.43	749
ENSG00000163322.14	ABRAXAS1	2319.37	2168.24	109	2.08	1.71	2767.59	2621.6	188	3.12	2.81	2370.35	2209.78	227	6.14	4.78	3362.59	3220.19	72	0.9	0.93	2107.39	1959.74	103	3.8	3.59	2228	2074.36	68	2162.26	1993.62	154	3.3	2.77	2515.43	2354.56	155	2.98	2.23	2398.62	2232.72	100	2.39	1.93	3.01	2.61	2613.79	2448.05	123
ENSG00000165660.8	ABRAXAS2	2955	2803.86	780	11.49	9.44	2955	2809.01	404	6.25	5.64	2955	2794.43	403	8.62	6.71	2955	2812.6	413	5.94	6.11	2955	2807.34	236	6.08	5.74	2955	2801.36	383	2955	2786.36	841	12.9	10.81	2955	2794.13	998	16.19	12.1	2955	2789.09	798	15.25	12.33	12.54	10.9	2955	2789.26	738
ENSG00000146109.5	ABT1	2943	2791.86	1377	20.37	16.74	2943	2797.01	939	14.59	13.17	2943	2782.43	542	11.65	9.06	2943	2800.6	1083	15.64	16.09	2943	2795.34	386	9.98	9.43	2943	2789.36	436	2943	2774.36	935	14.4	12.07	2943	2782.13	1159	18.88	14.12	2943	2777.09	1019	19.55	15.82	14.33	12.46	2943	2777.26	962
ENSG00000250496.2	ABT1P1	821	669.87	0	0	0	821	675.01	0	0	0	821	660.43	0	0	0	821	678.61	0	0	0	821	673.35	0	0	0	821	667.36	0	821	652.36	0	0	0	821	660.13	0	0	0	821	655.1	0	0	0	0	0	821	655.27	0
ENSG00000114626.18	ABTB1	1914.19	1763.06	287	6.72	5.52	2153.41	2007.42	589	12.75	11.51	1875.94	1715.37	477	16.62	12.94	2282.48	2140.09	355	6.71	6.9	2303.43	2155.77	389	13.04	12.32	2070.87	1917.23	247	2240.3	2071.66	214	4.41	3.7	2396.86	2235.99	431	8.74	6.53	2184.29	2018.38	196	5.17	4.19	11.81	10.27	2063.23	1897.5	256
ENSG00000166016.6	ABTB2	4513.17	4362.04	184	1.74	1.43	4905	4759.01	573	5.23	4.72	4905	4744.43	665	8.38	6.52	4905	4762.6	445	3.78	3.89	4905	4757.34	333	5.06	4.78	4905	4751.36	111	4905	4736.36	448	4.04	3.39	4905	4744.13	247	2.36	1.76	4905	4739.09	315	3.54	2.87	2.14	1.86	4905	4739.26	365
ENSG00000260246.1	AC000032.1	491	339.97	0	0	0	491	345.11	0	0	0	491	330.55	0	0	0	491	348.68	0	0	0	491	343.44	0	0	0	491	337.45	0	491	322.51	0	0	0	491	330.24	0	0	0	491	325.22	0	0	0	0	0	491	325.4	0
ENSG00000282816.1	AC000035.1	343	192.43	0	0	0	343	197.43	0	0	0	343	183.19	0	0	0	343	200.92	0	0	0	343	195.93	0	0	0	343	189.89	0	343	175.43	2	0.49	0.41	343	182.89	1	0.25	0.19	343	177.91	2	0.6	0.48	0	0	343	178.1	2
ENSG00000225929.1	AC000036.1	2030	1878.86	0	0	0	2030	1884.01	0	0	0	2030	1869.43	0	0	0	2030	1887.6	0	0	0	2030	1882.34	0	0	0	2030	1876.36	0	2030	1861.36	0	0	0	2030	1869.13	0	0	0	2030	1864.09	0	0	0	0	0	2030	1864.26	0
ENSG00000242156.1	AC000041.1	175	37.59	0	0	0	175	38.79	0	0	0	175	31.16	0	0	0	175	41.02	0	0	0	175	39.63	0	0	0	175	34.13	0	175	26.82	0	0	0	175	31.88	0	0	0	175	28.43	0	0	0	0	0	175	27.58	0
ENSG00000223665.1	AC000058.1	536	384.94	0	0	0	536	390.08	0	0	0	536	375.51	0	0	0	536	393.66	0	0	0	536	388.41	0	0	0	536	382.43	0	536	367.46	0	0	0	536	375.21	0	0	0	536	370.19	0	0	0	0	0	536	370.36	0
ENSG00000083622.8	AC000061.1	376	225.2	0	0	0	376	230.28	0	0	0	376	215.88	0	0	0	376	233.8	0	0	0	376	228.69	0	0	0	376	222.67	0	376	207.98	0	0	0	376	215.57	0	0	0	376	210.56	0	0	0	0	0	376	210.76	0
ENSG00000225007.1	AC000067.1	287	137.42	0	0	0	287	142.06	0	0	0	287	128.48	0	0	0	287	145.42	0	0	0	287	140.91	0	0	0	287	134.79	0	287	121.2	0	0	0	287	128.26	0	0	0	287	123.42	0	0	0	0	0	287	123.56	0
ENSG00000185065.6	AC000068.1	2097	1945.86	37	0.79	0.65	2097	1951.01	5	0.11	0.1	2097	1936.43	14	0.43	0.34	2097	1954.6	6	0.12	0.13	2097	1949.34	15	0.56	0.53	2097	1943.36	3	2097	1928.36	25	0.55	0.46	2097	1936.13	25	0.59	0.44	2097	1931.09	17	0.47	0.38	0.14	0.12	2097	1931.26	22
ENSG00000273212.1	AC000068.2	460	309	1	0.13	0.11	460	314.13	2	0.28	0.25	460	299.59	0	0	0	460	317.69	7	0.89	0.92	460	312.47	5	1.16	1.09	460	306.48	4	460	291.56	6	0.88	0.74	460	299.28	2	0.3	0.23	460	294.26	3	0.54	0.44	1.2	1.04	460	294.44	5
ENSG00000273300.1	AC000068.3	427	276.04	5	0.75	0.61	427	281.17	1	0.15	0.14	427	266.65	1	0.22	0.17	427	284.72	4	0.57	0.58	427	279.52	3	0.78	0.73	427	273.52	2	427	258.66	1	0.17	0.14	427	266.34	2	0.34	0.25	427	261.33	3	0.61	0.49	0.67	0.58	427	261.51	1
ENSG00000230485.1	AC000077.1	953	801.86	0	0	0	953	807.01	0	0	0	953	792.43	0	0	0	953	810.6	0	0	0	953	805.34	0	0	0	953	799.36	0	953	784.36	0	0	0	953	792.13	0	0	0	953	787.09	0	0	0	0	0	953	787.26	0
ENSG00000232926.1	AC000078.1	682	530.89	0	0	0	682	536.04	0	0	0	682	521.46	6	0.69	0.54	682	539.62	0	0	0	682	534.37	1	0.14	0.13	682	528.38	0	682	513.39	0	0	0	682	521.16	0	0	0	682	516.13	0	0	0	0	0	682	516.3	0
ENSG00000230194.1	AC000081.1	297	147.15	0	0	0	297	151.89	0	0	0	297	138.13	0	0	0	297	155.28	0	0	0	297	150.65	0	0	0	297	144.55	0	297	130.74	0	0	0	297	137.89	0	0	0	297	133.01	0	0	0	0	0	297	133.17	0
ENSG00000235776.2	AC000089.1	801	649.87	5	0.32	0.26	801	655.01	9	0.6	0.54	801	640.44	2	0.19	0.15	801	658.61	6	0.37	0.38	801	653.35	6	0.66	0.63	801	647.36	2	801	632.37	3	0.2	0.17	801	640.14	6	0.42	0.32	801	635.1	6	0.5	0.41	0.28	0.25	801	635.27	7
ENSG00000284874.1	AC000093.1	4113	3961.86	17.05	0.18	0.15	3974.07	3828.08	74.24	0.84	0.76	3185.65	3025.07	159.33	3.15	2.45	4113	3970.6	6.99	0.07	0.07	3173	3025.34	107.24	2.56	2.42	4113	3959.36	5.17	4112.02	3943.37	13.46	0.15	0.12	4113	3952.13	52.79	0.61	0.45	3330.32	3164.41	92.03	1.55	1.25	0.12	0.1	4113	3947.26	17.92
ENSG00000270393.1	AC000095.1	874	722.86	1	0.06	0.05	874	728.01	0	0	0	874	713.43	0	0	0	874	731.6	0	0	0	874	726.34	0	0	0	874	720.36	0	874	705.36	0	0	0	874	713.13	2	0.13	0.1	874	708.09	3	0.23	0.18	0	0	874	708.27	0
ENSG00000283366.2	AC000095.2	154	23.23	0	0	0	154	23.39	0	0	0	154	17.98	0	0	0	154	25.02	0	0	0	154	24.52	0	0	0	154	19.86	0	154	14.77	0	0	0	154	18.95	0	0	0	154	16.11	0	0	0	0	0	154	15.13	0
ENSG00000286025.1	AC000095.3	1719	1567.86	0	0	0	1719	1573.01	0	0	0	1719	1558.43	0	0	0	1719	1576.6	0	0	0	1719	1571.34	0	0	0	1719	1565.36	0	1719	1550.36	0	0	0	1719	1558.13	0	0	0	1719	1553.09	0	0	0	0	0	1719	1553.26	0
ENSG00000236340.5	AC000099.1	1350	1198.87	0	0	0	1350	1204.01	0	0	0	1350	1189.43	0	0	0	1350	1207.61	0	0	0	1350	1202.35	0	0	0	1350	1196.36	0	1350	1181.36	0	0	0	1350	1189.13	0	0	0	1350	1184.09	0	0	0	0	0	1350	1184.27	0
ENSG00000234001.1	AC000111.1	210	65.87	0	0	0	210	68.69	0	0	0	210	58.15	0	0	0	210	71.55	0	0	0	210	68.77	0	0	0	210	62.71	0	210	52.44	0	0	0	210	58.4	0	0	0	210	54.28	0	0	0	0	0	210	53.86	0
ENSG00000237974.1	AC000111.2	193	51.6	0	0	0	193	53.68	0	0	0	193	44.42	0	0	0	193	56.29	0	0	0	193	54.14	0	0	0	193	48.26	0	193	39.3	0	0	0	193	44.88	0	0	0	193	41.04	0	0	0	0	0	193	40.41	0
ENSG00000243107.1	AC000120.1	1589	1437.86	1.29	0.04	0.03	1589	1443.01	0	0	0	1589	1428.43	0	0	0	1589	1446.6	0	0	0	1589	1441.34	2.65	0.13	0.13	1589	1435.36	0	1589	1420.36	2.33	0.07	0.06	1589	1428.13	5.35	0.17	0.13	1589	1423.09	1.12	0.04	0.03	0	0	1589	1423.26	2.21
ENSG00000285772.1	AC000120.2	2033.5	1882.4	0	0	0	2033.5	1887.54	0	0	0	2033.5	1872.96	0	0	0	2033.5	1891.13	0	0	0	2033.5	1885.87	0	0	0	2033.5	1879.89	0	2033.5	1864.9	0	0	0	3511	3350.13	10.83	0.15	0.11	2033.5	1867.63	0	0	0	0	0	556	390.35	1
ENSG00000285953.1	AC000120.3	2642	2490.86	0	0	0	2642	2496.01	20.62	0.36	0.32	2642	2481.43	68.48	1.65	1.28	2642	2499.6	0	0	0	2642	2494.34	0	0	0	2642	2488.36	0	2642	2473.36	39.25	0.68	0.57	2642	2481.13	15.96	0.29	0.22	2642	2476.09	38.49	0.83	0.67	0	0	2642	2476.26	0.01
ENSG00000224138.1	AC000123.1	516	364.95	0	0	0	516	370.09	0	0	0	516	355.53	0	0	0	516	373.67	0	0	0	516	368.42	0	0	0	516	362.44	0	516	347.48	0	0	0	516	355.22	0	0	0	516	350.2	0	0	0	0	0	516	350.38	0
ENSG00000279265.1	AC000123.2	461	309.99	11	1.47	1.2	461	315.13	10	1.38	1.24	461	300.59	2	0.4	0.31	461	318.69	19	2.41	2.48	461	313.47	10	2.31	2.18	461	307.48	10	461	292.56	6	0.88	0.73	461	300.28	27	4.08	3.05	461	295.26	6	1.08	0.88	2.98	2.59	461	295.44	7
ENSG00000280347.1	AC000123.3	4975	4823.86	37	0.32	0.26	4975	4829.01	24	0.22	0.19	4975	4814.43	44	0.55	0.43	4975	4832.6	27	0.23	0.23	4975	4827.34	15	0.22	0.21	4975	4821.36	13	4975	4806.36	64	0.57	0.48	4975	4814.13	68	0.64	0.48	4975	4809.09	41	0.45	0.37	0.25	0.21	4975	4809.26	52
ENSG00000226770.1	AC000124.1	957	805.86	0	0	0	957	811.01	0	0	0	957	796.43	0	0	0	957	814.6	0	0	0	957	809.34	0	0	0	957	803.36	0	957	788.36	0	0	0	957	796.13	0	0	0	957	791.09	0	0	0	0	0	957	791.26	0
ENSG00000230820.2	AC000362.1	425	274.05	0	0	0	425	279.17	0	0	0	425	264.66	0	0	0	425	282.72	0	0	0	425	277.52	0	0	0	425	271.53	0	425	256.66	0	0	0	425	264.35	0	0	0	425	259.33	0	0	0	0	0	425	259.52	0
ENSG00000224981.1	AC000367.1	1766	1614.86	0	0	0	1766	1620.01	0	0	0	1766	1605.43	0	0	0	1766	1623.6	0	0	0	1766	1618.34	0	0	0	1766	1612.36	0	1766	1597.36	0	0	0	1766	1605.13	0	0	0	1766	1600.09	0	0	0	0	0	1766	1600.26	0
ENSG00000241921.1	AC000372.1	646	494.9	0	0	0	646	500.05	0	0	0	646	485.47	0	0	0	646	503.63	0	0	0	646	498.37	0	0	0	646	492.39	0	646	477.4	0	0	0	646	485.17	0	0	0	646	480.14	0	0	0	0	0	646	480.31	0
ENSG00000227249.1	AC000374.1	1745	1593.86	0	0	0	1745	1599.01	0	0	0	1745	1584.43	0	0	0	1745	1602.6	0	0	0	1745	1597.34	0	0	0	1745	1591.36	0	1745	1576.36	0	0	0	1745	1584.13	0	0	0	1745	1579.09	0	0	0	0	0	1745	1579.26	2
ENSG00000278727.1	AC000403.1	3585	3433.86	10	0.12	0.1	3585	3439.01	40	0.51	0.46	3585	3424.43	34	0.59	0.46	3585	3442.6	3	0.04	0.04	3585	3437.34	23	0.48	0.46	3585	3431.36	3	3585	3416.36	15	0.19	0.16	3585	3424.13	11	0.15	0.11	3585	3419.09	6	0.09	0.08	0.08	0.07	3585	3419.26	13
ENSG00000274898.1	AC001226.1	539	387.94	0	0	0	539	393.08	0	0	0	539	378.51	0	0	0	539	396.66	0	0	0	539	391.41	2	0.37	0.35	539	385.43	0	539	370.46	1	0.12	0.1	539	378.21	1	0.12	0.09	539	373.19	0	0	0	0	0	539	373.36	2
ENSG00000283208.2	AC001226.2	1439.6	1288.47	0	0	0	1076.05	930.07	6.51	0.3	0.27	1972.81	1812.24	6.41	0.21	0.16	1439.6	1297.21	0	0	0	2645	2497.34	2.65	0.08	0.07	1439.6	1285.96	0	1439.6	1270.96	0	0	0	1439.6	1278.73	0	0	0	1171.07	1005.18	2.35	0.12	0.1	0	0	1439.6	1273.87	0
ENSG00000272330.1	AC002044.1	158	25.77	0	0	0	158	26.11	0	0	0	158	20.26	0	0	0	158	27.87	0	0	0	158	27.21	0	0	0	158	22.35	0	158	16.82	0	0	0	158	21.19	0	0	0	158	18.23	0	0	0	0	0	158	17.25	0
ENSG00000279591.1	AC002044.2	970	818.86	0	0	0	970	824.01	0	0	0	970	809.43	0	0	0	970	827.6	1	0.05	0.05	970	822.34	0	0	0	970	816.36	0	970	801.36	0	0	0	970	809.13	3	0.17	0.13	970	804.09	0	0	0	0	0	970	804.26	0
ENSG00000280092.1	AC002044.3	541	389.94	0	0	0	541	395.08	0	0	0	541	380.51	0	0	0	541	398.66	2	0.2	0.21	541	393.41	0	0	0	541	387.43	0	541	372.46	0	0	0	541	380.21	0	0	0	541	375.19	0	0	0	0	0	541	375.36	0
ENSG00000213683.4	AC002056.1	760	608.87	0	0	0	760	614.02	0	0	0	760	599.44	0	0	0	760	617.61	0	0	0	760	612.35	0	0	0	760	606.37	0	760	591.37	0	0	0	760	599.14	0	0	0	760	594.11	0	0	0	0	0	760	594.28	0
ENSG00000254499.1	AC002056.2	284	134.51	0	0	0	284	139.12	0	0	0	284	125.59	0	0	0	284	142.47	0	0	0	284	138	0	0	0	284	131.87	0	284	118.35	0	0	0	284	125.38	0	0	0	284	120.56	0	0	0	0	0	284	120.69	0
ENSG00000273216.1	AC002059.1	477	325.98	1	0.13	0.1	477	331.12	1	0.13	0.12	477	316.56	1	0.19	0.15	477	334.68	3	0.36	0.37	477	329.45	1	0.22	0.21	477	323.46	0	477	308.53	0	0	0	477	316.26	0	0	0	477	311.24	1	0.17	0.14	0	0	477	311.41	0
ENSG00000280968.1	AC002059.2	110	3.82	0	0	0	110	3.16	0	0	0	110	2.06	0	0	0	110	3.35	0	0	0	110	3.75	0	0	0	110	2.3	0	110	1.42	0	0	0	110	2.64	0	0	0	110	1.77	0	0	0	0	0	110	1.36	0
ENSG00000285697.1	AC002059.3	1648	1496.86	1	0.03	0.02	975.5	829.91	0	0	0	975.5	815.69	0	0	0	975.5	833.41	0	0	0	975.5	828.43	0	0	0	1648	1494.36	2	975.5	807.93	0	0	0	1648	1487.13	1	0.03	0.02	975.5	810.45	0	0	0	0.12	0.11	975.5	810.62	0
ENSG00000225498.1	AC002064.1	733	581.88	0	0	0	733	587.02	0	0	0	733	572.45	1	0.1	0.08	733	590.61	0	0	0	733	585.36	0	0	0	733	579.37	0	733	564.38	0	0	0	733	572.15	0	0	0	733	567.11	0	0	0	0	0	733	567.29	0
ENSG00000234459.1	AC002064.2	289	139.36	0	0	0	289	144.02	0	0	0	289	130.4	0	0	0	289	147.39	0	0	0	289	142.85	0	0	0	289	136.74	0	289	123.1	0	0	0	289	130.18	0	0	0	289	125.33	0	0	0	0	0	289	125.47	0
ENSG00000280440.1	AC002064.3	346	195.4	0	0	0	346	200.41	0	0	0	346	186.15	0	0	0	346	203.9	0	0	0	346	198.9	0	0	0	346	192.86	0	346	178.37	0	0	0	346	185.85	0	0	0	346	180.87	0	0	0	0	0	346	181.06	0
ENSG00000237813.3	AC002066.1	699	547.89	1	0.08	0.06	514	368.09	2	0.24	0.21	587.32	426.82	2	0.28	0.22	606.5	464.14	0	0	0	699	551.36	1	0.13	0.12	699	545.38	4	606.5	437.93	0	0	0	605.78	444.97	5	0.51	0.38	514	348.2	1	0.15	0.12	0.67	0.58	606.5	440.84	0
ENSG00000235639.1	AC002069.1	1159	1007.86	0	0	0	1159	1013.01	0	0	0	1159	998.43	0	0	0	1159	1016.6	0	0	0	1159	1011.34	0	0	0	1159	1005.36	0	1159	990.36	0	0	0	1159	998.13	0	0	0	1159	993.09	0	0	0	0	0	1159	993.26	0
ENSG00000270812.1	AC002069.2	883	731.86	0	0	0	883	737.01	0	0	0	883	722.43	0	0	0	883	740.6	0	0	0	883	735.34	0	0	0	883	729.36	0	883	714.36	0	0	0	883	722.13	0	0	0	883	717.09	0	0	0	0	0	883	717.27	0
ENSG00000248636.6	AC002070.1	627.67	476.58	0	0	0	627.67	481.72	0	0	0	627.67	467.15	0	0	0	627.67	485.31	0	0	0	627.67	480.05	0	0	0	627.67	474.07	0	627.67	459.09	0	0	0	627.67	466.85	0	0	0	627.67	461.82	0	0	0	0	0	627.67	462	0
ENSG00000286072.1	AC002072.1	1108	956.86	0	0	0	1108	962.01	0	0	0	1108	947.43	0	0	0	1108	965.6	0	0	0	1108	960.34	0	0	0	1108	954.36	0	1108	939.36	0	0	0	1108	947.13	0	0	0	1108	942.09	0	0	0	0	0	1108	942.26	0
ENSG00000285090.1	AC002074.1	612	465.28	0	0	0	1026	880.01	8	0.4	0.36	1026	865.43	10	0.69	0.54	612	472.16	0	0	0	1026	878.34	6	0.49	0.47	1026	872.36	4	612	450.2	0	0	0	1026	865.13	1	0.05	0.04	612	452.45	0	0	0	0.42	0.37	1026	860.26	1
ENSG00000285964.1	AC002074.2	680	528.89	0	0	0	680	534.04	0	0	0	680	519.46	0	0	0	680	537.62	0	0	0	680	532.37	0	0	0	680	526.38	0	680	511.39	0	0	0	680	519.16	0	0	0	680	514.13	0	0	0	0	0	680	514.3	0
ENSG00000225898.1	AC002075.1	676	524.89	0	0	0	676	530.04	0	0	0	676	515.46	0	0	0	676	533.62	0	0	0	676	528.37	0	0	0	676	522.38	0	676	507.39	0	0	0	676	515.16	0	0	0	676	510.13	0	0	0	0	0	676	510.3	0
ENSG00000237729.2	AC002075.2	252	103.94	2	0.79	0.65	252	108.03	3	1.21	1.09	252	95.37	2	1.25	0.98	252	111.24	1	0.36	0.37	252	107.31	2	1.35	1.27	252	101.15	1	252	88.64	0	0	0	252	95.29	1	0.48	0.36	252	90.67	1	0.59	0.48	0.91	0.79	252	90.66	0
ENSG00000234695.1	AC002076.1	527	375.94	1	0.11	0.09	527	381.09	0	0	0	527	366.52	0	0	0	527	384.66	0	0	0	527	379.42	0	0	0	527	373.43	2	527	358.47	0	0	0	527	366.22	0	0	0	527	361.19	0	0	0	0.49	0.43	527	361.37	0
ENSG00000278388.1	AC002076.2	122	7.37	0	0	0	122	6.63	0	0	0	122	4.6	0	0	0	122	7.14	0	0	0	122	7.52	0	0	0	122	5.12	0	122	3.36	0	0	0	122	5.44	0	0	0	122	3.99	0	0	0	0	0	122	3.33	0
ENSG00000279743.1	AC002090.1	2138	1986.86	0	0	0	2138	1992.01	0	0	0	2138	1977.43	0	0	0	2138	1995.6	0	0	0	2138	1990.34	0	0	0	2138	1984.36	0	2138	1969.36	0	0	0	2138	1977.13	0	0	0	2138	1972.09	0	0	0	0	0	2138	1972.26	0
ENSG00000265975.1	AC002091.1	557	405.93	0	0	0	557	411.07	0	0	0	557	396.5	0	0	0	557	414.65	0	0	0	557	409.4	0	0	0	557	403.42	0	557	388.45	0	0	0	557	396.2	0	0	0	557	391.18	0	0	0	0	0	557	391.35	0
ENSG00000266389.1	AC002091.2	402	251.1	0	0	0	402	256.21	0	0	0	402	241.74	0	0	0	402	259.75	0	0	0	402	254.58	0	0	0	402	248.58	0	402	233.78	0	0	0	402	241.43	0	0	0	402	236.42	0	0	0	0	0	402	236.6	0
ENSG00000258924.4	AC002094.1	1050	898.86	2.15	0.1	0.08	1050	904.01	17.17	0.83	0.75	1050	889.43	0	0	0	1050	907.6	0	0	0	1050	902.34	0	0	0	1050	896.36	0	1050	881.36	0	0	0	1050	889.13	0	0	0	1050	884.09	1.22	0.07	0.06	0	0	1050	884.26	0
ENSG00000265618.1	AC002094.2	1121	969.86	0	0	0	1121	975.01	2	0.09	0.08	1121	960.43	0	0	0	1121	978.6	1	0.04	0.04	1121	973.34	1	0.07	0.07	1121	967.36	0	1121	952.36	0	0	0	1121	960.13	1	0.05	0.04	1121	955.09	2	0.11	0.09	0	0	1121	955.26	0
ENSG00000273171.1	AC002094.3	851	699.86	0	0	0	851	705.01	0	0	0	851	690.43	0	0	0	851	708.6	0	0	0	851	703.34	0	0	0	851	697.36	0	851	682.36	0	0	0	851	690.13	0	0	0	851	685.09	0	0	0	0	0	851	685.27	0
ENSG00000277450.1	AC002094.4	307	156.93	0	0	0	307	161.75	0	0	0	307	147.85	0	0	0	307	165.17	0	0	0	307	160.44	1	0.45	0.43	307	154.35	0	307	140.35	0	0	0	307	147.59	0	0	0	307	142.68	0	0	0	0	0	307	142.85	0
ENSG00000279532.1	AC002094.5	629	477.91	0	0	0	629	483.05	0	0	0	629	468.47	0	0	0	629	486.63	0	0	0	629	481.38	0	0	0	629	475.4	0	629	460.41	0	0	0	629	468.17	0	0	0	629	463.15	0	0	0	0	0	629	463.32	0
ENSG00000261018.1	AC002101.1	1990	1838.86	0	0	0	1990	1844.01	0	0	0	1990	1829.43	0	0	0	1990	1847.6	0	0	0	1990	1842.34	0	0	0	1990	1836.36	0	1990	1821.36	0	0	0	1990	1829.13	0	0	0	1990	1824.09	0	0	0	0	0	1990	1824.26	0
ENSG00000267626.1	AC002115.1	568	416.93	0	0	0	568	422.07	0	0	0	568	407.5	0	0	0	568	425.65	0	0	0	568	420.4	0	0	0	568	414.42	0	568	399.44	0	0	0	568	407.2	0	0	0	568	402.17	0	0	0	0	0	568	402.34	0
ENSG00000248101.2	AC002116.1	1130	978.86	32.22	1.36	1.12	1130	984.01	39.43	1.74	1.57	1130	969.43	0	0	0	1130	987.6	67.79	2.78	2.86	1130	982.34	35.73	2.63	2.48	1130	976.36	7.93	1130	961.36	25.35	1.13	0.94	1130	969.13	32.06	1.5	1.12	1130	964.09	44.33	2.45	1.98	0.75	0.65	1130	964.26	11.8
ENSG00000267698.1	AC002116.2	643	491.9	10	0.84	0.69	643	497.05	13	1.14	1.03	643	482.47	0	0	0	643	500.63	20	1.62	1.66	643	495.38	3	0.44	0.41	643	489.39	5	643	474.41	12	1.08	0.91	643	482.17	16	1.5	1.12	643	477.14	13	1.45	1.17	0.94	0.81	643	477.31	7
ENSG00000227979.1	AC002127.1	225	79.09	0	0	0	225	82.46	0	0	0	225	71	0	0	0	225	85.48	0	0	0	225	82.22	0	0	0	225	76.08	0	225	64.87	0	0	0	225	71.11	0	0	0	225	66.77	0	0	0	0	0	225	66.52	0
ENSG00000233420.1	AC002127.2	792	640.87	0	0	0	792	646.02	0	0	0	792	631.44	0	0	0	792	649.61	0	0	0	792	644.35	0	0	0	792	638.36	0	792	623.37	0	0	0	792	631.14	0	0	0	792	626.1	0	0	0	0	0	792	626.27	0
ENSG00000268947.1	AC002128.1	1016	864.86	2	0.1	0.08	1016	870.01	0	0	0	1016	855.43	1	0.07	0.05	1016	873.6	2	0.09	0.1	1016	868.34	0	0	0	1016	862.36	3	1016	847.36	4	0.2	0.17	1016	855.13	8	0.42	0.32	1016	850.09	9	0.56	0.46	0.32	0.28	1016	850.26	5
ENSG00000271366.1	AC002128.2	618	466.91	0	0	0	618	472.05	0	0	0	618	457.48	0	0	0	618	475.64	0	0	0	618	470.38	0	0	0	618	464.4	0	618	449.42	0	0	0	618	457.18	0	0	0	618	452.15	0	0	0	0	0	618	452.32	0
ENSG00000259242.2	AC002306.1	937	785.86	0	0	0	937	791.01	0	0	0	937	776.43	0	0	0	937	794.6	0	0	0	937	789.34	0	0	0	937	783.36	0	937	768.36	0	0	0	937	776.13	0	0	0	937	771.09	0	0	0	0	0	937	771.26	0
ENSG00000235560.3	AC002310.1	1445	1293.86	66	2.11	1.73	1340.81	1194.82	27	0.98	0.89	1445	1284.43	29	1.35	1.05	1411.23	1268.83	72	2.3	2.36	1377.7	1230.05	31	1.82	1.72	1445	1291.36	19	1392.15	1223.51	62	2.17	1.82	1333.74	1172.87	56	2.16	1.62	1336.62	1170.71	49	2.23	1.8	1.35	1.17	1412.88	1247.14	88
ENSG00000239791.1	AC002310.2	1488	1336.86	1	0.03	0.03	1488	1342.01	2	0.06	0.06	1488	1327.43	2	0.09	0.07	1488	1345.6	7	0.21	0.22	1219	1071.34	0	0	0	1219	1065.36	0	1488	1319.36	4	0.13	0.11	1488	1327.13	7	0.24	0.18	1488	1322.09	4	0.16	0.13	0	0	1488	1322.26	18
ENSG00000260494.1	AC002310.3	723	571.88	0	0	0	723	577.03	0	0	0	723	562.45	0	0	0	723	580.62	0	0	0	723	575.36	0	0	0	723	569.37	0	723	554.38	0	0	0	723	562.15	0	0	0	723	557.11	1	0.1	0.08	0	0	723	557.29	0
ENSG00000260869.1	AC002310.4	377	226.2	0	0	0	377	231.28	9.74	1.83	1.65	377	216.87	0	0	0	377	234.8	0	0	0	377	229.69	0	0	0	377	223.67	6.29	377	208.97	0	0	0	377	216.56	0	0	0	377	211.56	1.02	0.26	0.21	2.58	2.24	377	211.75	0
ENSG00000261459.1	AC002310.5	1515	1363.86	1.37	0.04	0.03	1515	1369.01	17.19	0.55	0.49	1515	1354.43	35.19	1.55	1.21	1515	1372.6	0	0	0	1515	1367.34	5.88	0.31	0.29	1515	1361.36	0	1515	1346.36	10.12	0.32	0.27	1515	1354.13	30.5	1.02	0.76	1515	1349.09	17.79	0.7	0.57	0	0	1515	1349.26	13.64
ENSG00000278922.1	AC002310.6	1377	1225.86	2	0.07	0.06	1377	1231.01	0	0	0	1377	1216.43	1	0.05	0.04	1377	1234.6	2	0.07	0.07	1377	1229.34	0	0	0	1377	1223.36	0	1377	1208.36	2	0.07	0.06	1377	1216.13	1	0.04	0.03	1377	1211.09	0	0	0	0	0	1377	1211.26	3
ENSG00000261433.1	AC002347.1	541	389.94	0	0	0	541	395.08	0	0	0	541	380.51	2	0.31	0.24	541	398.66	0	0	0	541	393.41	0	0	0	541	387.43	0	541	372.46	0	0	0	541	380.21	2	0.24	0.18	541	375.19	0	0	0	0	0	541	375.36	0
ENSG00000263388.1	AC002347.2	171	34.67	0	0	0	171	35.66	2	2.44	2.2	171	28.44	0	0	0	171	37.8	0	0	0	171	36.58	0	0	0	171	31.21	0	171	24.29	0	0	0	171	29.21	0	0	0	171	25.86	0	0	0	0	0	171	24.97	0
ENSG00000278993.1	AC002350.1	1828	1676.86	31	0.76	0.63	1828	1682.01	5	0.13	0.12	1828	1667.43	0	0	0	1828	1685.6	37	0.89	0.91	1828	1680.34	4.44	0.19	0.18	1828	1674.36	17	1828	1659.36	22	0.57	0.47	1828	1667.13	23	0.63	0.47	1828	1662.09	22	0.71	0.57	0.93	0.81	1828	1662.26	17
ENSG00000258240.5	AC002351.1	577.5	426.42	0	0	0	577.5	431.57	0	0	0	577.5	416.99	0	0	0	577.5	435.15	0	0	0	577.5	429.89	0	0	0	577.5	423.91	0	577.5	408.93	0	0	0	577.5	416.69	0	0	0	577.5	411.67	0	0	0	0	0	577.5	411.84	0
ENSG00000232392.1	AC002366.1	1190	1038.86	0	0	0	1190	1044.01	0	0	0	1190	1029.43	0	0	0	1190	1047.6	0	0	0	1190	1042.34	0	0	0	1190	1036.36	0	1190	1021.36	0	0	0	1190	1029.13	0	0	0	1190	1024.09	0	0	0	0	0	1190	1024.26	0
ENSG00000226436.1	AC002367.1	405	254.09	0	0	0	405	259.2	0	0	0	405	244.73	0	0	0	405	262.75	0	0	0	405	257.57	0	0	0	405	251.57	0	405	236.76	0	0	0	405	244.42	0	0	0	405	239.4	0	0	0	0	0	405	239.59	0
ENSG00000237741.1	AC002368.1	388	237.15	0	0	0	388	242.24	0	0	0	388	227.8	0	0	0	388	245.78	0	0	0	388	240.64	0	0	0	388	234.62	0	388	219.87	0	0	0	388	227.49	0	0	0	388	222.49	0	0	0	0	0	388	222.68	0
ENSG00000257268.1	AC002375.1	581	429.92	0	0	0	581	435.07	0	0	0	581	420.49	0	0	0	581	438.65	0	0	0	581	433.39	0	0	0	581	427.41	3	581	412.43	0	0	0	581	420.19	0	0	0	581	415.16	0	0	0	0.64	0.56	581	415.34	0
ENSG00000286163.1	AC002377.1	1052	900.86	0	0	0	1052	906.01	0	0	0	1052	891.43	0	0	0	1052	909.6	0	0	0	1052	904.34	0	0	0	1052	898.36	0	1052	883.36	0	0	0	1052	891.13	0	0	0	1052	886.09	0	0	0	0	0	1052	886.26	0
ENSG00000225676.1	AC002378.1	298	148.13	0	0	0	298	152.88	0	0	0	298	139.1	0	0	0	298	156.27	0	0	0	298	151.63	0	0	0	298	145.53	0	298	131.7	0	0	0	298	138.86	0	0	0	298	133.98	0	0	0	0	0	298	134.14	0
ENSG00000228341.1	AC002381.1	280	130.65	0	0	0	280	135.2	0	0	0	280	121.76	0	0	0	280	138.54	0	0	0	280	134.12	0	0	0	280	127.99	0	280	114.57	0	0	0	280	121.56	0	0	0	280	116.76	0	0	0	0	0	280	116.87	0
ENSG00000227863.2	AC002383.1	671	519.89	0	0	0	671	525.04	0	0	0	671	510.46	0	0	0	671	528.63	0	0	0	671	523.37	0	0	0	671	517.39	0	671	502.4	0	0	0	671	510.16	0	0	0	671	505.13	0	0	0	0	0	671	505.3	0
ENSG00000230941.1	AC002386.1	398	247.12	0	0	0	398	252.22	0	0	0	398	237.76	0	0	0	398	255.76	0	0	0	398	250.6	0	0	0	398	244.59	0	398	229.8	0	0	0	398	237.44	0	0	0	398	232.43	0	0	0	0	0	398	232.62	0
ENSG00000267049.1	AC002398.1	427	276.04	0	0	0	427	281.17	0	0	0	427	266.65	0	0	0	427	284.72	0	0	0	427	279.52	0	0	0	427	273.52	0	427	258.66	0	0	0	427	266.34	0	0	0	427	261.33	0	0	0	0	0	427	261.51	0
ENSG00000267328.1	AC002398.2	660	508.9	0	0	0	660	514.04	0	0	0	660	499.46	0	0	0	660	517.63	0	0	0	660	512.37	9	1.27	1.2	660	506.39	0	660	491.4	0	0	0	660	499.16	0	0	0	660	494.13	0	0	0	0	0	660	494.31	0
ENSG00000261528.2	AC002400.1	726	574.88	0	0	0	726	580.03	0	0	0	726	565.45	0	0	0	726	583.62	0	0	0	726	578.36	0	0	0	726	572.37	0	726	557.38	0	0	0	726	565.15	0	0	0	726	560.11	0	0	0	0	0	726	560.29	0
ENSG00000236472.1	AC002401.1	468	316.99	0	0	0	468	322.12	0	0	0	468	307.58	0	0	0	468	325.69	0	0	0	468	320.46	0	0	0	468	314.47	0	468	299.54	0	0	0	468	307.27	0	0	0	468	302.25	0	0	0	0	0	468	302.43	0
ENSG00000250282.1	AC002401.2	430	279.04	0	0	0	430	284.16	0	0	0	430	269.65	0	0	0	430	287.72	0	0	0	430	282.51	0	0	0	430	276.52	0	430	261.64	0	0	0	430	269.34	0	0	0	430	264.32	0	0	0	0	0	430	264.5	0
ENSG00000275025.1	AC002401.3	440	289.02	0	0	0	440	294.15	0	0	0	440	279.62	0	0	0	440	297.71	0	0	0	440	292.5	0	0	0	440	286.5	0	440	271.61	0	0	0	440	279.31	0	0	0	440	274.3	0	0	0	0	0	440	274.48	0
ENSG00000276851.1	AC002401.4	583	431.92	11	1.05	0.86	583	437.07	3	0.3	0.27	583	422.49	1	0.14	0.11	583	440.65	67	6.15	6.33	583	435.39	0	0	0	583	429.41	1	583	414.43	8	0.82	0.69	583	422.19	10	1.07	0.8	583	417.16	6	0.77	0.62	0.21	0.19	583	417.34	2
ENSG00000283638.2	AC002407.1	3863	3711.86	0	0	0	3863	3717.01	2	0.02	0.02	3863	3702.43	0	0	0	3863	3720.6	0	0	0	3863	3715.34	0	0	0	3863	3709.36	0	3863	3694.36	0	0	0	3863	3702.13	0	0	0	3863	3697.09	0	0	0	0	0	3863	3697.26	0
ENSG00000253927.1	AC002428.1	771	619.87	0	0	0	771	625.02	0	0	0	771	610.44	0	0	0	771	628.61	0	0	0	771	623.35	0	0	0	771	617.37	0	771	602.37	0	0	0	771	610.14	0	0	0	771	605.1	0	0	0	0	0	771	605.28	0
ENSG00000254239.1	AC002428.2	414	263.07	0	0	0	414	268.19	0	0	0	414	253.69	0	0	0	414	271.74	0	0	0	414	266.55	0	0	0	414	260.55	0	414	245.71	0	0	0	414	253.38	0	0	0	414	248.37	0	0	0	0	0	414	248.55	0
ENSG00000231153.1	AC002429.1	148	19.63	0	0	0	148	19.53	0	0	0	148	14.78	0	0	0	148	20.96	0	0	0	148	20.69	0	0	0	148	16.37	0	148	11.94	0	0	0	148	15.79	0	0	0	148	13.18	0	0	0	0	0	148	12.19	0
ENSG00000236197.3	AC002429.2	1583	1431.95	0	0	0	1583	1437.08	0	0	0	1583	1422.54	0	0	0	1583	1440.66	0	0	0	1583	1435.43	0	0	0	1583	1429.44	0	1583	1414.51	0	0	0	1583	1422.24	0	0	0	1583	1417.21	0	0	0	0	0	1583	1417.39	0
ENSG00000231170.6	AC002451.1	647.75	496.9	0	0	0	647.75	501.96	0	0	0	647.75	487.55	0	0	0	647.75	505.51	0	0	0	647.75	500.38	0	0	0	647.75	494.37	0	647.75	479.63	0	0	0	647.75	487.26	0	0	0	647.75	482.26	0	0	0	0	0	647.75	482.44	0
ENSG00000279525.1	AC002451.2	2398	2246.86	0	0	0	2398	2252.01	0	0	0	2398	2237.43	0	0	0	2398	2255.6	0	0	0	2398	2250.34	0	0	0	2398	2244.36	0	2398	2229.36	0	0	0	2398	2237.13	0	0	0	2398	2232.09	0	0	0	0	0	2398	2232.26	0
ENSG00000237819.5	AC002454.1	406.67	255.76	4	0.65	0.53	416.36	270.54	6	0.96	0.87	417.8	257.48	17	3.95	3.07	443	300.72	0	0	0	406	258.57	1	0.28	0.26	443	289.52	0	406.5	238.25	2	0.36	0.3	406	245.41	5	0.92	0.69	466.75	301.04	5	0.89	0.72	0	0	443	277.51	0
ENSG00000223969.5	AC002456.1	405.33	254.59	0	0	0	450	304.14	1	0.14	0.13	449	288.61	1	0.21	0.16	405.33	263.16	0	0	0	405.33	258.07	0	0	0	405.33	252.06	0	405.33	237.4	0	0	0	405.33	244.98	0	0	0	405.33	239.99	0	0	0	0	0	317	152.59	2
ENSG00000251154.1	AC002456.2	380	229.18	0	0	0	380	234.27	0	0	0	380	219.85	0	0	0	380	237.79	0	0	0	380	232.67	0	0	0	380	226.66	0	380	211.94	0	0	0	380	219.54	0	0	0	380	214.54	0	0	0	0	0	380	214.73	0
ENSG00000249317.1	AC002460.1	369.5	218.74	0	0	0	369.5	223.8	0	0	0	369.5	209.42	0	0	0	369.5	227.32	0	0	0	369.5	222.23	0	0	0	369.5	216.2	0	369.5	201.55	0	0	0	369.5	209.12	0	0	0	369.5	204.12	0	0	0	0	0	369.5	204.31	0
ENSG00000223646.1	AC002463.1	1188	1036.86	1	0.04	0.03	1188	1042.01	0	0	0	1188	1027.43	0	0	0	1188	1045.6	0	0	0	1188	1040.34	0	0	0	1188	1034.36	0	1188	1019.36	0	0	0	1188	1027.13	0	0	0	1188	1022.09	0	0	0	0	0	1188	1022.26	0
ENSG00000260188.1	AC002464.1	1530	1378.86	0	0	0	1530	1384.01	0	0	0	1530	1369.43	0	0	0	1530	1387.6	0	0	0	1530	1382.34	0	0	0	1530	1376.36	0	1530	1361.36	0	0	0	1530	1369.13	0	0	0	1530	1364.09	0	0	0	0	0	1530	1364.26	0
ENSG00000238202.1	AC002465.1	349	198.38	0	0	0	349	203.4	0	0	0	349	189.12	0	0	0	349	206.89	0	0	0	349	201.87	0	0	0	349	195.84	0	349	181.32	0	0	0	349	188.81	0	0	0	349	183.83	0	0	0	0	0	349	184.02	0
ENSG00000241764.3	AC002467.1	601.39	450.3	24	2.2	1.81	571.9	425.97	33	3.37	3.04	654.96	494.42	8	0.97	0.75	652.06	509.69	33	2.62	2.69	657	509.37	9	1.28	1.21	606.4	452.8	15	589.16	420.59	21	2.13	1.79	560.4	399.6	26	2.95	2.2	606.04	440.2	24	2.91	2.35	3.04	2.64	619.95	454.27	14
ENSG00000272829.1	AC002470.1	395	244.13	3	0.51	0.42	395	249.23	2	0.35	0.31	395	234.77	1	0.25	0.2	395	252.76	3	0.48	0.49	395	247.61	2	0.58	0.55	395	241.6	1	395	226.82	1	0.19	0.16	395	234.46	1	0.19	0.14	395	229.45	3	0.7	0.56	0.38	0.33	395	229.64	1
ENSG00000285314.1	AC002470.2	3442	3290.86	0	0	0	3442	3296.01	4.72	0.06	0.06	3442	3281.43	0	0	0	3442	3299.6	0	0	0	3442	3294.34	11.51	0.25	0.24	3442	3288.36	4.41	3442	3273.36	0	0	0	3442	3281.13	10.99	0.15	0.11	3442	3276.09	0	0	0	0.12	0.11	3442	3276.26	0
ENSG00000226872.1	AC002472.1	563	411.93	0	0	0	563	417.07	0	0	0	563	402.5	0	0	0	563	420.65	0	0	0	563	415.4	0	0	0	563	409.42	0	563	394.44	0	0	0	563	402.2	0	0	0	563	397.17	1	0.13	0.11	0	0	563	397.35	1
ENSG00000284060.1	AC002472.2	958	806.86	0.04	0	0	958	812.01	0	0	0	958	797.43	11.57	0.87	0.68	958	815.6	3.79	0.19	0.19	958	810.34	2.33	0.21	0.2	958	804.36	0	958	789.36	2.55	0.14	0.12	958	797.13	6.02	0.34	0.26	958	792.09	2.07	0.14	0.11	0	0	958	792.26	3.82
ENSG00000284130.1	AC002472.3	621	469.91	0	0	0	621	475.05	0	0	0	621	460.48	0	0	0	621	478.64	0	0	0	621	473.38	0	0	0	621	467.4	0	621	452.41	0	0	0	621	460.18	0	0	0	621	455.15	0	0	0	0	0	621	455.32	0
ENSG00000284665.1	AC002472.4	272	122.94	0	0	0	272	127.39	0	0	0	272	114.13	0	0	0	272	130.7	0	0	0	272	126.4	0	0	0	272	120.26	0	272	107.06	0	0	0	272	113.96	0	0	0	272	109.2	0	0	0	0	0	272	109.29	0
ENSG00000232759.1	AC002480.1	2432	2280.86	0	0	0	2432	2286.01	8	0.15	0.14	2432	2271.43	3	0.08	0.06	2432	2289.6	0	0	0	2432	2284.34	4	0.13	0.12	2432	2278.36	1	2432	2263.36	0	0	0	2432	2271.13	0	0	0	2432	2266.09	0	0	0	0.04	0.03	2432	2266.26	0
ENSG00000232949.1	AC002480.2	557	405.93	0	0	0	557	411.07	0	0	0	557	396.5	0	0	0	557	414.65	0	0	0	557	409.4	0	0	0	557	403.42	0	557	388.45	0	0	0	557	396.2	0	0	0	557	391.18	0	0	0	0	0	557	391.35	0
ENSG00000223866.1	AC002486.1	391	240.14	0	0	0	391	245.24	0	0	0	391	230.79	0	0	0	391	248.77	0	0	0	391	243.62	0	0	0	391	237.61	0	391	222.85	0	0	0	391	230.48	0	0	0	391	225.47	0	0	0	0	0	391	225.66	0
ENSG00000231525.1	AC002486.2	590	438.92	0	0	0	590	444.06	0	0	0	590	429.49	0	0	0	590	447.64	0	0	0	590	442.39	0	0	0	590	436.41	0	590	421.43	0	0	0	590	429.19	0	0	0	590	424.16	0	0	0	0	0	590	424.33	0
ENSG00000270425.1	AC002487.1	994	842.86	0	0	0	994	848.01	0	0	0	994	833.43	0	0	0	994	851.6	0	0	0	994	846.34	0	0	0	994	840.36	0	994	825.36	0	0	0	994	833.13	0	0	0	994	828.09	0	0	0	0	0	994	828.26	0
ENSG00000214111.3	AC002504.1	691	539.89	0	0	0	691	545.03	0	0	0	691	530.46	0	0	0	691	548.62	0	0	0	691	543.36	0	0	0	691	537.38	0	691	522.39	0	0	0	691	530.16	0	0	0	691	525.12	0	0	0	0	0	691	525.3	0
ENSG00000232680.2	AC002511.1	1000	848.86	0	0	0	1000	854.01	0	0	0	1000	839.43	0	0	0	1000	857.6	0	0	0	1000	852.34	0	0	0	1000	846.36	2	1000	831.36	0	0	0	1000	839.13	0	0	0	1000	834.09	0	0	0	0.22	0.19	1000	834.26	0
ENSG00000233214.1	AC002511.2	450	299.01	0	0	0	450	304.14	0	0	0	450	289.6	0	0	0	450	307.7	0	0	0	450	302.48	0	0	0	450	296.49	0	450	281.58	0	0	0	450	289.3	0	0	0	450	284.28	0	0	0	0	0	450	284.46	0
ENSG00000283479.1	AC002511.3	420	269.06	0	0	0	420	274.18	0	0	0	420	259.67	0	0	0	420	277.73	0	0	0	420	272.53	0	0	0	420	266.54	0	420	251.68	0	0	0	420	259.36	0	0	0	420	254.35	0	0	0	0	0	420	254.53	0
ENSG00000259810.2	AC002519.1	2792	2640.86	0	0	0	2792	2646.01	0	0	0	2792	2631.43	0	0	0	2792	2649.6	0	0	0	2792	2644.34	0	0	0	2792	2638.36	0	2792	2623.36	0	0	0	2792	2631.13	2	0.03	0.03	2792	2626.09	0	0	0	0	0	2792	2626.26	6
ENSG00000261457.3	AC002519.2	642.33	491.25	0	0	0	642.33	496.39	0	0	0	642.33	481.82	0	0	0	642.33	499.97	0	0	0	642.33	494.72	0	0	0	642.33	488.74	0	642.33	473.76	0	0	0	642.33	481.52	0	0	0	642.33	476.49	0	0	0	0	0	642.33	476.66	0
ENSG00000233247.3	AC002524.1	547	395.93	2	0.21	0.17	547	401.08	0	0	0	547	386.51	2	0.31	0.24	547	404.66	2	0.2	0.21	547	399.41	1	0.18	0.17	547	393.42	0	547	378.45	0	0	0	547	386.21	2	0.23	0.18	547	381.18	0	0	0	0	0	547	381.36	0
ENSG00000279314.1	AC002525.1	1622	1470.86	0	0	0	1622	1476.01	0	0	0	1622	1461.43	0	0	0	1622	1479.6	0	0	0	1622	1474.34	0	0	0	1622	1468.36	0	1622	1453.36	0	0	0	1622	1461.13	0	0	0	1622	1456.09	0	0	0	0	0	1622	1456.26	0
ENSG00000279067.1	AC002540.1	1349	1197.86	0	0	0	1349	1203.01	0	0	0	1349	1188.43	0	0	0	1349	1206.6	0	0	0	1349	1201.34	0	0	0	1349	1195.36	0	1349	1180.36	0	0	0	1349	1188.13	0	0	0	1349	1183.09	0	0	0	0	0	1349	1183.26	0
ENSG00000227532.1	AC002542.1	193	51.6	0	0	0	193	53.68	0	0	0	193	44.42	0	0	0	193	56.29	0	0	0	193	54.14	0	0	0	193	48.26	0	193	39.3	0	0	0	193	44.88	0	0	0	193	41.04	0	0	0	0	0	193	40.41	0
ENSG00000235945.1	AC002543.1	1954	1802.86	0	0	0	1954	1808.01	0	0	0	1954	1793.43	0	0	0	1954	1811.6	0	0	0	1954	1806.34	0	0	0	1954	1800.36	0	1954	1785.36	0	0	0	1954	1793.13	0	0	0	1954	1788.09	0	0	0	0	0	1954	1788.26	0
ENSG00000267184.1	AC002545.1	181	42.11	0	0	0	181	43.61	0	0	0	181	35.41	0	0	0	181	45.99	0	0	0	181	44.33	0	0	0	181	38.68	0	181	30.79	0	0	0	181	36.04	0	0	0	181	32.45	0	0	0	0	0	181	31.66	0
ENSG00000267653.1	AC002546.1	584	432.92	0	0	0	584	438.07	0	0	0	584	423.49	0	0	0	584	441.65	0	0	0	584	436.39	0	0	0	584	430.41	0	584	415.43	0	0	0	584	423.19	0	0	0	584	418.16	0	0	0	0	0	584	418.34	0
ENSG00000261312.1	AC002550.1	1379	1227.86	0	0	0	1379	1233.01	0	0	0	1379	1218.43	0	0	0	1379	1236.6	0	0	0	1379	1231.34	3	0.18	0.17	1379	1225.36	0	1379	1210.36	0	0	0	1379	1218.13	1	0.04	0.03	1379	1213.09	4.59	0.2	0.16	0	0	1379	1213.26	0
ENSG00000276571.1	AC002550.2	394	243.13	0	0	0	394	248.23	0	0	0	394	233.77	2	0.51	0.4	394	251.76	0	0	0	394	246.61	1	0.29	0.28	394	240.6	0	394	225.83	1	0.19	0.16	394	233.46	0	0	0	394	228.45	3	0.7	0.57	0	0	394	228.64	5
ENSG00000261736.1	AC002551.1	592	440.92	0	0	0	592	446.06	0	0	0	592	431.49	0	0	0	592	449.64	0	0	0	592	444.39	0	0	0	592	438.41	0	592	423.43	0	0	0	592	431.19	0	0	0	592	426.16	0	0	0	0	0	592	426.33	0
ENSG00000227782.2	AC002553.1	802	650.87	0	0	0	802	656.01	0	0	0	802	641.44	0	0	0	802	659.61	2	0.12	0.13	802	654.35	0	0	0	802	648.36	1	802	633.37	1	0.07	0.06	802	641.14	1	0.07	0.05	802	636.1	0	0	0	0.14	0.12	802	636.27	5
ENSG00000275413.1	AC002553.2	331	180.56	0	0	0	331	185.51	0	0	0	331	171.36	0	0	0	331	188.98	0	0	0	331	184.06	1	0.39	0.37	331	178	5	331	163.67	0	0	0	331	171.07	2	0.53	0.4	331	166.11	0	0	0	2.58	2.24	331	166.3	0
ENSG00000239291.1	AC002558.1	803	651.87	1	0.06	0.05	803	657.01	0	0	0	803	642.43	0	0	0	803	660.61	0	0	0	803	655.35	1	0.11	0.1	803	649.36	0	803	634.37	0	0	0	803	642.14	3	0.21	0.16	803	637.1	0	0	0	0	0	803	637.27	0
ENSG00000261872.1	AC002558.2	673	521.89	0	0	0	673	527.04	0	0	0	673	512.46	0	0	0	673	530.63	0	0	0	673	525.37	0	0	0	673	519.39	0	673	504.4	0	0	0	673	512.16	0	0	0	673	507.13	0	0	0	0	0	673	507.3	0
ENSG00000262265.2	AC002558.3	1137	985.98	0	0	0	1137	991.11	0	0	0	1137	976.58	0	0	0	1137	994.68	0	0	0	1137	989.46	0	0	0	1137	983.47	0	1137	968.57	0	0	0	1137	976.28	0	0	0	401	235.42	1	0.23	0.18	0	0	1137	971.43	0
ENSG00000255692.1	AC002563.1	451	300.01	0	0	0	451	305.14	0	0	0	451	290.6	0	0	0	451	308.7	0	0	0	451	303.48	0	0	0	451	297.49	0	451	282.58	0	0	0	451	290.29	0	0	0	451	285.28	0	0	0	0	0	451	285.46	0
ENSG00000267005.1	AC002984.1	448	297.01	0	0	0	448	302.14	0	0	0	448	287.61	0	0	0	448	305.7	0	0	0	448	300.48	0	0	0	448	294.49	0	448	279.59	0	0	0	448	287.3	0	0	0	448	282.28	0	0	0	0	0	448	282.46	0
ENSG00000268193.5	AC002985.1	634.5	483.4	0	0	0	584	438.07	1.69	0.17	0.15	685	524.46	4.31	0.49	0.38	685	542.62	5.67	0.42	0.44	634.5	486.88	0	0	0	634.5	480.9	0	634.5	465.91	0	0	0	685	524.16	2.14	0.19	0.14	634.5	468.64	0	0	0	0	0	634.5	468.82	0
ENSG00000257767.2	AC002996.1	784	632.87	93.27	6.09	5	784	638.02	65.73	4.48	4.04	784	623.44	141.92	13.61	10.59	784	641.61	0	0	0	784	636.35	0	0	0	784	630.37	70.31	784	615.37	56.98	3.96	3.32	784	623.14	0	0	0	784	618.1	7.28	0.63	0.51	10.23	8.89	784	618.28	12.92
ENSG00000235461.1	AC003001.1	1135	983.86	0	0	0	1135	989.01	0	0	0	1135	974.43	0	0	0	1135	992.6	0	0	0	1135	987.34	0	0	0	1135	981.36	0	1135	966.36	0	0	0	1135	974.13	0	0	0	1135	969.09	0	0	0	0	0	1135	969.26	0
ENSG00000276391.1	AC003001.2	831	679.87	0	0	0	831	685.01	0	0	0	831	670.43	0	0	0	831	688.61	0	0	0	831	683.35	0	0	0	831	677.36	0	831	662.36	0	0	0	831	670.13	0	0	0	831	665.1	0	0	0	0	0	831	665.27	0
ENSG00000268133.1	AC003002.1	456	305	1.18	0.16	0.13	456	310.13	2.97	0.42	0.37	456	295.59	0	0	0	456	313.7	0	0	0	456	308.47	0	0	0	456	302.48	0	456	287.57	0	0	0	456	295.29	0	0	0	456	290.27	0	0	0	0	0	456	290.45	0
ENSG00000268533.1	AC003002.2	521	369.95	0	0	0	521	375.09	0	0	0	521	360.52	0	0	0	521	378.66	0	0	0	521	373.42	0	0	0	521	367.44	0	521	352.47	0	0	0	521	360.22	0	0	0	521	355.2	0	0	0	0	0	521	355.37	0
ENSG00000269533.5	AC003002.3	581.67	430.59	0	0	0	536	390.08	7.35	0.82	0.74	579	418.49	5.65	0.81	0.63	581.67	439.31	0	0	0	536	388.41	3.49	0.65	0.61	536	382.43	0	581.67	413.1	0	0	0	581.67	420.86	0	0	0	579	413.17	3.58	0.46	0.37	0	0	579	413.34	1.52
ENSG00000268107.6	AC003005.1	2258	2106.86	4.06	0.08	0.07	2258	2112.01	12.83	0.26	0.24	1910.83	1750.28	31.76	1.08	0.84	1411.5	1269.13	0	0	0	2258	2110.34	11.17	0.38	0.36	2258	2104.36	7.72	2258	2089.36	2.64	0.05	0.05	2258	2097.13	15.91	0.34	0.26	2258	2092.09	7.89	0.2	0.16	0.34	0.29	2258	2092.26	9.22
ENSG00000268266.1	AC003005.2	526	374.95	0	0	0	526	380.09	0	0	0	513	352.53	1	0.17	0.13	526	383.66	0	0	0	526	378.42	0	0	0	539	385.43	2	526	357.47	0	0	0	526	365.22	0	0	0	526	360.19	0	0	0	0.48	0.41	526	360.37	0
ENSG00000269026.2	AC003006.1	516.5	365.48	0	0	0	612	466.06	2.97	0.28	0.25	421	260.67	1.4	0.32	0.25	516.5	374.18	0	0	0	516.5	368.96	0	0	0	421	267.53	1.51	612	443.42	3.14	0.3	0.25	516.5	355.77	0	0	0	612	446.15	4.51	0.54	0.44	0.52	0.45	516.5	350.93	0
ENSG00000262011.1	AC003009.1	686	534.89	0	0	0	686	540.03	0	0	0	686	525.46	0	0	0	686	543.62	0	0	0	686	538.37	0	0	0	686	532.38	0	686	517.39	0	0	0	686	525.16	0	0	0	686	520.13	0	0	0	0	0	686	520.3	0
ENSG00000212663.2	AC003035.1	544	392.94	0	0	0	544	398.08	0	0	0	544	383.51	0	0	0	544	401.66	0	0	0	544	396.41	0	0	0	544	390.42	0	544	375.45	0	0	0	544	383.21	0	0	0	544	378.18	0	0	0	0	0	544	378.36	0
ENSG00000233535.1	AC003035.2	696	544.89	0	0	0	696	550.03	0	0	0	696	535.45	0	0	0	696	553.62	0	0	0	696	548.36	0	0	0	696	542.38	0	696	527.39	0	0	0	696	535.16	0	0	0	696	530.12	0	0	0	0	0	696	530.3	0
ENSG00000267211.1	AC003043.1	337	186.49	1	0.22	0.18	337	191.47	0	0	0	337	177.27	0	0	0	337	194.95	0	0	0	337	189.99	0	0	0	337	183.94	0	337	169.54	0	0	0	337	176.97	0	0	0	337	172	0	0	0	0	0	337	172.2	0
ENSG00000285486.1	AC003043.2	4061	3909.86	0	0	0	4061	3915.01	0	0	0	4061	3900.43	1	0.02	0.01	4061	3918.6	0	0	0	4061	3913.34	0	0	0	4061	3907.36	0	4061	3892.36	0	0	0	4061	3900.13	1	0.01	0.01	4061	3895.09	1	0.01	0.01	0	0	4061	3895.26	0
ENSG00000214684.2	AC003045.1	713	561.88	0	0	0	713	567.03	0	0	0	713	552.45	0	0	0	713	570.62	0	0	0	713	565.36	0	0	0	713	559.38	0	713	544.38	0	0	0	713	552.15	0	0	0	713	547.12	0	0	0	0	0	713	547.29	0
ENSG00000267344.1	AC003070.1	457	306	0	0	0	457	311.13	0	0	0	457	296.59	0	0	0	457	314.7	0	0	0	457	309.47	0	0	0	457	303.48	0	457	288.57	0	0	0	457	296.28	0	0	0	457	291.27	0	0	0	0	0	457	291.44	0
ENSG00000267446.1	AC003070.2	386	235.16	0	0	0	386	240.25	0	0	0	386	225.82	0	0	0	386	243.78	0	0	0	386	238.64	0	0	0	386	232.63	0	386	217.89	0	0	0	386	225.51	0	0	0	386	220.5	0	0	0	0	0	386	220.69	0
ENSG00000285757.1	AC003070.7	132	11.38	0	0	0	132	10.77	0	0	0	132	7.76	0	0	0	132	11.63	0	0	0	132	11.84	0	0	0	132	8.63	0	132	5.93	0	0	0	132	8.74	0	0	0	132	6.81	0	0	0	0	0	132	5.97	0
ENSG00000225971.1	AC003071.1	789	637.87	0	0	0	789	643.02	0	0	0	789	628.44	0	0	0	789	646.61	0	0	0	789	641.35	0	0	0	789	635.36	0	789	620.37	0	0	0	789	628.14	0	0	0	789	623.1	0	0	0	0	0	789	623.27	0
ENSG00000226573.1	AC003071.2	315	164.79	0	0	0	315	169.66	0	0	0	315	155.66	0	0	0	315	173.1	0	0	0	315	168.29	0	0	0	315	162.22	0	315	148.09	0	0	0	315	155.39	0	0	0	315	150.46	0	0	0	0	0	315	150.64	0
ENSG00000250318.1	AC003072.1	612	460.91	10	0.9	0.74	612	466.06	6.53	0.61	0.55	612	451.48	8	1.06	0.82	612	469.64	9.68	0.83	0.86	612	464.38	5.64	0.88	0.83	612	458.4	5	612	443.42	12	1.16	0.97	612	451.18	15	1.51	1.13	612	446.15	3	0.36	0.29	1	0.87	612	446.33	28.22
ENSG00000234358.1	AC003080.1	767	615.87	0	0	0	767	621.02	0	0	0	767	606.44	0	0	0	767	624.61	0	0	0	767	619.35	0	0	0	767	613.37	0	767	598.37	0	0	0	767	606.14	0	0	0	767	601.1	0	0	0	0	0	767	601.28	0
ENSG00000234826.1	AC003084.1	435	284.03	0	0	0	435	289.16	0	0	0	435	274.63	0	0	0	435	292.71	0	0	0	435	287.5	0	0	0	435	281.51	0	435	266.63	0	0	0	435	274.33	0	0	0	435	269.31	0	0	0	0	0	435	269.49	0
ENSG00000227930.1	AC003087.1	499	347.96	0	0	0	499	353.1	0	0	0	499	338.54	0	0	0	499	356.67	0	0	0	499	351.43	0	0	0	499	345.45	0	499	330.49	0	0	0	499	338.24	0	0	0	499	333.22	0	0	0	0	0	499	333.39	0
ENSG00000236453.5	AC003092.1	691	539.89	0	0	0	667.49	521.53	9	0.75	0.68	639	478.47	5	0.62	0.49	691	548.62	0	0	0	703.77	556.13	3	0.39	0.37	693.43	539.81	7	691	522.39	0	0	0	691	530.16	0	0	0	691	525.13	0	0	0	1.19	1.03	691	525.3	0
ENSG00000236938.1	AC003092.2	446	295.01	0	0	0	446	300.14	0	0	0	446	285.61	0	0	0	446	303.7	0	0	0	446	298.49	0	0	0	446	292.49	0	446	277.59	0	0	0	446	285.3	0	0	0	446	280.29	0	0	0	0	0	446	280.46	0
ENSG00000267604.1	AC003098.1	494	342.96	0	0	0	494	348.11	0	0	0	494	333.55	0	0	0	494	351.68	0	0	0	494	346.44	0	0	0	494	340.45	0	494	325.5	0	0	0	494	333.24	0	0	0	494	328.22	0	0	0	0	0	494	328.4	0
ENSG00000228768.3	AC003101.1	459	308	0	0	0	459	313.13	0	0	0	459	298.59	0	0	0	459	316.69	0	0	0	459	311.47	0	0	0	459	305.48	4	459	290.56	0	0	0	459	298.28	0	0	0	459	293.26	0	0	0	1.2	1.04	459	293.44	0
ENSG00000278546.1	AC003101.2	442	291.02	0	0	0	442	296.15	5	0.73	0.66	442	281.62	2	0.42	0.33	442	299.71	4	0.54	0.56	442	294.49	8	1.96	1.85	442	288.5	0	442	273.6	2	0.31	0.26	442	281.31	1	0.16	0.12	442	276.29	1	0.19	0.16	0	0	442	276.47	4
ENSG00000278977.1	AC003101.3	768	616.87	0	0	0	768	622.02	0	0	0	768	607.44	0	0	0	768	625.61	0	0	0	768	620.35	0	0	0	768	614.37	0	768	599.37	0	0	0	768	607.14	0	0	0	768	602.1	0	0	0	0	0	768	602.28	0
ENSG00000260793.2	AC003102.1	999.58	848.48	6	0.29	0.24	1213.67	1067.71	25	1.02	0.92	1232.55	1072.01	17	0.95	0.74	1796	1653.6	29	0.71	0.73	1454.78	1307.14	17	0.94	0.89	1796	1642.36	16	1257.46	1088.85	36	1.41	1.18	1796	1635.13	31	0.86	0.64	1242.36	1076.48	11	0.54	0.44	0.89	0.78	1484.47	1318.75	39
ENSG00000237994.1	AC003659.1	465	313.99	0	0	0	465	319.13	0	0	0	465	304.58	0	0	0	465	322.69	0	0	0	465	317.46	0	0	0	465	311.47	0	465	296.55	0	0	0	465	304.27	0	0	0	465	299.25	0	0	0	0	0	465	299.43	0
ENSG00000006025.12	AC003665.1	3314.06	3162.93	163	2.13	1.75	3248.74	3102.75	290	4.06	3.67	3240.06	3079.49	241	4.68	3.64	3057.36	2914.97	90	1.25	1.28	3453.54	3305.88	167	3.65	3.45	3664	3510.36	30	3380.69	3212.05	221	2.94	2.46	2899.8	2738.96	300	4.96	3.71	3059.74	2893.84	127	2.34	1.89	0.78	0.68	2295.99	2130.34	137
ENSG00000227042.1	AC003666.1	611	459.91	0	0	0	611	465.06	0	0	0	611	450.48	0	0	0	611	468.64	0	0	0	611	463.38	0	0	0	611	457.4	0	611	442.42	0	0	0	611	450.18	0	0	0	611	445.15	0	0	0	0	0	611	445.33	0
ENSG00000237539.1	AC003669.1	611	459.91	0	0	0	611	465.06	0	0	0	611	450.48	0	0	0	611	468.64	0	0	0	611	463.38	0	0	0	611	457.4	0	611	442.42	0	0	0	611	450.18	0	0	0	611	445.15	0	0	0	0	0	611	445.33	0
ENSG00000279159.1	AC003681.1	49287	49135.9	0	0	0	49287	49141	4	0	0	49287	49126.4	2.03	0	0	49287	49144.6	10	0.01	0.01	49287	49139.3	14	0.02	0.02	49287	49133.4	12	49287	49118.4	6	0.01	0	49287	49126.1	5	0	0	49287	49121.1	9	0.01	0.01	0.02	0.02	49287	49121.3	0
ENSG00000268392.1	AC003682.1	462	310.99	0	0	0	462	316.13	0	0	0	462	301.58	0	0	0	462	319.69	0	0	0	462	314.47	0	0	0	462	308.48	0	462	293.55	0	0	0	462	301.28	0	0	0	462	296.26	0	0	0	0	0	462	296.44	0
ENSG00000228543.1	AC003684.1	1715	1563.86	0	0	0	1715	1569.01	0	0	0	1715	1554.43	0	0	0	1715	1572.6	0	0	0	1715	1567.34	0	0	0	1715	1561.36	0	1715	1546.36	0	0	0	1715	1554.13	0	0	0	1715	1549.09	0	0	0	0	0	1715	1549.26	0
ENSG00000229012.1	AC003685.1	466	314.99	0	0	0	466	320.12	0	0	0	466	305.58	0	0	0	466	323.69	0	0	0	466	318.46	0	0	0	466	312.47	0	466	297.55	0	0	0	466	305.27	0	0	0	466	300.25	0	0	0	0	0	466	300.43	0
ENSG00000231619.1	AC003685.2	395	244.13	0	0	0	395	249.23	0	0	0	395	234.77	0	0	0	395	252.76	0	0	0	395	247.61	0	0	0	395	241.6	0	395	226.82	0	0	0	395	234.46	0	0	0	395	229.45	0	0	0	0	0	395	229.64	0
ENSG00000257807.1	AC003686.1	1034	882.86	0	0	0	1034	888.01	0	0	0	1034	873.43	0	0	0	1034	891.6	0	0	0	1034	886.34	0	0	0	1034	880.36	0	1034	865.36	0	0	0	1034	873.13	0	0	0	1034	868.09	0	0	0	0	0	1034	868.26	0
ENSG00000264598.1	AC003687.1	427	276.04	0	0	0	427	281.17	0	0	0	427	266.65	0	0	0	427	284.72	0	0	0	427	279.52	0	0	0	427	273.52	0	427	258.66	0	0	0	427	266.34	0	0	0	427	261.33	0	0	0	0	0	427	261.51	0
ENSG00000262302.1	AC003688.1	489	337.97	0	0	0	489	343.11	0	0	0	489	328.55	0	0	0	489	346.68	0	0	0	489	341.44	0	0	0	489	335.45	0	489	320.51	1.9	0.25	0.21	489	328.25	0	0	0	489	323.22	0	0	0	0	0	489	323.4	0
ENSG00000263342.1	AC003688.2	415	264.07	0	0	0	415	269.19	0	0	0	415	254.69	0	0	0	415	272.73	0	0	0	415	267.55	0	0	0	415	261.55	0	415	246.71	0	0	0	415	254.38	0	0	0	415	249.37	0	0	0	0	0	415	249.55	0
ENSG00000285785.1	AC003950.1	730	578.88	0	0	0	730	584.02	0	0	0	730	569.45	0	0	0	730	587.62	0	0	0	730	582.36	0	0	0	730	576.37	0	730	561.38	0	0	0	730	569.15	0	0	0	730	564.11	0	0	0	0	0	730	564.29	0
ENSG00000268564.1	AC003956.1	356	205.32	1	0.2	0.17	356	210.36	0	0	0	356	196.04	0	0	0	356	213.86	0	0	0	356	208.82	0	0	0	356	202.79	0	356	188.22	0	0	0	356	195.74	1	0.23	0.17	356	190.75	0	0	0	0	0	356	190.94	0
ENSG00000279825.1	AC003957.1	2673	2521.86	0	0	0	2673	2527.01	0	0	0	2673	2512.43	0	0	0	2673	2530.6	0	0	0	2673	2525.34	0	0	0	2673	2519.36	0	2673	2504.36	0	0	0	2673	2512.13	2	0.04	0.03	2673	2507.09	0	0	0	0	0	2673	2507.26	1
ENSG00000108516.5	AC003958.1	421	270.06	0	0	0	421	275.18	0	0	0	421	260.67	0	0	0	421	278.73	0	0	0	421	273.53	0	0	0	421	267.53	0	421	252.68	0	0	0	421	260.36	0	0	0	421	255.35	0	0	0	0	0	421	255.53	0
ENSG00000234859.5	AC003958.2	3025	2873.86	0	0	0	3025	2879.01	0	0	0	3025	2864.43	0	0	0	3025	2882.6	0	0	0	3025	2877.34	0	0	0	3025	2871.36	0	3025	2856.36	0	0	0	3025	2864.13	0	0	0	3025	2859.09	0	0	0	0	0	3025	2859.26	0
ENSG00000263280.1	AC003965.1	667	515.89	1	0.08	0.07	667	521.04	0	0	0	667	506.46	0	0	0	667	524.63	0	0	0	667	519.37	0	0	0	667	513.39	0	667	498.4	0	0	0	667	506.16	1	0.09	0.07	667	501.13	0	0	0	0	0	667	501.3	0
ENSG00000263325.1	AC003965.2	265	116.25	1	0.36	0.29	265	120.59	0	0	0	265	107.51	0	0	0	265	123.86	0	0	0	265	119.68	0	0	0	265	113.53	0	265	100.55	1	0.42	0.36	265	107.37	2	0.84	0.63	265	102.66	0	0	0	0	0	265	102.71	0
ENSG00000269504.2	AC003973.1	1297.67	1146.55	0	0	0	1297.67	1151.7	0	0	0	1297.67	1137.12	0	0	0	1297.67	1155.29	0	0	0	1297.67	1150.03	0	0	0	1297.67	1144.05	0	1297.67	1129.05	0	0	0	1297.67	1136.82	0	0	0	1297.67	1131.79	0	0	0	0	0	1297.67	1131.96	0
ENSG00000279377.1	AC003973.2	2822	2670.86	1	0.02	0.01	2822	2676.01	0	0	0	2822	2661.43	0	0	0	2822	2679.6	0	0	0	2822	2674.34	0	0	0	2822	2668.36	0	2822	2653.36	0	0	0	2822	2661.13	0	0	0	2822	2656.09	0	0	0	0	0	2822	2656.26	0
ENSG00000197462.3	AC003975.1	837	685.87	0	0	0	837	691.01	0	0	0	837	676.43	0	0	0	837	694.61	0	0	0	837	689.35	0	0	0	837	683.36	0	837	668.36	0	0	0	837	676.13	0	0	0	837	671.09	0	0	0	0	0	837	671.27	0
ENSG00000256695.1	AC003982.1	365	214.26	0	0	0	365	219.32	0	0	0	365	204.96	0	0	0	365	222.83	0	0	0	365	217.75	0	0	0	365	211.73	0	365	197.1	0	0	0	365	204.65	0	0	0	365	199.65	0	0	0	0	0	365	199.85	0
ENSG00000235139.2	AC003984.1	2226.5	2075.62	0	0	0	2226.5	2080.7	0	0	0	2226.5	2066.27	0	0	0	2226.5	2084.25	0	0	0	2226.5	2079.11	0	0	0	2226.5	2073.1	0	2226.5	2058.34	0	0	0	2226.5	2065.97	0	0	0	2226.5	2060.96	0	0	0	0	0	2226.5	2061.14	0
ENSG00000233824.1	AC003985.1	362	211.28	0	0	0	362	216.33	0	0	0	362	201.99	0	0	0	362	219.84	0	0	0	362	214.77	0	0	0	362	208.75	0	362	194.14	0	0	0	362	201.68	0	0	0	362	196.68	0	0	0	0	0	362	196.88	0
ENSG00000260951.1	AC003985.2	1669	1517.86	0	0	0	1669	1523.01	0	0	0	1669	1508.43	0	0	0	1669	1526.6	0	0	0	1669	1521.34	0	0	0	1669	1515.36	0	1669	1500.36	0	0	0	1669	1508.13	0	0	0	1669	1503.09	0	0	0	0	0	1669	1503.26	0
ENSG00000229533.1	AC003986.1	1526	1374.86	0	0	0	1526	1380.01	0	0	0	1526	1365.43	0	0	0	1526	1383.6	0	0	0	1526	1378.34	0	0	0	1526	1372.36	0	1526	1357.36	0	0	0	1526	1365.13	0	0	0	1526	1360.09	0	0	0	0	0	1526	1360.26	0
ENSG00000232821.1	AC003986.2	1711	1559.86	0	0	0	1711	1565.01	2	0.06	0.05	1711	1550.43	1	0.04	0.03	1711	1568.6	0	0	0	1711	1563.34	0	0	0	1711	1557.36	0	1711	1542.36	0	0	0	1711	1550.13	0	0	0	1711	1545.09	0	0	0	0	0	1711	1545.26	0
ENSG00000236536.1	AC003986.3	692	540.89	0	0	0	692	546.03	0	0	0	692	531.46	2	0.22	0.18	692	549.62	0	0	0	692	544.36	1	0.13	0.13	692	538.38	0	692	523.39	0	0	0	692	531.16	0	0	0	692	526.12	0	0	0	0	0	692	526.3	0
ENSG00000234223.2	AC003988.1	578	426.92	0	0	0	578	432.07	0	0	0	578	417.49	0	0	0	578	435.65	0	0	0	578	430.39	0	0	0	578	424.41	0	578	409.43	0	0	0	578	417.19	0	0	0	578	412.17	2	0.26	0.21	0	0	578	412.34	0
ENSG00000227948.4	AC003989.1	565	413.93	0	0	0	565	419.07	0	0	0	565	404.5	0	0	0	565	422.65	0	0	0	565	417.4	0	0	0	565	411.42	0	565	396.44	0	0	0	565	404.2	0	0	0	565	399.17	0	0	0	0	0	565	399.35	0
ENSG00000243621.1	AC003989.2	169	33.24	0	0	0	169	34.13	0	0	0	169	27.11	0	0	0	169	36.21	0	0	0	169	35.08	0	0	0	169	29.77	0	169	23.07	0	0	0	169	27.91	0	0	0	169	24.62	0	0	0	0	0	169	23.71	0
ENSG00000228113.7	AC003991.1	688.29	537.33	0	0	0	688.29	542.42	0	0	0	688.29	527.95	0	0	0	1048	905.6	1	0.04	0.05	688.29	540.81	0	0	0	688.29	534.81	0	777	608.37	1	0.07	0.06	688.29	527.65	0	0	0	817	651.1	1	0.08	0.07	0	0	688.29	522.81	0
ENSG00000254003.1	AC003991.2	576	424.92	0	0	0	576	430.07	0	0	0	576	415.49	0	0	0	576	433.65	0	0	0	576	428.4	0	0	0	576	422.41	0	576	407.43	0	0	0	576	415.19	0	0	0	576	410.17	0	0	0	0	0	576	410.34	0
ENSG00000282859.1	AC003992.1	557	405.93	0	0	0	557	411.07	0	0	0	557	396.5	0	0	0	557	414.65	1	0.1	0.1	557	409.4	0	0	0	557	403.42	0	557	388.45	0	0	0	557	396.2	0	0	0	557	391.18	0	0	0	0	0	557	391.35	0
ENSG00000237903.1	AC004000.1	433	282.03	0	0	0	433	287.16	0	0	0	433	272.64	0	0	0	433	290.71	4	0.56	0.57	433	285.51	1	0.25	0.24	433	279.51	0	433	264.63	0	0	0	433	272.33	2	0.33	0.25	433	267.31	0	0	0	0	0	433	267.49	1
ENSG00000270317.1	AC004004.1	250	102.06	0	0	0	250	106.11	0	0	0	250	93.52	0	0	0	250	109.31	0	0	0	250	105.42	0	0	0	250	99.26	0	250	86.83	0	0	0	250	93.45	0	0	0	250	88.85	0	0	0	0	0	250	88.82	0
ENSG00000228711.1	AC004006.1	377	226.2	0	0	0	377	231.28	0	0	0	377	216.87	0	0	0	377	234.8	0	0	0	377	229.69	0	0	0	377	223.67	0	377	208.97	0	0	0	377	216.56	0	0	0	377	211.56	0	0	0	0	0	377	211.75	0
ENSG00000224322.1	AC004009.1	567	415.93	0	0	0	567	421.07	0	0	0	567	406.5	0	0	0	567	424.65	0	0	0	567	419.4	0	0	0	567	413.42	0	567	398.44	0	0	0	567	406.2	0	0	0	567	401.17	0	0	0	0	0	567	401.35	0
ENSG00000279429.1	AC004009.2	728	576.88	0	0	0	728	582.03	0	0	0	728	567.45	0	0	0	728	585.62	0	0	0	728	580.36	0	0	0	728	574.37	0	728	559.38	0	0	0	728	567.15	0	0	0	728	562.11	0	0	0	0	0	728	562.29	0
ENSG00000279655.1	AC004009.3	645	493.9	0	0	0	645	499.05	0	0	0	645	484.47	0	0	0	645	502.63	0	0	0	645	497.38	0	0	0	645	491.39	0	645	476.41	0	0	0	645	484.17	0	0	0	645	479.14	0	0	0	0	0	645	479.31	0
ENSG00000233942.1	AC004012.1	534	382.94	2	0.22	0.18	534	388.08	0	0	0	534	373.52	0	0	0	534	391.66	4	0.41	0.42	534	386.41	0	0	0	534	380.43	0	534	365.46	3	0.35	0.29	534	373.21	0	0	0	534	368.19	0	0	0	0	0	534	368.36	0
ENSG00000229603.1	AC004014.1	538	386.94	0	0	0	538	392.08	0	0	0	538	377.51	0	0	0	538	395.66	0	0	0	538	390.41	0	0	0	538	384.43	0	538	369.46	0	0	0	538	377.21	0	0	0	538	372.19	0	0	0	0	0	538	372.36	0
ENSG00000279043.1	AC004014.2	5122	4970.86	0	0	0	5122	4976.01	0	0	0	5122	4961.43	0	0	0	5122	4979.6	0	0	0	5122	4974.34	0	0	0	5122	4968.36	0	5122	4953.36	0	0	0	5122	4961.13	0	0	0	5122	4956.09	0	0	0	0	0	5122	4956.26	0
ENSG00000228751.1	AC004022.1	1066	914.86	0	0	0	1066	920.01	0	0	0	1066	905.43	0	0	0	1066	923.6	0	0	0	1066	918.34	0	0	0	1066	912.36	0	1066	897.36	0	0	0	1066	905.13	0	0	0	1066	900.09	0	0	0	0	0	1066	900.26	0
ENSG00000237160.2	AC004022.2	193	51.6	0	0	0	193	53.68	0	0	0	193	44.42	0	0	0	193	56.29	0	0	0	193	54.14	0	0	0	193	48.26	0	193	39.3	0	0	0	193	44.88	0	0	0	193	41.04	0	0	0	0	0	193	40.41	0
ENSG00000261462.1	AC004023.1	1744	1592.86	0	0	0	1744	1598.01	0	0	0	1744	1583.43	0	0	0	1744	1601.6	0	0	0	1744	1596.34	0	0	0	1744	1590.36	0	1744	1575.36	0	0	0	1744	1583.13	0	0	0	1744	1578.09	0	0	0	0	0	1744	1578.26	0
ENSG00000257624.1	AC004024.1	247	99.26	0	0	0	247	103.24	0	0	0	247	90.76	0	0	0	247	106.42	0	0	0	247	102.6	0	0	0	247	96.43	0	247	84.13	1	0.51	0.43	247	90.71	0	0	0	247	86.14	0	0	0	0	0	247	86.08	0
ENSG00000262482.1	AC004034.1	510	358.95	0	0	0	510	364.1	0	0	0	510	349.53	0	0	0	510	367.67	0	0	0	510	362.42	0	0	0	510	356.44	0	510	341.48	0	0	0	510	349.23	0	0	0	510	344.21	0	0	0	0	0	510	344.38	0
ENSG00000230612.3	AC004039.1	640	488.91	0	0	0	640	494.06	0	0	0	640	479.48	0	0	0	640	497.64	0	0	0	640	492.39	0	0	0	640	486.4	0	640	471.42	0	0	0	640	479.18	0	0	0	640	474.15	0	0	0	0	0	640	474.33	0
ENSG00000251170.5	AC004052.1	541.5	390.44	0	0	0	541.5	395.58	0	0	0	541.5	381.01	0	0	0	541.5	399.16	0	0	0	541.5	393.91	0	0	0	541.5	387.93	0	541.5	372.96	0	0	0	541.5	380.71	0	0	0	541.5	375.69	0	0	0	0	0	541.5	375.86	0
ENSG00000248242.1	AC004053.1	575	423.92	0	0	0	575	429.07	0	0	0	575	414.5	0	0	0	575	432.65	0	0	0	575	427.4	0	0	0	575	421.41	0	575	406.44	0	0	0	575	414.19	0	0	0	575	409.17	0	0	0	0	0	575	409.34	2
ENSG00000248984.1	AC004054.1	270	121.03	0	0	0	270	125.44	0	0	0	270	112.24	0	0	0	270	128.74	0	0	0	270	124.48	0	0	0	270	118.33	0	270	105.2	0	0	0	270	112.07	0	0	0	270	107.33	0	0	0	0	0	270	107.41	0
ENSG00000196656.7	AC004057.1	348	197.38	20	4.19	3.44	348	202.4	15	3.22	2.91	348	188.13	7	2.22	1.73	348	205.89	17	3.34	3.44	348	200.88	1	0.36	0.34	348	194.84	6	348	180.34	2	0.47	0.4	348	187.83	4	0.97	0.72	348	182.84	7	2.04	1.65	2.82	2.46	348	183.04	7
ENSG00000251312.2	AC004062.1	645	493.9	0	0	0	645	499.05	0	0	0	645	484.47	0	0	0	645	502.63	0	0	0	645	497.38	0	0	0	645	491.39	0	645	476.41	0	0	0	645	484.17	0	0	0	645	479.14	0	0	0	0	0	645	479.31	0
ENSG00000250670.1	AC004063.1	547	395.93	0	0	0	547	401.08	0	0	0	547	386.51	0	0	0	547	404.66	0	0	0	547	399.41	0	0	0	547	393.42	0	547	378.45	0	0	0	547	386.21	0	0	0	547	381.18	0	0	0	0	0	547	381.36	0
ENSG00000216425.4	AC004066.1	802	650.87	0	0	0	802	656.01	0	0	0	802	641.44	0	0	0	802	659.61	0	0	0	802	654.35	0	0	0	802	648.36	0	802	633.37	0	0	0	802	641.14	0	0	0	802	636.1	0	0	0	0	0	802	636.27	0
ENSG00000250522.1	AC004066.2	572	420.92	0	0	0	572	426.07	0	0	0	572	411.5	0	0	0	572	429.65	0	0	0	572	424.4	0	0	0	572	418.41	0	572	403.44	0	0	0	572	411.19	0	0	0	572	406.17	0	0	0	0	0	572	406.34	0
ENSG00000273447.1	AC004067.1	700	548.89	1	0.08	0.06	700	554.03	0	0	0	700	539.45	1	0.11	0.09	700	557.62	3	0.22	0.22	700	552.36	0	0	0	700	546.38	0	700	531.39	1	0.08	0.07	700	539.15	1	0.08	0.06	700	534.12	3	0.3	0.24	0	0	700	534.29	1
ENSG00000251259.1	AC004069.1	549	397.93	0	0	0	549	403.08	5	0.54	0.49	549	388.51	0	0	0	549	406.66	6	0.6	0.61	549	401.41	1	0.18	0.17	549	395.42	0	549	380.45	2	0.22	0.19	549	388.2	1	0.12	0.09	549	383.18	2	0.28	0.22	0	0	549	383.35	6
ENSG00000251473.2	AC004069.2	1114	962.86	0	0	0	1114	968.01	0	0	0	1114	953.43	0	0	0	1114	971.6	0	0	0	1114	966.34	0	0	0	1114	960.36	0	1114	945.36	0	0	0	1114	953.13	0	0	0	1114	948.09	0	0	0	0	0	1114	948.26	1
ENSG00000237014.1	AC004074.1	1063	911.86	0	0	0	1063	917.01	0	0	0	1063	902.43	0	0	0	1063	920.6	0	0	0	1063	915.34	0	0	0	1063	909.36	0	1063	894.36	0	0	0	1063	902.13	0	0	0	1063	897.09	0	0	0	0	0	1063	897.26	0
ENSG00000268163.1	AC004076.1	598.33	447.26	0	0	0	598.33	452.4	0	0	0	546.64	386.17	2.93	0.45	0.35	598.33	455.98	0	0	0	652	504.37	0.49	0.07	0.07	664	510.39	1	479	310.52	0.82	0.11	0.09	577.3	416.51	2.03	0.22	0.17	598.33	432.5	0	0	0	0.18	0.16	479	313.41	1.84
ENSG00000276449.1	AC004076.2	3323	3171.86	1	0.01	0.01	3323	3177.01	13	0.18	0.16	3323	3162.43	4	0.08	0.06	3323	3180.6	1	0.01	0.01	3323	3175.34	1	0.02	0.02	3323	3169.36	1	3323	3154.36	3	0.04	0.03	3323	3162.13	2	0.03	0.02	3323	3157.09	2	0.03	0.03	0.03	0.03	3323	3157.26	4
ENSG00000253308.2	AC004080.1	757	605.87	0	0	0	757	611.02	0	0	0	757	596.44	0	0	0	757	614.61	0	0	0	757	609.35	0	0	0	757	603.37	0	757	588.37	0	0	0	757	596.14	0	0	0	757	591.11	0	0	0	0	0	757	591.28	0
ENSG00000253508.1	AC004080.2	556	404.93	0	0	0	556	410.08	18	1.91	1.72	556	395.5	11	1.66	1.29	556	413.65	0	0	0	556	408.4	0	0	0	556	402.42	5	556	387.45	0	0	0	556	395.2	0	0	0	556	390.18	0	0	0	1.14	0.99	556	390.35	0
ENSG00000257184.3	AC004080.3	765	613.87	0	0	0	765	619.02	2.05	0.14	0.13	765	604.44	0	0	0	765	622.61	0	0	0	765	617.35	0	0	0	765	611.37	0	765	596.37	0	0	0	765	604.14	0	0	0	765	599.11	0	0	0	0	0	765	599.28	0
ENSG00000270182.1	AC004080.4	633	481.9	0	0	0	633	487.05	0	0	0	633	472.47	0	0	0	633	490.63	2	0.16	0.17	633	485.38	0	0	0	633	479.4	0	633	464.41	1	0.09	0.08	633	472.17	2	0.19	0.14	633	467.14	2	0.23	0.18	0	0	633	467.32	0
ENSG00000272801.1	AC004080.5	368	217.24	2	0.38	0.31	368	222.31	1	0.2	0.18	368	207.94	0	0	0	368	225.82	4	0.72	0.74	368	220.74	0	0	0	368	214.71	5	368	200.06	7.14	1.53	1.28	368	207.63	5	1.09	0.82	368	202.63	1	0.26	0.21	2.14	1.86	368	202.82	5
ENSG00000273433.1	AC004080.6	919	767.86	0	0	0	919	773.01	0	0	0	919	758.43	8.07	0.64	0.5	919	776.6	0	0	0	919	771.34	0	0	0	919	765.36	0	919	750.36	4.12	0.23	0.2	919	758.13	0	0	0	919	753.09	0	0	0	0	0	919	753.26	0
ENSG00000226851.1	AC004112.1	424.5	274.16	0	0	0	424.5	279.06	0	0	0	424.5	264.97	0	0	0	424.5	282.53	0	0	0	424.5	277.64	0	0	0	424.5	271.59	0	424.5	257.3	0	0	0	424.5	264.71	0	0	0	424.5	259.77	0	0	0	0	0	424.5	259.93	0
ENSG00000213798.3	AC004129.1	796	644.87	0	0	0	796	650.02	0	0	0	796	635.44	0	0	0	796	653.61	0	0	0	796	648.35	0	0	0	796	642.36	0	796	627.37	0	0	0	796	635.14	0	0	0	796	630.1	0	0	0	0	0	796	630.27	0
ENSG00000234406.1	AC004129.2	287	137.42	0	0	0	287	142.06	0	0	0	287	128.48	0	0	0	287	145.42	0	0	0	287	140.91	0	0	0	287	134.79	0	287	121.2	0	0	0	287	128.26	0	0	0	287	123.42	0	0	0	0	0	287	123.56	0
ENSG00000285716.1	AC004129.3	1792	1640.86	0	0	0	1792	1646.01	0	0	0	1792	1631.43	0	0	0	1792	1649.6	0	0	0	1792	1644.34	0	0	0	1792	1638.36	0	1792	1623.36	0	0	0	1792	1631.13	0	0	0	1792	1626.09	0	0	0	0	0	1792	1626.26	0
ENSG00000271133.5	AC004130.1	684.42	533.31	9	0.7	0.57	693.32	547.36	7	0.56	0.5	666	505.46	4	0.47	0.37	691.54	549.17	16	1.18	1.21	666	518.37	4	0.56	0.53	666	512.39	3	706.26	537.64	9	0.72	0.6	697.39	536.55	11	0.93	0.69	676.2	510.33	8	0.84	0.68	0.54	0.47	666	500.31	11
ENSG00000267592.1	AC004134.1	225	79.09	0	0	0	225	82.46	0	0	0	225	71	0	0	0	225	85.48	0	0	0	225	82.22	0	0	0	225	76.08	0	225	64.87	0	0	0	225	71.11	0	0	0	225	66.77	0	0	0	0	0	225	66.52	0
ENSG00000263485.1	AC004147.1	299	149.1	0	0	0	299	153.86	0	0	0	299	140.07	0	0	0	299	157.26	0	0	0	299	152.6	0	0	0	299	146.5	0	299	132.65	0	0	0	299	139.82	0	0	0	299	134.94	0	0	0	0	0	299	135.1	0
ENSG00000263571.2	AC004147.2	3753	3601.86	0	0	0	3753	3607.01	0	0	0	3753	3592.43	0	0	0	3753	3610.6	0	0	0	3753	3605.34	0	0	0	3753	3599.36	0	3753	3584.36	0	0	0	3753	3592.13	0	0	0	3753	3587.09	0	0	0	0	0	3753	3587.26	0
ENSG00000264791.1	AC004147.3	375	224.21	0	0	0	375	229.28	0	0	0	375	214.88	0	0	0	375	232.8	0	0	0	375	227.7	0	0	0	375	221.68	0	375	206.99	0	0	0	375	214.57	0	0	0	375	209.57	0	0	0	0	0	375	209.76	0
ENSG00000265356.2	AC004147.4	1844	1692.86	0	0	0	1844	1698.01	0	0	0	1844	1683.43	0	0	0	1844	1701.6	0	0	0	1844	1696.34	0	0	0	1844	1690.36	0	1844	1675.36	0	0	0	1844	1683.13	0	0	0	1844	1678.09	0	0	0	0	0	1844	1678.26	0
ENSG00000265775.1	AC004147.5	536	384.94	0	0	0	536	390.08	0	0	0	536	375.51	0	0	0	536	393.66	0	0	0	536	388.41	0	0	0	536	382.43	0	536	367.46	0	0	0	536	375.21	0	0	0	536	370.19	0	0	0	0	0	536	370.36	0
ENSG00000262099.1	AC004148.1	398	247.12	0	0	0	398	252.22	0	0	0	398	237.76	0	0	0	398	255.76	0	0	0	398	250.6	0	0	0	398	244.59	0	398	229.8	0	0	0	398	237.44	0	0	0	398	232.43	0	0	0	0	0	398	232.62	0
ENSG00000263272.1	AC004148.2	1938	1786.86	4	0.09	0.08	1938	1792.01	20	0.48	0.44	1938	1777.43	3	0.1	0.08	1938	1795.6	11.02	0.25	0.26	1938	1790.34	5	0.2	0.19	1938	1784.36	16	1938	1769.36	2	0.05	0.04	1938	1777.13	12	0.31	0.23	1938	1772.09	8	0.24	0.19	0.82	0.71	1938	1772.26	4
ENSG00000267666.2	AC004156.1	3319	3167.86	0	0	0	3319	3173.01	1	0.01	0.01	3319	3158.43	2	0.04	0.03	3319	3176.6	0	0	0	3319	3171.34	2	0.05	0.04	3319	3165.36	0	3319	3150.36	1	0.01	0.01	3319	3158.13	1	0.01	0.01	3319	3153.09	2	0.03	0.03	0	0	3319	3153.26	1
ENSG00000260664.2	AC004158.1	2982	2830.86	0	0	0	2982	2836.01	0	0	0	2982	2821.43	0	0	0	2982	2839.6	0	0	0	2982	2834.34	0	0	0	2982	2828.36	0	2982	2813.36	0	0	0	2982	2821.13	0	0	0	2982	2816.09	0	0	0	0	0	2982	2816.26	0
ENSG00000230333.6	AC004160.1	717.64	566.82	0	0	0	616.67	470.83	12	1.11	1	586.5	425.99	6	0.84	0.66	717.64	575.42	0	0	0	552	404.4	1	0.18	0.17	484.64	331.19	5	717.64	549.52	0	0	0	717.64	557.19	0	0	0	717.64	552.19	0	0	0	1.38	1.2	717.64	552.35	0
ENSG00000230435.1	AC004160.2	563	411.93	0	0	0	563	417.07	0	0	0	563	402.5	1	0.15	0.12	563	420.65	0	0	0	563	415.4	0	0	0	563	409.42	0	563	394.44	0	0	0	563	402.2	0	0	0	563	397.17	0	0	0	0	0	563	397.35	0
ENSG00000257494.1	AC004217.1	751	599.88	0	0	0	751	605.02	0	0	0	751	590.44	0	0	0	751	608.61	0	0	0	751	603.35	0	0	0	751	597.37	0	751	582.37	0	0	0	751	590.14	0	0	0	751	585.11	0	0	0	0	0	751	585.28	0
ENSG00000257658.1	AC004217.2	878	726.86	0	0	0	878	732.01	0	0	0	878	717.43	0	0	0	878	735.6	0	0	0	878	730.34	0	0	0	878	724.36	0	878	709.36	0	0	0	878	717.13	0	0	0	878	712.09	0	0	0	0	0	878	712.27	0
ENSG00000267778.1	AC004221.1	844	692.87	0	0	0	844	698.01	0	0	0	844	683.43	2	0.17	0.14	844	701.61	1	0.06	0.06	844	696.34	0	0	0	844	690.36	1	844	675.36	2	0.13	0.11	844	683.13	0	0	0	844	678.09	0	0	0	0.13	0.12	844	678.27	0
ENSG00000243423.1	AC004223.1	271	121.98	0	0	0	271	126.42	0	0	0	271	113.19	0	0	0	271	129.72	0	0	0	271	125.44	0	0	0	271	119.3	0	271	106.13	0	0	0	271	113.02	0	0	0	271	108.27	0	0	0	0	0	271	108.35	0
ENSG00000267457.1	AC004223.2	544	392.94	0	0	0	544	398.08	0	0	0	544	383.51	0	0	0	544	401.66	0	0	0	544	396.41	0	0	0	544	390.42	0	544	375.45	0	0	0	544	383.21	0	0	0	544	378.18	0	0	0	0	0	544	378.36	0
ENSG00000267618.5	AC004223.3	676	524.89	2.04	0.16	0.13	1033.67	887.69	0	0	0	1033.67	873.11	0	0	0	1033.67	891.28	0	0	0	1033.67	886.02	0	0	0	1033.67	880.04	0	787	618.37	0.11	0.01	0.01	1033.67	872.81	0	0	0	1033.67	867.77	0	0	0	0	0	1033.67	867.95	0
ENSG00000273687.1	AC004223.4	332	181.55	0	0	0	332	186.51	1	0.23	0.21	332	172.34	0	0	0	332	189.97	0	0	0	332	185.05	0	0	0	332	178.99	0	332	164.65	0	0	0	332	172.05	0	0	0	332	167.09	0	0	0	0	0	332	167.28	0
ENSG00000240311.1	AC004224.1	568	416.93	1	0.1	0.08	568	422.07	0	0	0	568	407.5	0	0	0	568	425.65	0	0	0	568	420.4	0	0	0	568	414.42	0	568	399.44	0	0	0	568	407.2	0	0	0	568	402.17	0	0	0	0	0	568	402.34	0
ENSG00000263212.2	AC004224.2	529	377.94	0	0	0	529	383.09	0	0	0	529	368.52	0	0	0	529	386.66	4.83	0.5	0.52	529	381.41	0	0	0	529	375.43	0	529	360.47	0	0	0	529	368.22	0	0	0	529	363.19	0	0	0	0	0	529	363.37	0
ENSG00000234477.1	AC004231.1	815	663.87	1	0.06	0.05	815	669.01	0	0	0	815	654.43	0	0	0	815	672.61	2	0.12	0.12	815	667.35	4	0.43	0.41	815	661.36	0	815	646.36	1	0.07	0.06	815	654.14	0	0	0	815	649.1	0	0	0	0	0	815	649.27	2
ENSG00000265359.1	AC004231.3	258	109.6	0	0	0	258	113.81	0	0	0	258	100.95	0	0	0	258	117.05	0	0	0	258	113	0	0	0	258	106.84	0	258	94.11	0	0	0	258	100.84	0	0	0	258	96.17	0	0	0	0	0	258	96.19	1
ENSG00000262554.1	AC004232.1	208	64.14	0	0	0	208	66.89	0	0	0	208	56.48	3.75	3.97	3.09	208	69.72	0.75	0.43	0.45	208	67.02	0	0	0	208	60.97	0	208	50.84	0	0	0	208	56.76	0.96	0.77	0.58	208	52.66	6.83	6.91	5.59	0	0	208	52.22	2.71
ENSG00000262899.1	AC004232.2	821	669.87	0	0	0	821	675.01	0	0	0	821	660.43	0	0	0	821	678.61	0	0	0	821	673.35	0	0	0	821	667.36	0	821	652.36	0	0	0	821	660.13	0	0	0	821	655.1	0	0	0	0	0	821	655.27	0
ENSG00000279031.1	AC004232.3	525	373.95	4	0.44	0.36	525	379.09	1	0.11	0.1	525	364.52	1	0.16	0.13	525	382.66	1	0.11	0.11	525	377.42	1	0.19	0.18	525	371.43	0	525	356.47	2	0.24	0.2	525	364.22	5	0.62	0.47	525	359.2	4	0.59	0.48	0	0	525	359.37	3
ENSG00000262362.1	AC004233.1	608	456.91	0	0	0	608	462.06	0	0	0	608	447.48	0	0	0	608	465.64	0	0	0	608	460.39	0	0	0	608	454.4	0	608	439.42	0	0	0	608	447.18	0	0	0	608	442.15	0	0	0	0	0	608	442.33	0
ENSG00000270168.2	AC004233.2	2062	1910.86	6	0.13	0.11	2062	1916.01	0	0	0	2062	1901.43	1	0.03	0.02	2062	1919.6	4	0.08	0.09	2062	1914.34	7	0.26	0.25	2062	1908.36	0	2062	1893.36	2	0.05	0.04	2062	1901.13	8	0.19	0.14	2062	1896.09	5	0.14	0.11	0	0	2062	1896.26	4
ENSG00000272079.2	AC004233.3	1269	1117.86	7	0.26	0.21	1269	1123.01	3	0.12	0.1	1269	1108.43	6	0.32	0.25	1269	1126.6	43	1.54	1.59	1269	1121.34	17	1.1	1.04	1269	1115.36	5	1269	1100.36	31	1.2	1.01	1269	1108.13	5	0.2	0.15	1269	1103.09	5	0.24	0.2	0.41	0.36	1269	1103.26	60
ENSG00000274367.1	AC004233.4	417	266.06	0	0	0	417	271.18	0	0	0	417	256.68	0	0	0	417	274.73	0	0	0	417	269.54	0	0	0	417	263.54	0	417	248.7	0	0	0	417	256.37	0	0	0	417	251.36	0	0	0	0	0	417	251.54	0
ENSG00000257433.5	AC004241.1	699.29	548.24	22	1.66	1.36	575.26	429.34	27	2.73	2.47	793.17	632.68	13	1.23	0.96	480.85	338.54	3	0.36	0.37	595.93	448.36	9	1.45	1.37	922.75	769.17	2	581.35	412.82	13	1.35	1.13	592.91	432.13	11	1.15	0.86	625.44	459.65	12	1.39	1.13	0.24	0.21	500	334.84	6
ENSG00000274902.1	AC004241.2	444	293.02	3	0.42	0.35	444	298.15	2	0.29	0.26	444	283.62	0	0	0	444	301.71	4	0.54	0.55	444	296.49	1	0.24	0.23	444	290.5	0	444	275.6	0	0	0	444	283.31	2	0.32	0.24	444	278.29	2	0.38	0.31	0	0	444	278.47	2
ENSG00000276390.1	AC004241.3	517	365.95	3	0.34	0.28	517	371.09	0	0	0	517	356.53	0	0	0	517	374.67	3	0.32	0.33	517	369.42	1	0.2	0.18	517	363.44	1	517	348.48	3	0.37	0.31	517	356.22	1	0.13	0.1	517	351.2	6	0.91	0.74	0.25	0.22	517	351.38	1
ENSG00000277173.1	AC004241.4	1120	968.86	0	0	0	1120	974.01	0	0	0	1120	959.43	0	0	0	1120	977.6	0	0	0	1120	972.34	2	0.15	0.14	1120	966.36	0	1120	951.36	0	0	0	1120	959.13	0	0	0	1120	954.09	0	0	0	0	0	1120	954.26	1
ENSG00000280054.1	AC004241.5	2448	2296.86	1	0.02	0.01	2448	2302.01	0	0	0	2448	2287.43	0	0	0	2448	2305.6	0	0	0	2448	2300.34	0	0	0	2448	2294.36	0	2448	2279.36	0	0	0	2448	2287.13	0	0	0	2448	2282.09	0	0	0	0	0	2448	2282.26	0
ENSG00000263990.1	AC004253.1	488	336.97	0	0	0	488	342.11	0	0	0	488	327.55	0	0	0	488	345.68	0	0	0	488	340.44	0	0	0	488	334.45	2	488	319.51	0	0	0	488	327.25	0	0	0	488	322.23	0	0	0	0.55	0.48	488	322.4	0
ENSG00000265046.1	AC004253.2	397	246.12	0	0	0	397	251.22	0	0	0	397	236.76	0	0	0	397	254.76	0	0	0	397	249.6	0	0	0	397	243.59	0	397	228.81	0	0	0	397	236.45	0	0	0	397	231.44	0	0	0	0	0	397	231.63	0
ENSG00000269635.1	AC004257.1	277	127.75	0	0	0	277	132.27	0	0	0	277	118.89	0	0	0	277	135.6	0	0	0	277	131.22	0	0	0	277	125.09	0	277	111.75	0	0	0	277	118.7	0	0	0	277	113.92	0	0	0	0	0	277	114.02	0
ENSG00000275936.1	AC004263.1	678	526.89	5	0.39	0.32	678	532.04	1	0.08	0.07	678	517.46	0	0	0	678	535.62	6	0.45	0.47	678	530.37	2	0.27	0.26	678	524.38	3	678	509.39	2	0.17	0.14	678	517.16	13	1.14	0.85	678	512.13	6	0.62	0.51	0.52	0.46	678	512.3	2
ENSG00000286067.1	AC004263.2	2350	2198.86	9	0.17	0.14	2350	2204.01	5	0.1	0.09	2350	2189.43	5	0.14	0.11	2350	2207.6	3	0.05	0.06	2350	2202.34	2	0.07	0.06	2350	2196.36	1	2350	2181.36	1	0.02	0.02	2350	2189.13	13	0.27	0.2	2350	2184.09	13	0.32	0.26	0.04	0.04	2350	2184.26	2
ENSG00000268812.3	AC004264.1	794	642.87	0	0	0	794	648.02	0	0	0	794	633.44	0	0	0	794	651.61	0	0	0	794	646.35	5	0.56	0.53	794	640.36	0	794	625.37	0	0	0	794	633.14	0	0	0	794	628.1	0	0	0	0	0	794	628.27	0
ENSG00000279699.1	AC004264.2	1737	1585.86	1	0.03	0.02	1737	1591.01	0	0	0	1737	1576.43	0	0	0	1737	1594.6	1	0.03	0.03	1737	1589.34	0	0	0	1737	1583.36	2	1737	1568.36	3	0.08	0.07	1737	1576.13	9	0.26	0.19	1737	1571.09	9	0.31	0.25	0.12	0.1	1737	1571.26	0
ENSG00000260510.1	AC004381.1	351	200.36	0	0	0	351	205.38	0	0	0	351	191.09	0	0	0	351	208.88	0	0	0	351	203.86	0	0	0	351	197.82	0	351	183.29	0	0	0	351	190.79	0	0	0	351	185.8	0	0	0	0	0	351	186	0
ENSG00000283399.1	AC004381.2	1329	1177.86	0	0	0	1329	1183.01	0	0	0	1329	1168.43	0	0	0	1329	1186.6	0	0	0	1329	1181.34	0	0	0	1329	1175.36	0	1329	1160.36	0	0	0	1329	1168.13	0	0	0	1329	1163.09	0	0	0	0	0	1329	1163.26	0
ENSG00000285303.1	AC004381.3	1288	1136.86	0	0	0	1288	1142.01	0	0	0	1288	1127.43	0	0	0	1288	1145.6	0	0	0	1288	1140.34	1	0.06	0.06	1288	1134.36	0	1288	1119.36	0	0	0	1288	1127.13	0	0	0	1288	1122.09	0	0	0	0	0	1288	1122.26	0
ENSG00000226107.1	AC004383.1	289	139.36	0	0	0	289	144.02	0	0	0	289	130.4	0	0	0	289	147.39	0	0	0	289	142.85	0	0	0	289	136.74	0	289	123.1	1	0.35	0.29	289	130.18	1	0.35	0.26	289	125.33	0	0	0	0	0	289	125.47	0
ENSG00000213269.2	AC004386.1	761	609.87	0	0	0	761	615.02	0	0	0	761	600.44	0	0	0	761	618.61	0	0	0	761	613.35	0	0	0	761	607.37	0	761	592.37	0	0	0	761	600.14	0	0	0	761	595.11	0	0	0	0	0	761	595.28	0
ENSG00000226515.1	AC004386.2	148	19.63	0	0	0	148	19.53	0	0	0	148	14.78	0	0	0	148	20.96	0	0	0	148	20.69	0	0	0	148	16.37	0	148	11.94	0	0	0	148	15.79	0	0	0	148	13.18	0	0	0	0	0	148	12.19	0
ENSG00000266101.1	AC004408.1	573	421.92	0	0	0	573	427.07	0	0	0	573	412.5	0	0	0	573	430.65	0	0	0	573	425.4	0	0	0	573	419.41	0	573	404.44	0	0	0	573	412.19	0	0	0	573	407.17	0	0	0	0	0	573	407.34	0
ENSG00000280177.1	AC004408.2	2777	2625.86	0	0	0	2777	2631.01	0	0	0	2777	2616.43	0	0	0	2777	2634.6	0	0	0	2777	2629.34	0	0	0	2777	2623.36	0	2777	2608.36	0	0	0	2777	2616.13	0	0	0	2777	2611.09	0	0	0	0	0	2777	2611.26	0
ENSG00000236414.1	AC004415.1	449	298.01	0	0	0	449	303.14	0	0	0	449	288.61	0	0	0	449	306.7	0	0	0	449	301.48	0	0	0	449	295.49	0	449	280.59	0	0	0	449	288.3	0	0	0	449	283.28	0	0	0	0	0	449	283.46	0
ENSG00000231477.2	AC004448.1	543	391.94	0	0	0	543	397.08	0	0	0	543	382.51	0	0	0	543	400.66	0	0	0	543	395.41	0	0	0	543	389.43	0	543	374.45	0	0	0	543	382.21	0	0	0	543	377.18	0	0	0	0	0	543	377.36	0
ENSG00000235979.8	AC004448.2	684.45	535.62	0	0	0	684.45	540.27	0	0	0	684.45	526.64	0	0	0	684.45	543.64	0	0	0	684.45	538.86	0	0	0	684.45	533.06	0	684.45	519.09	0	0	0	684.45	526.46	0	0	0	684.45	521.67	0	0	0	0	0	684.45	521.74	0
ENSG00000265126.1	AC004448.3	567	415.93	0	0	0	567	421.07	0	0	0	567	406.5	0	0	0	567	424.65	0	0	0	567	419.4	0	0	0	567	413.42	0	567	398.44	0	0	0	567	406.2	0	0	0	567	401.17	0	0	0	0	0	567	401.35	0
ENSG00000261204.1	AC004449.1	433	282.03	1	0.15	0.12	433	287.16	1	0.15	0.14	433	272.64	0	0	0	433	290.71	2	0.28	0.29	433	285.51	1	0.25	0.24	433	279.51	0	433	264.63	1	0.16	0.14	433	272.33	2	0.33	0.25	433	267.31	0	0	0	0	0	433	267.49	3
ENSG00000146677.7	AC004453.1	408	257.09	57	9.16	7.52	408	262.2	71	11.77	10.62	408	247.71	33	7.96	6.2	408	265.74	56	8.52	8.77	408	260.57	53	14.7	13.89	408	254.56	26	408	239.74	51	9.09	7.62	408	247.4	40	7.33	5.48	408	242.39	29	6.38	5.16	9.37	8.14	408	242.58	43
ENSG00000279853.1	AC004453.2	2153	2001.86	0	0	0	2153	2007.01	1	0.02	0.02	2153	1992.43	1	0.03	0.02	2153	2010.6	0	0	0	2153	2005.34	0	0	0	2153	1999.36	0	2153	1984.36	0	0	0	2153	1992.13	0	0	0	2153	1987.09	0	0	0	0	0	2153	1987.26	0
ENSG00000237347.2	AC004461.1	403	252.1	0	0	0	403	257.21	0	0	0	403	242.73	0	0	0	403	260.75	0	0	0	403	255.58	0	0	0	403	249.58	0	403	234.77	0	0	0	403	242.42	0	0	0	403	237.41	0	0	0	0	0	403	237.6	0
ENSG00000281530.1	AC004461.2	803	651.87	0	0	0	803	657.01	0	0	0	803	642.43	0	0	0	803	660.61	0	0	0	803	655.35	1	0.11	0.1	803	649.36	1	803	634.37	3	0.2	0.17	803	642.14	3	0.21	0.16	803	637.1	1	0.08	0.07	0.14	0.12	803	637.27	1
ENSG00000268069.2	AC004466.1	1080	928.86	10	0.44	0.37	1080	934.01	8	0.37	0.34	1080	919.43	5	0.33	0.25	1080	937.6	6	0.26	0.27	1080	932.34	4	0.31	0.29	1080	926.36	5	1080	911.36	9	0.42	0.35	1080	919.13	6	0.3	0.22	1080	914.09	3	0.17	0.14	0.49	0.43	1080	914.26	10
ENSG00000274737.1	AC004466.2	516	364.95	1	0.11	0.09	516	370.09	2	0.23	0.21	516	355.53	1	0.17	0.13	516	373.67	1	0.11	0.11	516	368.42	1	0.2	0.19	516	362.44	0	516	347.48	0	0	0	516	355.22	2	0.26	0.19	516	350.2	1	0.15	0.12	0	0	516	350.38	0
ENSG00000276691.1	AC004466.3	546	394.94	0	0	0	546	400.08	0	0	0	546	385.51	0	0	0	546	403.66	1	0.1	0.1	546	398.41	0	0	0	546	392.42	0	546	377.45	0	0	0	546	385.21	0	0	0	546	380.18	0	0	0	0	0	546	380.36	0
ENSG00000275194.1	AC004467.1	330	179.57	0	0	0	330	184.52	0	0	0	330	170.37	0	0	0	330	187.99	0	0	0	330	183.07	0	0	0	330	177.02	0	330	162.69	0	0	0	330	170.09	0	0	0	330	165.13	0	0	0	0	0	330	165.32	0
ENSG00000237019.1	AC004470.1	382	231.18	0	0	0	382	236.26	0	0	0	382	221.84	0	0	0	382	239.79	0	0	0	382	234.66	0	0	0	382	228.65	0	382	213.92	0	0	0	382	221.53	0	0	0	382	216.52	0	0	0	0	0	382	216.71	0
ENSG00000223461.1	AC004471.1	582	430.92	0	0	0	582	436.07	0	0	0	582	421.49	0	0	0	582	439.65	0	0	0	582	434.39	0	0	0	582	428.41	0	582	413.43	0	0	0	582	421.19	0	0	0	582	416.16	0	0	0	0	0	582	416.34	0
ENSG00000272682.1	AC004471.2	1514	1362.86	2	0.06	0.05	1514	1368.01	0	0	0	1514	1353.43	0	0	0	1514	1371.6	2	0.06	0.06	1514	1366.34	0	0	0	1514	1360.36	2	1514	1345.36	7	0.22	0.19	1514	1353.13	3	0.1	0.08	1514	1348.09	4	0.16	0.13	0.13	0.12	1514	1348.26	9
ENSG00000105705.16	AC004475.1	1580.19	1429.06	978	28.27	23.22	1391.33	1245.34	731	25.51	23.02	1469.04	1308.48	695	31.75	24.71	1602.25	1459.86	1063	29.46	30.3	1467.81	1320.16	534	29.23	27.62	1543.34	1389.7	418	1516.06	1347.42	1038	32.92	27.59	1389.26	1228.4	1010	37.26	27.86	1470.35	1304.45	837	34.19	27.66	27.58	23.98	1470.17	1304.45	1044
ENSG00000263412.1	AC004477.1	1375.05	1223.96	3	0.1	0.08	539	393.08	3	0.33	0.3	1929.59	1769.05	9	0.3	0.24	2110.01	1967.63	24	0.49	0.51	1232.43	1084.82	25	1.67	1.57	2910	2756.36	1	983.13	814.57	11	0.58	0.48	828.69	667.89	7	0.47	0.36	1124.12	958.28	6	0.33	0.27	0.03	0.03	2701.72	2535.99	26
ENSG00000266341.1	AC004477.2	192	50.78	0	0	0	192	52.82	0	0	0	192	43.64	0	0	0	192	55.42	0	0	0	192	53.31	4	5.42	5.12	192	47.44	0	192	38.56	0	0	0	192	44.12	2	2.05	1.54	192	40.3	0	0	0	0	0	192	39.65	0
ENSG00000278765.1	AC004477.3	590	438.92	5	0.47	0.39	590	444.06	6	0.59	0.53	590	429.49	0	0	0	590	447.64	3	0.27	0.28	590	442.39	3	0.49	0.46	590	436.41	1	590	421.43	1	0.1	0.08	590	429.19	3	0.32	0.24	590	424.16	1	0.13	0.1	0.21	0.18	590	424.33	1
ENSG00000228944.1	AC004485.1	527	375.94	0	0	0	527	381.09	0	0	0	527	366.52	0	0	0	527	384.66	0	0	0	527	379.42	0	0	0	527	373.43	0	527	358.47	0	0	0	527	366.22	0	0	0	527	361.19	0	0	0	0	0	527	361.37	0
ENSG00000257905.1	AC004486.1	233	86.33	0	0	0	233	89.94	0	0	0	233	78.08	0	0	0	233	93.03	0	0	0	233	89.55	0	0	0	233	83.4	0	233	71.75	0	0	0	233	78.12	0	0	0	233	73.69	0	0	0	0	0	233	73.52	0
ENSG00000267122.1	AC004490.1	2738	2586.86	1	0.02	0.01	2738	2592.01	0	0	0	2738	2577.43	0	0	0	2738	2595.6	0	0	0	2738	2590.34	0	0	0	2738	2584.36	1	2738	2569.36	0	0	0	2738	2577.13	1	0.02	0.01	2738	2572.09	3	0.06	0.05	0.04	0.03	2738	2572.26	2
ENSG00000279996.1	AC004491.1	1882	1730.86	0	0	0	1882	1736.01	0	0	0	1882	1721.43	0	0	0	1882	1739.6	0	0	0	1882	1734.34	0	0	0	1882	1728.36	0	1882	1713.36	0	0	0	1882	1721.13	0	0	0	1882	1716.09	0	0	0	0	0	1882	1716.26	0
ENSG00000272072.1	AC004492.1	742	590.88	0	0	0	742	596.02	0	0	0	742	581.44	0	0	0	742	599.61	0	0	0	742	594.36	0	0	0	742	588.37	0	742	573.38	0	0	0	742	581.14	0	0	0	742	576.11	0	0	0	0	0	742	576.28	0
ENSG00000262312.2	AC004494.1	1627.5	1476.42	0	0	0	1627.5	1481.56	0	0	0	1627.5	1466.99	0	0	0	1627.5	1485.14	0	0	0	2775	2627.34	1	0.03	0.03	2775	2621.36	1	1627.5	1458.94	0	0	0	1627.5	1466.69	0	0	0	1627.5	1461.66	0	0	0	0.03	0.03	1627.5	1461.84	0
ENSG00000278942.1	AC004494.2	830	678.87	0	0	0	830	684.01	0	0	0	830	669.43	0	0	0	830	687.61	0	0	0	830	682.35	0	0	0	830	676.36	0	830	661.36	0	0	0	830	669.13	0	0	0	830	664.1	0	0	0	0	0	830	664.27	0
ENSG00000235713.1	AC004522.1	654	502.9	1	0.08	0.07	654	508.04	0	0	0	654	493.47	0	0	0	654	511.63	0	0	0	654	506.37	0	0	0	654	500.39	0	654	485.4	0	0	0	654	493.17	0	0	0	654	488.14	3	0.33	0.26	0	0	654	488.31	0
ENSG00000237640.1	AC004522.2	680	528.89	0	0	0	680	534.04	0	0	0	680	519.46	0	0	0	680	537.62	0	0	0	680	532.37	0	0	0	680	526.38	0	680	511.39	0	0	0	680	519.16	0	0	0	680	514.13	0	0	0	0	0	680	514.3	0
ENSG00000266990.1	AC004528.1	641	489.9	0	0	0	641	495.05	0	0	0	641	480.47	0	0	0	641	498.63	0	0	0	641	493.38	0	0	0	641	487.39	0	641	472.41	0	0	0	641	480.17	0	0	0	641	475.14	0	0	0	0	0	641	475.31	0
ENSG00000274177.1	AC004528.2	440	289.02	1	0.14	0.12	440	294.15	1	0.15	0.13	440	279.62	0	0	0	440	297.71	3	0.41	0.42	440	292.5	7	1.73	1.63	440	286.5	6	440	271.61	2	0.31	0.26	440	279.31	2	0.32	0.24	440	274.3	2	0.39	0.31	1.92	1.67	440	274.48	0
ENSG00000214870.8	AC004540.1	694	542.9	0	0	0	694	548.05	0	0	0	694	533.47	0	0	0	694	551.63	0	0	0	694	546.38	0	0	0	694	540.39	0	694	525.41	0	0	0	694	533.17	0	0	0	694	528.14	0	0	0	0	0	694	528.32	0
ENSG00000225792.1	AC004540.2	559.5	408.43	0	0	0	559.5	413.58	0	0	0	559.5	399.01	0	0	0	559.5	417.15	0	0	0	559.5	411.91	0	0	0	559.5	405.92	0	559.5	390.95	0	0	0	559.5	398.7	0	0	0	559.5	393.68	0	0	0	0	0	559.5	393.85	0
ENSG00000269972.1	AC004542.1	264	115.29	0	0	0	264	119.62	0	0	0	264	106.57	0	0	0	264	122.89	0	0	0	264	118.73	0	0	0	264	112.57	0	264	99.63	0	0	0	264	106.43	0	0	0	264	101.73	0	0	0	0	0	264	101.78	0
ENSG00000269987.1	AC004542.2	546	394.94	0	0	0	546	400.08	2	0.22	0.2	546	385.51	0	0	0	546	403.66	0	0	0	546	398.41	3	0.54	0.51	546	392.42	0	546	377.45	0	0	0	546	385.21	0	0	0	546	380.18	0	0	0	0	0	546	380.36	1
ENSG00000237921.2	AC004543.1	369	218.24	0	0	0	369	223.3	0	0	0	369	208.93	0	0	0	369	226.82	0	0	0	369	221.73	0	0	0	369	215.71	0	369	201.05	0	0	0	369	208.62	0	0	0	369	203.62	0	0	0	0	0	369	203.81	0
ENSG00000257452.1	AC004551.1	575	423.92	0	0	0	575	429.07	0	0	0	575	414.5	0	0	0	575	432.65	0	0	0	575	427.4	0	0	0	575	421.41	0	575	406.44	0	0	0	575	414.19	0	0	0	575	409.17	0	0	0	0	0	575	409.34	0
ENSG00000225071.1	AC004552.1	348	197.38	2	0.42	0.34	348	202.4	1	0.21	0.19	348	188.13	0	0	0	348	205.89	0	0	0	348	200.88	0	0	0	348	194.84	0	348	180.34	0	0	0	348	187.83	0	0	0	348	182.84	0	0	0	0	0	348	183.04	0
ENSG00000223418.1	AC004554.1	1468	1316.86	0	0	0	1468	1322.01	0	0	0	1468	1307.43	0	0	0	1468	1325.6	0	0	0	1468	1320.34	0	0	0	1468	1314.36	0	1468	1299.36	0	0	0	1468	1307.13	0	0	0	1468	1302.09	0	0	0	0	0	1468	1302.26	0
ENSG00000282840.1	AC004554.2	1893	1741.86	1	0.02	0.02	1893	1747.01	0	0	0	1893	1732.43	0	0	0	1893	1750.6	0	0	0	1893	1745.34	0	0	0	1893	1739.36	0	1893	1724.36	0	0	0	1893	1732.13	0	0	0	1893	1727.09	0	0	0	0	0	1893	1727.26	0
ENSG00000262298.1	AC004584.1	549	397.93	0	0	0	549	403.08	0	0	0	549	388.51	0	0	0	549	406.66	0	0	0	549	401.41	0	0	0	549	395.42	0	549	380.45	0	0	0	549	388.2	0	0	0	549	383.18	0	0	0	0	0	549	383.35	0
ENSG00000262623.1	AC004584.2	410	259.08	0	0	0	410	264.19	0	0	0	410	249.71	0	0	0	410	267.74	0	0	0	410	262.56	0	0	0	410	256.56	0	410	241.73	0	0	0	410	249.4	0	0	0	410	244.38	0	0	0	0	0	410	244.57	0
ENSG00000263120.1	AC004584.3	2356	2204.86	0	0	0	2356	2210.01	3	0.06	0.05	2356	2195.43	0	0	0	2356	2213.6	0	0	0	2356	2208.34	0	0	0	2356	2202.36	2	2356	2187.36	0	0	0	2356	2195.13	6	0.12	0.09	2356	2190.09	0	0	0	0.08	0.07	2356	2190.26	0
ENSG00000266088.5	AC004585.1	1014	862.86	16	0.77	0.63	1014	868.01	16	0.8	0.72	939.17	778.6	4	0.31	0.24	1014	871.6	13	0.6	0.62	1014	866.34	11	0.92	0.87	743	589.37	1	855.66	687.03	6	0.37	0.31	791.76	630.9	10	0.72	0.54	743	577.11	5	0.46	0.37	0.16	0.14	1014	848.26	4
ENSG00000279775.1	AC004585.2	1473	1321.86	0	0	0	1473	1327.01	0	0	0	1473	1312.43	0	0	0	1473	1330.6	0	0	0	1473	1325.34	0	0	0	1473	1319.36	0	1473	1304.36	0	0	0	1473	1312.13	0	0	0	1473	1307.09	0	0	0	0	0	1473	1307.26	0
ENSG00000251239.1	AC004590.1	510	358.95	0	0	0	510	364.1	0	0	0	510	349.53	1	0.17	0.13	510	367.67	0	0	0	510	362.42	1	0.2	0.19	510	356.44	0	510	341.48	0	0	0	510	349.23	0	0	0	510	344.21	0	0	0	0	0	510	344.38	0
ENSG00000235669.1	AC004593.1	798	646.87	0	0	0	798	652.01	0	0	0	798	637.44	0	0	0	798	655.61	0	0	0	798	650.35	0	0	0	798	644.36	0	798	629.37	0	0	0	798	637.14	0	0	0	798	632.1	0	0	0	0	0	798	632.27	0
ENSG00000285081.1	AC004593.2	2528	2376.86	0	0	0	2528	2382.01	0	0	0	2528	2367.43	0	0	0	2528	2385.6	0	0	0	2528	2380.34	0	0	0	2528	2374.36	0	2528	2359.36	0	0	0	2528	2367.13	0	0	0	2528	2362.09	0	0	0	0	0	2528	2362.26	0
ENSG00000285162.1	AC004593.3	2199.33	2048.22	0	0	0	2199.33	2053.36	0	0	0	2199.33	2038.78	0	0	0	2199.33	2056.95	0	0	0	2199.33	2051.69	0	0	0	2199.33	2045.71	0	2199.33	2030.72	0	0	0	2199.33	2038.49	0	0	0	2199.33	2033.45	0	0	0	0	0	2199.33	2033.62	0
ENSG00000240499.7	AC004594.1	539.95	389.07	0	0	0	539.95	394.15	0	0	0	539.95	379.71	0	0	0	539.95	397.7	0	0	0	539.95	392.55	0	0	0	539.95	386.55	0	539.95	371.76	0	0	0	539.95	379.42	0	0	0	539.95	374.42	0	0	0	0	0	539.95	374.59	0
ENSG00000267394.1	AC004596.1	528	376.94	0	0	0	528	382.09	2	0.23	0.21	528	367.52	0	0	0	528	385.66	3	0.31	0.32	528	380.42	0	0	0	528	374.43	0	528	359.47	1	0.12	0.1	528	367.22	2	0.25	0.18	528	362.19	0	0	0	0	0	528	362.37	5
ENSG00000268673.3	AC004597.1	561	409.93	0	0	0	561	415.07	0	0	0	561	400.5	0	0	0	561	418.65	0	0	0	561	413.4	0	0	0	561	407.42	0	561	392.44	0	0	0	561	400.2	0	0	0	561	395.17	1	0.13	0.11	0	0	561	395.35	0
ENSG00000279488.1	AC004623.1	2127	1975.86	0	0	0	2127	1981.01	0	0	0	2127	1966.43	0	0	0	2127	1984.6	1	0.02	0.02	2127	1979.34	0	0	0	2127	1973.36	0	2127	1958.36	0	0	0	2127	1966.13	0	0	0	2127	1961.09	0	0	0	0	0	2127	1961.26	0
ENSG00000267304.1	AC004637.1	482	330.97	0	0	0	482	336.11	0	0	0	482	321.56	0	0	0	482	339.68	0	0	0	482	334.45	0	0	0	482	328.46	0	482	313.52	0	0	0	482	321.25	0	0	0	482	316.23	0	0	0	0	0	482	316.41	0
ENSG00000249028.2	AC004672.1	2088	1936.86	0	0	0	2088	1942.01	0	0	0	2088	1927.43	0	0	0	2088	1945.6	0	0	0	2088	1940.34	0	0	0	2088	1934.36	0	2088	1919.36	0	0	0	2088	1927.13	0	0	0	2088	1922.09	0	0	0	0	0	2088	1922.26	0
ENSG00000267285.1	AC004672.2	574	422.92	0	0	0	574	428.07	0	0	0	574	413.5	0	0	0	574	431.65	0	0	0	574	426.4	0	0	0	574	420.41	0	574	405.44	0	0	0	574	413.19	0	0	0	574	408.17	0	0	0	0	0	574	408.34	0
ENSG00000231216.1	AC004674.1	2249	2097.86	0	0	0	2249	2103.01	0	0	0	2249	2088.43	0	0	0	2249	2106.6	0	0	0	2249	2101.34	0	0	0	2249	2095.36	0	2249	2080.36	0	0	0	2249	2088.13	0	0	0	2249	2083.09	0	0	0	0	0	2249	2083.26	0
ENSG00000235592.1	AC004674.2	739	587.88	0	0	0	739	593.02	0	0	0	739	578.44	0	0	0	739	596.61	0	0	0	739	591.36	0	0	0	739	585.37	0	739	570.38	0	0	0	739	578.15	0	0	0	739	573.11	0	0	0	0	0	739	573.28	0
ENSG00000275468.1	AC004678.1	929	777.86	0	0	0	929	783.01	0	0	0	929	768.43	1	0.08	0.06	929	786.6	3	0.15	0.16	929	781.34	1	0.09	0.09	929	775.36	0	929	760.36	1	0.06	0.05	929	768.13	2	0.12	0.09	929	763.09	0	0	0	0	0	929	763.26	1
ENSG00000279653.1	AC004678.2	1002	850.86	0	0	0	1002	856.01	0	0	0	1002	841.43	0	0	0	1002	859.6	0	0	0	1002	854.34	0	0	0	1002	848.36	0	1002	833.36	0	0	0	1002	841.13	2	0.11	0.08	1002	836.09	0	0	0	0	0	1002	836.26	0
ENSG00000265206.5	AC004687.1	1625	1473.86	0	0	0	1625	1479.01	0	0	0	1625	1464.43	0	0	0	1625	1482.6	0	0	0	1625	1477.34	0	0	0	1625	1471.36	0	1625	1456.36	0	0	0	1625	1464.13	0	0	0	1625	1459.09	0	0	0	0	0	1625	1459.26	0
ENSG00000285897.1	AC004687.2	5828	5676.86	0	0	0	5828	5682.01	6.81	0.05	0.05	5828	5667.43	9.17	0.1	0.08	5828	5685.6	0	0	0	5828	5680.34	0	0	0	5828	5674.36	0	5828	5659.36	0	0	0	5828	5667.13	6.68	0.05	0.04	5828	5662.09	5.74	0.05	0.04	0	0	5828	5662.26	9.39
ENSG00000225583.1	AC004690.1	328	177.6	0	0	0	328	182.54	0	0	0	328	168.41	0	0	0	328	186	0	0	0	328	181.1	0	0	0	328	175.04	0	328	160.74	0	0	0	328	168.12	0	0	0	328	163.16	0	0	0	0	0	328	163.35	0
ENSG00000241345.1	AC004690.2	1163	1011.89	0	0	0	1163	1017.04	0	0	0	1163	1002.46	0	0	0	1163	1020.63	0	0	0	1163	1015.37	0	0	0	1163	1009.38	0	1163	994.4	0	0	0	1163	1002.16	0	0	0	1163	997.13	0	0	0	0	0	1163	997.3	0
ENSG00000229263.1	AC004691.1	547	395.93	0	0	0	547	401.08	0	0	0	547	386.51	0	0	0	547	404.66	0	0	0	547	399.41	0	0	0	547	393.42	0	547	378.45	0	0	0	547	386.21	0	0	0	547	381.18	0	0	0	0	0	547	381.36	0
ENSG00000250424.4	AC004691.2	1531	1379.86	0	0	0	1531	1385.01	0	0	0	1531	1370.43	0	0	0	1531	1388.6	0	0	0	1531	1383.34	0	0	0	1531	1377.36	0	1531	1362.36	0	0	0	1531	1370.13	0	0	0	1531	1365.09	1.59	0.06	0.05	0	0	1531	1365.26	0
ENSG00000213717.3	AC004692.1	424	273.05	0	0	0	424	278.17	0	0	0	424	263.66	0	0	0	424	281.72	0	0	0	424	276.53	0	0	0	424	270.53	0	424	255.67	0	0	0	424	263.35	0	0	0	424	258.34	0	0	0	0	0	424	258.52	0
ENSG00000228680.1	AC004692.2	443.33	292.42	0	0	0	443.33	297.53	0	0	0	443.33	283.05	0	0	0	443.33	301.07	0	0	0	443.33	295.9	0	0	0	443.33	289.9	0	443.33	275.08	0	0	0	443.33	282.75	0	0	0	443.33	277.74	0	0	0	0	0	443.33	277.92	0
ENSG00000276578.1	AC004696.1	607	455.91	0	0	0	607	461.06	0	0	0	607	446.48	1	0.13	0.1	607	464.64	0	0	0	607	459.39	0	0	0	607	453.4	0	607	438.42	0	0	0	607	446.18	0	0	0	607	441.15	0	0	0	0	0	607	441.33	0
ENSG00000279405.1	AC004696.2	331	180.56	0	0	0	331	185.51	0	0	0	331	171.36	0	0	0	331	188.98	0	0	0	331	184.06	0	0	0	331	178	0	331	163.67	0	0	0	331	171.07	0	0	0	331	166.11	0	0	0	0	0	331	166.3	0
ENSG00000263494.1	AC004702.1	195	53.23	0	0	0	195	55.41	0	0	0	195	45.98	0	0	0	195	58.05	0	0	0	195	55.83	0	0	0	195	49.92	0	195	40.78	0	0	0	195	46.42	0	0	0	195	42.54	0	0	0	0	0	195	41.93	0
ENSG00000249815.1	AC004704.1	583	431.92	0	0	0	583	437.07	0	0	0	583	422.49	0	0	0	583	440.65	0	0	0	583	435.39	0	0	0	583	429.41	0	583	414.43	0	0	0	583	422.19	0	0	0	583	417.16	0	0	0	0	0	583	417.34	0
ENSG00000261996.1	AC004706.1	879	727.86	9	0.51	0.42	879	733.01	3	0.18	0.16	879	718.43	2	0.17	0.13	879	736.6	16	0.88	0.9	879	731.34	12	1.19	1.12	879	725.36	0	879	710.36	43	2.59	2.17	879	718.13	39	2.46	1.84	879	713.09	19	1.42	1.15	0	0	879	713.27	44
ENSG00000262990.1	AC004706.2	294	144.23	0	0	0	294	148.94	0	0	0	294	135.23	0	0	0	294	152.32	0	0	0	294	147.72	0	0	0	294	141.62	0	294	127.87	0	0	0	294	134.99	0	0	0	294	130.13	0	0	0	0	0	294	130.28	0
ENSG00000282936.1	AC004706.3	3537	3385.86	11	0.13	0.11	3537	3391.01	28	0.36	0.32	3537	3376.43	27	0.48	0.37	3537	3394.6	3	0.04	0.04	3537	3389.34	14	0.3	0.28	3537	3383.36	12	3537	3368.36	41	0.52	0.44	3537	3376.13	39	0.52	0.39	3537	3371.09	12	0.19	0.15	0.33	0.28	3537	3371.26	35
ENSG00000253102.1	AC004707.1	715	563.88	6	0.44	0.36	715	569.03	4	0.31	0.28	715	554.45	2	0.22	0.17	715	572.62	1	0.07	0.07	715	567.36	1	0.13	0.12	715	561.38	3	715	546.38	2	0.16	0.13	715	554.15	3	0.25	0.18	715	549.12	2	0.19	0.16	0.49	0.43	715	549.29	0
ENSG00000269881.1	AC004754.1	2242	2090.86	13.89	0.27	0.23	2242	2096.01	2.74	0.06	0.05	2242	2081.43	17.6	0.51	0.39	2242	2099.6	0	0	0	2242	2094.34	3.81	0.13	0.12	2242	2088.36	2.6	2242	2073.36	10.14	0.21	0.18	2242	2081.13	3.49	0.08	0.06	2242	2076.09	13.18	0.34	0.27	0.11	0.1	2242	2076.26	5.93
ENSG00000285704.1	AC004765.1	1161	1009.86	0	0	0	1161	1015.01	0	0	0	1161	1000.43	0	0	0	1161	1018.6	0	0	0	1161	1013.34	0	0	0	1161	1007.36	0	1161	992.36	0	0	0	1161	1000.13	0	0	0	1161	995.09	0	0	0	0	0	1161	995.26	0
ENSG00000227495.1	AC004771.1	583	431.92	1	0.1	0.08	583	437.07	1	0.1	0.09	583	422.49	0	0	0	583	440.65	0	0	0	583	435.39	1	0.17	0.16	583	429.41	0	583	414.43	0	0	0	583	422.19	4	0.43	0.32	583	417.16	1	0.13	0.1	0	0	583	417.34	1
ENSG00000234203.1	AC004771.2	439	288.02	0	0	0	439	293.15	1	0.15	0.13	439	278.63	0	0	0	439	296.71	0	0	0	439	291.5	0	0	0	439	285.5	0	439	270.61	0	0	0	439	278.32	0	0	0	439	273.3	0	0	0	0	0	439	273.48	0
ENSG00000262227.1	AC004771.3	551	399.93	3	0.31	0.25	551	405.08	14	1.5	1.36	551	390.51	3	0.46	0.36	551	408.65	4	0.4	0.41	551	403.4	7	1.25	1.18	551	397.42	2	551	382.45	7	0.78	0.66	551	390.2	15	1.74	1.3	551	385.18	2	0.28	0.22	0.46	0.4	551	385.35	5
ENSG00000262429.1	AC004771.4	474	322.98	0	0	0	474	328.12	3	0.4	0.36	474	313.57	0	0	0	474	331.69	0	0	0	474	326.45	1	0.22	0.21	474	320.47	0	474	305.53	1	0.14	0.12	474	313.26	0	0	0	474	308.24	0	0	0	0	0	474	308.42	0
ENSG00000262678.1	AC004771.5	542	390.94	0	0	0	542	396.08	0	0	0	542	381.51	1	0.16	0.12	542	399.66	0	0	0	542	394.41	0	0	0	542	388.43	0	542	373.46	0	0	0	542	381.21	2	0.24	0.18	542	376.18	0	0	0	0	0	542	376.36	0
ENSG00000272203.1	AC004775.1	753	601.88	0	0	0	753	607.02	0	0	0	753	592.44	0	0	0	753	610.61	0	0	0	753	605.35	0	0	0	753	599.37	0	753	584.37	0	0	0	753	592.14	1	0.08	0.06	753	587.11	0	0	0	0	0	753	587.28	0
ENSG00000279370.1	AC004777.1	287	137.42	0	0	0	287	142.06	0	0	0	287	128.48	0	0	0	287	145.42	0	0	0	287	140.91	0	0	0	287	134.79	0	287	121.2	0	0	0	287	128.26	0	0	0	287	123.42	0	0	0	0	0	287	123.56	0
ENSG00000282943.1	AC004784.1	1154	1002.92	0	0	0	1154	1008.06	0	0	0	1833	1672.43	1	0.04	0.03	1154	1011.64	0	0	0	1154	1006.4	0	0	0	1154	1000.41	0	1154	985.44	0	0	0	1154	993.19	0	0	0	1833	1667.09	1	0.03	0.03	0	0	1154	988.34	0
ENSG00000277766.1	AC004790.1	536	384.94	0	0	0	536	390.08	0	0	0	536	375.51	0	0	0	536	393.66	0	0	0	536	388.41	0	0	0	536	382.43	0	536	367.46	0	0	0	536	375.21	0	0	0	536	370.19	0	0	0	0	0	536	370.36	0
ENSG00000280412.1	AC004790.2	572	420.92	0	0	0	572	426.07	0	0	0	572	411.5	0	0	0	572	429.65	0	0	0	572	424.4	0	0	0	572	418.41	0	572	403.44	0	0	0	572	411.19	0	0	0	572	406.17	0	0	0	0	0	572	406.34	0
ENSG00000274777.1	AC004792.1	137	13.73	0	0	0	137	13.24	0	0	0	137	9.71	0	0	0	137	14.28	0	0	0	137	14.37	0	0	0	137	10.78	0	137	7.56	0	0	0	137	10.72	0	0	0	137	8.56	0	0	0	0	0	137	7.66	0
ENSG00000177369.8	AC004797.1	1177.33	1026.24	0	0	0	1177.33	1031.38	0	0	0	1177.33	1016.81	0	0	0	1177.33	1034.96	0	0	0	1177.33	1029.71	0	0	0	1177.33	1023.73	0	1177.33	1008.75	0	0	0	1177.33	1016.51	0	0	0	1177.33	1011.47	0	0	0	0	0	1177.33	1011.65	0
ENSG00000226138.4	AC004801.1	360	209.29	0	0	0	360	214.34	0	0	0	360	200	0	0	0	360	217.85	0	0	0	360	212.79	0	0	0	360	206.76	0	360	192.16	2	0.44	0.37	360	199.7	0	0	0	360	194.7	0	0	0	0	0	360	194.9	0
ENSG00000240399.1	AC004801.2	779	627.87	3	0.2	0.16	779	633.02	4	0.27	0.25	779	618.44	3	0.29	0.23	779	636.61	23	1.46	1.5	524.83	378.04	8	1.53	1.45	779	625.37	1	779	610.37	3	0.21	0.18	779	618.14	11	0.81	0.6	586.62	421.7	6	0.76	0.61	0.15	0.13	468.73	304.54	10
ENSG00000257955.1	AC004801.3	962	810.86	0	0	0	962	816.01	0	0	0	962	801.43	0	0	0	962	819.6	0	0	0	962	814.34	0	0	0	962	808.36	0	962	793.36	0	0	0	962	801.13	0	0	0	962	796.09	0	0	0	0	0	962	796.26	0
ENSG00000257985.1	AC004801.4	3112	2960.86	0	0	0	3112	2966.01	0	0	0	3112	2951.43	0	0	0	3112	2969.6	0	0	0	3112	2964.34	0	0	0	3112	2958.36	0	3112	2943.36	0	0	0	3112	2951.13	0	0	0	3112	2946.09	0	0	0	0	0	3112	2946.26	0
ENSG00000258203.5	AC004801.5	540	388.94	0	0	0	540	394.08	0	0	0	540	379.51	0	0	0	540	397.66	0	0	0	540	392.41	0	0	0	540	386.43	0	540	371.46	0	0	0	540	379.21	0	0	0	540	374.19	0	0	0	0	0	540	374.36	0
ENSG00000276814.1	AC004801.6	978	826.86	5	0.25	0.21	978	832.01	5	0.26	0.24	978	817.43	2	0.15	0.11	978	835.6	10	0.48	0.5	978	830.34	2	0.17	0.16	978	824.36	1	978	809.36	2	0.11	0.09	978	817.13	7	0.39	0.29	978	812.09	2	0.13	0.11	0.11	0.1	978	812.26	7
ENSG00000279840.1	AC004801.7	2973	2821.86	0	0	0	2973	2827.01	0	0	0	2973	2812.43	0	0	0	2973	2830.6	0	0	0	2973	2825.34	0	0	0	2973	2819.36	0	2973	2804.36	0	0	0	2973	2812.13	0	0	0	2973	2807.09	0	0	0	0	0	2973	2807.26	0
ENSG00000250132.6	AC004803.1	1840.12	1689.01	68.44	1.67	1.38	1757.21	1611.26	87.75	2.37	2.14	1305.83	1145.34	127	6.63	5.16	3207	3064.6	25	0.33	0.34	1228.65	1081.04	46	3.08	2.91	1837.97	1684.37	21.45	1817.42	1648.85	27	0.7	0.59	1377.65	1216.85	62.1	2.31	1.73	1305.3	1139.46	39.91	1.87	1.51	1.17	1.02	2201.05	2035.36	26.71
ENSG00000266076.1	AC004805.1	1616	1464.86	0	0	0	1616	1470.01	2.64	0.08	0.07	1616	1455.43	0	0	0	1616	1473.6	0	0	0	1616	1468.34	0	0	0	1616	1462.36	0	1616	1447.36	0	0	0	1616	1455.13	0	0	0	1616	1450.09	0	0	0	0	0	1616	1450.26	0
ENSG00000270870.1	AC004805.2	482	330.97	0	0	0	482	336.11	0	0	0	482	321.56	0	0	0	482	339.68	0	0	0	482	334.45	0	0	0	482	328.46	0	482	313.52	0	0	0	482	321.25	0	0	0	482	316.23	0	0	0	0	0	482	316.41	0
ENSG00000271587.1	AC004805.3	310	159.88	0	0	0	310	164.72	0	0	0	310	150.77	0	0	0	310	168.14	0	0	0	310	163.38	0	0	0	310	157.3	0	310	143.25	0	0	0	310	150.51	0	0	0	310	145.59	0	0	0	0	0	310	145.77	0
ENSG00000280958.1	AC004808.1	721	569.88	0	0	0	721	575.03	0	0	0	721	560.45	0	0	0	721	578.62	0	0	0	721	573.36	0	0	0	721	567.37	0	721	552.38	0	0	0	721	560.15	0	0	0	721	555.12	0	0	0	0	0	721	555.29	0
ENSG00000281008.1	AC004808.2	773	621.87	0	0	0	773	627.02	0	0	0	773	612.44	0	0	0	773	630.61	0	0	0	773	625.35	0	0	0	773	619.37	0	773	604.37	0	0	0	773	612.14	0	0	0	773	607.1	0	0	0	0	0	773	607.28	3
ENSG00000255575.1	AC004812.1	146	18.49	0	0	0	146	18.3	0	0	0	146	13.78	0	0	0	146	19.66	0	0	0	146	19.47	0	0	0	146	15.27	0	146	11.06	0	0	0	146	14.8	0	0	0	146	12.26	0	0	0	0	0	146	11.29	0
ENSG00000277283.1	AC004812.2	2094	1942.86	92	1.96	1.61	2094	1948.01	36	0.8	0.72	2094	1933.43	26	0.8	0.63	2094	1951.6	74	1.53	1.58	2094	1946.34	43	1.6	1.51	2094	1940.36	40	2094	1925.36	60	1.33	1.12	2094	1933.13	83	1.95	1.45	2094	1928.09	61	1.69	1.36	1.89	1.64	2094	1928.26	78
ENSG00000259153.1	AC004816.1	491.57	340.65	103	12.49	10.26	515.99	370.15	30	3.52	3.18	423.25	263.09	13	2.95	2.3	519.7	377.41	341	36.55	37.59	426.71	279.36	25	6.47	6.11	451.25	297.86	67	488.55	320.31	93	12.41	10.4	521.17	360.54	82	10.31	7.71	467.83	302.27	103	18.16	14.69	20.63	17.93	516.48	351.01	79
ENSG00000275630.1	AC004816.2	284	134.51	1	0.31	0.25	284	139.12	4	1.25	1.13	284	125.59	1	0.48	0.37	284	142.47	0	0	0	284	138	0	0	0	284	131.87	0	284	118.35	2	0.72	0.61	284	125.38	0	0	0	284	120.56	0	0	0	0	0	284	120.69	1
ENSG00000258517.1	AC004817.1	721	569.88	0	0	0	721	575.03	0	0	0	721	560.45	0	0	0	721	578.62	0	0	0	721	573.36	0	0	0	721	567.37	0	721	552.38	0	0	0	721	560.15	0	0	0	721	555.12	0	0	0	0	0	721	555.29	0
ENSG00000259907.1	AC004817.2	651	499.9	0	0	0	651	505.04	0	0	0	651	490.47	0	0	0	651	508.63	0	0	0	651	503.37	0	0	0	651	497.39	0	651	482.4	0	0	0	651	490.17	0	0	0	651	485.14	0	0	0	0	0	651	485.31	0
ENSG00000269927.1	AC004817.3	2129	1977.86	1	0.02	0.02	2129	1983.01	5	0.11	0.1	2129	1968.43	8	0.24	0.19	2129	1986.6	1	0.02	0.02	2129	1981.34	4	0.15	0.14	2129	1975.36	1	2129	1960.36	0	0	0	2129	1968.13	1	0.02	0.02	2129	1963.09	0	0	0	0.05	0.04	2129	1963.26	1
ENSG00000269945.1	AC004817.4	3625	3473.86	0	0	0	3625	3479.01	0	0	0	3625	3464.43	0	0	0	3625	3482.6	0	0	0	3625	3477.34	0	0	0	3625	3471.36	0	3625	3456.36	0	0	0	3625	3464.13	0	0	0	3625	3459.09	0	0	0	0	0	3625	3459.26	0
ENSG00000258431.1	AC004825.1	586	434.92	0	0	0	586	440.06	0	0	0	586	425.49	0	0	0	586	443.65	0	0	0	586	438.39	0	0	0	586	432.41	0	586	417.43	0	0	0	586	425.19	0	0	0	586	420.16	0	0	0	0	0	586	420.34	0
ENSG00000274818.1	AC004825.2	455	304	4	0.54	0.45	455	309.13	8	1.12	1.01	455	294.6	9	1.83	1.42	455	312.7	10	1.29	1.33	455	307.47	6	1.41	1.33	455	301.48	4	455	286.57	2	0.3	0.25	455	294.29	2	0.31	0.23	455	289.27	6	1.11	0.89	1.22	1.06	455	289.45	5
ENSG00000258871.1	AC004828.1	654	502.9	0	0	0	654	508.04	0	0	0	654	493.47	0	0	0	654	511.63	0	0	0	654	506.37	0	0	0	654	500.39	0	654	485.4	0	0	0	654	493.17	0	0	0	654	488.14	0	0	0	0	0	654	488.31	0
ENSG00000228204.2	AC004830.1	523.5	373.18	0	0	0	523.5	378.06	0	0	0	523.5	364	0	0	0	523.5	381.53	0	0	0	523.5	376.66	0	0	0	523.5	370.61	0	523.5	356.34	0	0	0	523.5	363.74	0	0	0	523.5	358.81	0	0	0	0	0	523.5	358.96	0
ENSG00000181123.8	AC004832.1	799	647.87	1	0.06	0.05	840	694.03	0	0	0	840	679.45	0	0	0	840	697.62	0	0	0	840	692.36	0	0	0	840	686.38	0	840	671.39	0	0	0	840	679.15	0	0	0	840	674.12	0	0	0	0	0	840	674.29	0
ENSG00000230137.1	AC004832.2	482	330.97	0	0	0	482	336.11	0	0	0	482	321.56	0	0	0	482	339.68	0	0	0	482	334.45	0	0	0	482	328.46	0	482	313.52	0	0	0	482	321.25	0	0	0	482	316.23	0	0	0	0	0	482	316.41	0
ENSG00000249590.7	AC004832.3	1378.74	1227.61	90.66	3.05	2.51	1361.31	1215.32	26.71	0.95	0.86	872	711.43	11.25	0.95	0.74	872	729.6	11.03	0.61	0.63	872	724.34	7.26	0.72	0.68	872	718.36	2.84	872	703.36	8.67	0.53	0.44	872	711.13	13.74	0.88	0.65	872	706.09	5.84	0.44	0.36	0.36	0.32	872	706.27	11.33
ENSG00000272689.1	AC004832.4	331	180.56	0	0	0	331	185.51	0	0	0	331	171.36	0	0	0	331	188.98	0	0	0	331	184.06	0	0	0	331	178	0	331	163.67	0	0	0	331	171.07	0	0	0	331	166.11	0	0	0	0	0	331	166.3	0
ENSG00000273350.1	AC004832.5	401	250.11	0	0	0	401	255.21	0	0	0	401	240.74	0	0	0	401	258.75	2	0.31	0.32	401	253.59	2	0.57	0.54	401	247.58	1	401	232.78	2	0.37	0.31	401	240.43	5	0.94	0.7	401	235.42	3	0.68	0.55	0.37	0.32	401	235.61	4
ENSG00000273428.3	AC004832.6	704	552.89	1	0.07	0.06	704	558.03	3	0.23	0.21	700	539.45	0	0	0	704	561.62	3	0.22	0.22	696	548.36	1	0.13	0.12	700	546.38	0	700	531.39	0	0	0	700	539.15	0	0	0	700	534.12	0	0	0	0	0	700	534.29	0
ENSG00000284523.1	AC004834.1	2015.28	1864.14	2	0.04	0.04	2412	2266.01	1	0.02	0.02	1551.25	1390.68	0	0	0	1737	1594.6	2	0.05	0.05	2412	2264.34	3	0.1	0.09	1551.25	1397.61	0	1737	1568.36	3	0.08	0.07	1301.86	1140.98	2	0.08	0.06	1737	1571.09	1	0.03	0.03	0	0	1842.88	1677.15	4
ENSG00000230392.1	AC004835.1	2907	2755.86	0	0	0	2907	2761.01	0	0	0	2907	2746.43	0	0	0	2907	2764.6	0	0	0	2907	2759.34	0	0	0	2907	2753.36	0	2907	2738.36	0	0	0	2907	2746.13	0	0	0	2907	2741.09	1	0.02	0.02	0	0	2907	2741.26	0
ENSG00000270625.1	AC004835.2	682	530.89	0	0	0	682	536.04	0	0	0	682	521.46	0	0	0	682	539.62	0	0	0	682	534.37	0	0	0	682	528.38	0	682	513.39	0	0	0	682	521.16	0	0	0	682	516.13	0	0	0	0	0	682	516.3	0
ENSG00000280439.1	AC004836.1	634	482.9	0	0	0	634	488.05	0	0	0	634	473.47	3.4	0.43	0.33	634	491.63	0	0	0	634	486.38	1	0.15	0.14	634	480.4	1	634	465.41	0	0	0	634	473.17	0	0	0	634	468.14	0	0	0	0.19	0.17	634	468.32	0
ENSG00000106540.4	AC004837.1	564	412.93	1.89	0.19	0.16	564	418.07	0	0	0	564	403.5	3	0.44	0.35	564	421.65	0	0	0	564	416.4	0.09	0.02	0.02	564	410.42	1	564	395.44	0	0	0	564	403.2	0	0	0	564	398.17	0	0	0	0.22	0.19	564	398.35	0
ENSG00000228554.1	AC004837.2	731	579.88	0	0	0	731	585.02	0	0	0	731	570.45	0	0	0	731	588.62	0	0	0	731	583.36	0	0	0	731	577.37	0	731	562.38	0	0	0	731	570.15	0	0	0	731	565.11	0	0	0	0	0	731	565.29	0
ENSG00000231951.1	AC004837.3	565	413.93	0	0	0	565	419.07	0	0	0	565	404.5	1	0.15	0.12	565	422.65	0	0	0	565	417.4	0	0	0	565	411.42	0	565	396.44	0	0	0	565	404.2	0	0	0	565	399.17	0	0	0	0	0	565	399.35	0
ENSG00000272854.1	AC004839.1	501	349.96	0	0	0	501	355.1	0	0	0	501	340.54	0	0	0	501	358.67	0	0	0	501	353.43	0	0	0	501	347.45	0	501	332.49	0	0	0	501	340.23	0	0	0	501	335.21	0	0	0	0	0	501	335.39	0
ENSG00000230914.3	AC004840.1	486.5	335.59	0	0	0	486.5	340.69	0	0	0	486.5	326.22	0	0	0	486.5	344.24	0	0	0	486.5	339.07	0	0	0	486.5	333.07	0	486.5	318.26	0	0	0	486.5	325.92	0	0	0	486.5	320.9	0	0	0	0	0	608	442.33	1
ENSG00000271163.1	AC004840.2	285	135.48	0	0	0	285	140.1	0	0	0	285	126.55	0	0	0	285	143.45	0	0	0	285	138.97	0	0	0	285	132.85	0	285	119.3	0	0	0	285	126.34	0	0	0	285	121.51	0	0	0	0	0	285	121.64	0
ENSG00000258376.2	AC004846.1	3050	2898.86	18	0.26	0.21	3050	2904.01	25	0.37	0.34	3050	2889.43	30	0.62	0.48	3050	2907.6	23	0.32	0.33	3050	2902.34	14	0.35	0.33	3050	2896.36	7	3050	2881.36	20	0.3	0.25	3050	2889.13	19	0.3	0.22	3050	2884.09	10	0.18	0.15	0.22	0.19	3050	2884.26	22
ENSG00000258944.1	AC004846.2	777	625.87	4	0.26	0.22	777	631.02	18	1.24	1.12	777	616.44	1	0.1	0.08	777	634.61	7	0.45	0.46	777	629.35	2	0.23	0.22	777	623.37	6	777	608.37	3	0.21	0.18	777	616.14	16	1.18	0.88	777	611.1	8	0.7	0.56	0.88	0.77	777	611.28	3
ENSG00000260997.1	AC004847.1	1911	1759.86	0	0	0	1911	1765.01	0	0	0	1911	1750.43	0	0	0	1911	1768.6	0	0	0	1911	1763.34	0	0	0	1911	1757.36	0	1911	1742.36	0	0	0	1911	1750.13	0	0	0	1911	1745.09	1	0.03	0.02	0	0	1911	1745.26	0
ENSG00000271526.1	AC004852.1	154	23.23	0	0	0	154	23.39	0	0	0	154	17.98	0	0	0	154	25.02	0	0	0	154	24.52	0	0	0	154	19.86	0	154	14.77	0	0	0	154	18.95	0	0	0	154	16.11	0	0	0	0	0	154	15.13	0
ENSG00000278254.4	AC004852.2	1335.25	1184.11	0	0	0	1335.25	1189.26	0	0	0	1335.25	1174.68	0	0	0	1335.25	1192.85	0	0	0	1335.25	1187.59	0	0	0	1335.25	1181.61	0	1335.25	1166.61	0	0	0	1335.25	1174.38	0	0	0	1335.25	1169.34	0	0	0	0	0	1335.25	1169.51	0
ENSG00000278446.1	AC004852.3	326	175.62	0	0	0	326	180.55	0	0	0	326	166.44	0	0	0	326	184.01	0	0	0	326	179.13	0	0	0	326	173.06	0	326	158.79	0	0	0	326	166.16	0	0	0	326	161.2	0	0	0	0	0	326	161.39	0
ENSG00000270729.1	AC004853.1	698	546.89	0	0	0	698	552.03	0	0	0	698	537.45	0	0	0	698	555.62	0	0	0	698	550.36	0	0	0	698	544.38	0	698	529.39	0	0	0	698	537.15	0	0	0	698	532.12	0	0	0	0	0	698	532.3	0
ENSG00000230160.1	AC004854.1	349	198.38	0	0	0	349	203.4	0	0	0	349	189.12	0	0	0	349	206.89	0	0	0	349	201.87	0	0	0	349	195.84	0	349	181.32	0	0	0	349	188.81	0	0	0	349	183.83	0	0	0	0	0	349	184.02	0
ENSG00000272768.1	AC004854.2	1441	1289.86	12	0.38	0.32	1441	1295.01	6	0.2	0.18	1441	1280.43	19	0.89	0.69	1441	1298.6	20	0.62	0.64	1441	1293.34	29	1.62	1.53	1441	1287.36	12	1441	1272.36	16	0.54	0.45	1441	1280.13	5	0.18	0.13	1441	1275.09	5	0.21	0.17	0.85	0.74	1441	1275.26	22
ENSG00000259109.1	AC004858.1	242	94.61	0	0	0	242	98.47	0	0	0	242	86.19	0	0	0	242	101.62	0	0	0	242	97.91	0	0	0	242	91.75	0	242	79.66	0	0	0	242	86.17	0	0	0	242	81.65	0	0	0	0	0	242	81.55	0
ENSG00000232667.10	AC004862.1	640	489.2	0	0	0	640	494.25	0	0	0	640	479.85	0	0	0	640	497.79	0	0	0	640	492.66	0	0	0	640	486.66	0	640	471.92	0	0	0	640	479.57	0	0	0	640	474.57	0	0	0	0	0	640	474.73	0
ENSG00000236274.1	AC004865.1	1003	851.86	0	0	0	1003	857.01	0	0	0	1003	842.43	0	0	0	1003	860.6	0	0	0	1003	855.34	0	0	0	1003	849.36	0	1003	834.36	0	0	0	1003	842.13	0	0	0	1003	837.09	0	0	0	0	0	1003	837.26	0
ENSG00000239636.1	AC004865.2	852	700.86	3	0.18	0.15	443.04	297.86	3	0.44	0.4	567.5	408.03	0	0	0	567.5	425.55	0	0	0	852	704.34	1	0.1	0.1	852	698.36	1	852	683.36	1	0.06	0.05	852	691.13	2	0.13	0.1	567.5	402.85	0	0	0	0.13	0.11	852	686.27	3
ENSG00000223514.1	AC004866.1	78	0	0	0	0	78	0	0	0	0	78	0	0	0	0	78	0	0	0	0	78	0	0	0	0	78	0	0	78	0	0	0	0	78	0	0	0	0	78	0	0	0	0	0	0	78	0	0
ENSG00000224134.1	AC004866.2	481	329.97	0	0	0	481	335.11	0	0	0	481	320.56	0	0	0	481	338.68	0	0	0	481	333.45	0	0	0	481	327.46	0	481	312.52	0	0	0	481	320.25	0	0	0	481	315.23	0	0	0	0	0	481	315.41	0
ENSG00000230680.2	AC004869.1	540	388.94	0	0	0	540	394.08	0	0	0	540	379.51	0	0	0	540	397.66	0	0	0	540	392.41	0	0	0	540	386.43	0	540	371.46	0	0	0	540	379.21	0	0	0	540	374.19	0	0	0	0	0	540	374.36	0
ENSG00000240355.1	AC004869.2	229	82.69	0	0	0	229	86.19	0	0	0	229	74.52	0	0	0	229	89.24	0	0	0	229	85.87	0	0	0	229	79.73	0	229	68.29	0	0	0	229	74.59	0	0	0	229	70.21	0	0	0	0	0	229	70	0
ENSG00000214754.3	AC004870.1	882	730.86	0	0	0	882	736.01	0	0	0	882	721.43	0	0	0	882	739.6	0	0	0	882	734.34	0	0	0	882	728.36	0	882	713.36	0	0	0	882	721.13	0	0	0	882	716.09	0	0	0	0	0	882	716.27	0
ENSG00000223829.5	AC004870.2	715.33	564.22	0	0	0	609	463.06	1	0.09	0.08	715.33	554.79	0	0	0	715.33	572.95	0	0	0	715.33	567.7	0	0	0	715.33	561.71	0	831	662.36	3	0.19	0.16	715.33	554.49	0	0	0	715.33	549.46	0	0	0	0	0	715.33	549.63	0
ENSG00000229192.6	AC004870.3	389	238.22	0	0	0	389	243.29	0	0	0	389	228.9	0	0	0	389	246.81	0	0	0	389	241.71	0	0	0	389	235.69	0	389	221.01	0	0	0	389	228.59	0	0	0	389	223.59	0	0	0	0	0	389	223.78	0
ENSG00000232072.1	AC004870.4	407.5	256.65	0	0	0	407.5	261.74	0	0	0	407.5	247.3	0	0	0	407.5	265.27	0	0	0	407.5	260.13	0	0	0	407.5	254.12	0	407.5	239.37	0	0	0	407.5	246.99	0	0	0	407.5	241.99	0	0	0	0	0	407.5	242.17	0
ENSG00000233417.1	AC004872.1	469	317.99	0	0	0	469	323.12	0	0	0	469	308.57	0	0	0	469	326.69	0	0	0	469	321.46	0	0	0	469	315.47	0	469	300.54	0	0	0	469	308.27	0	0	0	469	303.25	0	0	0	0	0	469	303.43	0
ENSG00000227743.2	AC004875.1	655	503.9	0	0	0	655	509.04	0	0	0	655	494.47	0	0	0	655	512.63	0	0	0	655	507.37	0	0	0	655	501.39	0	655	486.4	0	0	0	655	494.17	0	0	0	655	489.14	0	0	0	0	0	655	489.31	0
ENSG00000273419.1	AC004877.1	4093	3941.86	0	0	0	4093	3947.01	6	0.07	0.06	4093	3932.43	10	0.15	0.12	4093	3950.6	3	0.03	0.03	4093	3945.34	8	0.15	0.14	4093	3939.36	0	4093	3924.36	1	0.01	0.01	4093	3932.13	1	0.01	0.01	4093	3927.09	1	0.01	0.01	0	0	4093	3927.26	0
ENSG00000280149.1	AC004877.2	599	447.91	5	0.46	0.38	599	453.06	7	0.67	0.61	599	438.49	3	0.41	0.32	599	456.64	24	2.13	2.19	599	451.39	8	1.28	1.21	599	445.41	2	599	430.42	11	1.09	0.92	599	438.18	0	0	0	599	433.16	3	0.37	0.3	0.41	0.36	599	433.33	12
ENSG00000232396.2	AC004882.1	487	336.04	0	0	0	487	341.16	0	0	0	487	326.66	0	0	0	487	344.71	0	0	0	487	339.52	0	0	0	487	333.52	0	487	318.67	0	0	0	487	326.35	0	0	0	487	321.34	0	0	0	0	0	487	321.52	0
ENSG00000239446.1	AC004882.2	244	96.46	0	0	0	244	100.37	0	0	0	244	88.01	0	0	0	244	103.54	0	0	0	244	99.78	0	0	0	244	93.62	0	244	81.44	0	0	0	244	87.98	0	0	0	244	83.44	0	0	0	0	0	244	83.36	0
ENSG00000213361.2	AC004884.1	319	168.72	0	0	0	319	173.62	0	0	0	319	159.58	0	0	0	319	177.06	0	0	0	319	172.23	0	0	0	319	166.16	0	319	151.97	0	0	0	319	159.3	0	0	0	319	154.36	0	0	0	0	0	319	154.54	0
ENSG00000242154.1	AC004884.2	546	394.94	0	0	0	546	400.08	0	0	0	546	385.51	0	0	0	546	403.66	0	0	0	546	398.41	0	0	0	546	392.42	0	546	377.45	0	0	0	546	385.21	0	0	0	546	380.18	0	0	0	0	0	546	380.36	0
ENSG00000231295.1	AC004888.1	547	395.93	0	0	0	547	401.08	0	0	0	547	386.51	0	0	0	547	404.66	0	0	0	547	399.41	0	0	0	547	393.42	0	547	378.45	0	0	0	547	386.21	0	0	0	547	381.18	0	0	0	0	0	547	381.36	0
ENSG00000244198.6	AC004889.1	3412	3260.86	4	0.05	0.04	3412	3266.01	3	0.04	0.04	3412	3251.43	1	0.02	0.01	910.67	768.47	0	0	0	3412	3264.34	5	0.11	0.1	3412	3258.36	1	3412	3243.36	35	0.46	0.39	3412	3251.13	17	0.24	0.18	3412	3246.09	9	0.15	0.12	0.03	0.02	3412	3246.26	31
ENSG00000239719.1	AC004890.1	181	42.11	0	0	0	181	43.61	0	0	0	181	35.41	0	0	0	181	45.99	1	0.88	0.9	181	44.33	1	1.63	1.54	181	38.68	0	181	30.79	1	1.39	1.16	181	36.04	0	0	0	181	32.45	0	0	0	0	0	181	31.66	0
ENSG00000244560.7	AC004890.2	1431.48	1280.34	39.38	1.27	1.04	1481.15	1335.15	102.66	3.34	3.02	1529.26	1368.69	60.57	2.65	2.06	1333.03	1190.64	66.53	2.26	2.32	1554.33	1406.67	85.03	4.37	4.13	1257.44	1103.79	45.58	1388.97	1220.33	51.12	1.79	1.5	1669.29	1508.41	118.06	3.55	2.65	1393.17	1227.26	30.35	1.32	1.07	3.79	3.29	1477.49	1311.75	14.18
ENSG00000271664.1	AC004890.3	1095	943.86	0	0	0	1095	949.01	0	0	0	1095	934.43	0	0	0	1095	952.6	0	0	0	1095	947.34	0	0	0	1095	941.36	0	1095	926.36	0	0	0	1095	934.13	0	0	0	1095	929.09	0	0	0	0	0	1095	929.26	0
ENSG00000238109.1	AC004893.1	1393	1241.86	0	0	0	1393	1247.01	0	0	0	1393	1232.43	1	0.05	0.04	1393	1250.6	0	0	0	1393	1245.34	1	0.06	0.05	1393	1239.36	0	1393	1224.36	2	0.07	0.06	1393	1232.13	0	0	0	1393	1227.09	0	0	0	0	0	1393	1227.26	0
ENSG00000284840.1	AC004893.2	47	0	0	0	0	47	0	0	0	0	47	0	0	0	0	47	0	0	0	0	47	0	0	0	0	47	0	0	47	0	0	0	0	47	0	0	0	0	47	0	0	0	0	0	0	47	0	0
ENSG00000231704.5	AC004895.1	537	385.94	0	0	0	537	391.08	0	0	0	537	376.51	0	0	0	537	394.66	0	0	0	537	389.41	0	0	0	537	383.43	0	537	368.46	0	0	0	537	376.21	0	0	0	537	371.19	0	0	0	0	0	537	371.36	0
ENSG00000236018.2	AC004898.1	766	614.87	0	0	0	766	620.02	0	0	0	766	605.44	0	0	0	766	623.61	0	0	0	766	618.35	0	0	0	766	612.37	0	766	597.37	0	0	0	766	605.14	1	0.07	0.06	766	600.11	0	0	0	0	0	766	600.28	0
ENSG00000225705.2	AC004899.1	1714	1562.86	0	0	0	1714	1568.01	1	0.03	0.03	1714	1553.43	0	0	0	1714	1571.6	0	0	0	1714	1566.34	0	0	0	1714	1560.36	0	1714	1545.36	0	0	0	1714	1553.13	0	0	0	1714	1548.09	0	0	0	0	0	1714	1548.26	0
ENSG00000279578.1	AC004899.2	3860	3708.86	0	0	0	3860	3714.01	0	0	0	3860	3699.43	0	0	0	3860	3717.6	0	0	0	3860	3712.34	0	0	0	3860	3706.36	0	3860	3691.36	0	0	0	3860	3699.13	0	0	0	3860	3694.09	0	0	0	0	0	3860	3694.26	0
ENSG00000285518.1	AC004900.1	832	680.87	0	0	0	832	686.01	0	0	0	832	671.43	0	0	0	832	689.61	0	0	0	832	684.35	0	0	0	832	678.36	0	832	663.36	0	0	0	832	671.13	0	0	0	832	666.1	0	0	0	0	0	832	666.27	0
ENSG00000237286.1	AC004906.1	969	817.86	0	0	0	969	823.01	0	0	0	969	808.43	0	0	0	969	826.6	0	0	0	969	821.34	0	0	0	969	815.36	0	969	800.36	0	0	0	969	808.13	0	0	0	969	803.09	0	0	0	0	0	969	803.26	0
ENSG00000272240.1	AC004908.1	541	389.94	0	0	0	541	395.08	0	0	0	541	380.51	0	0	0	541	398.66	0	0	0	541	393.41	0	0	0	541	387.43	0	541	372.46	0	0	0	541	380.21	1	0.12	0.09	541	375.19	1	0.14	0.11	0	0	541	375.36	0
ENSG00000272812.1	AC004908.2	574	422.92	3	0.29	0.24	574	428.07	6	0.61	0.55	574	413.5	0	0	0	574	431.65	0	0	0	574	426.4	3	0.51	0.48	574	420.41	0	574	405.44	3	0.32	0.27	574	413.19	4	0.44	0.33	574	408.17	4	0.52	0.42	0	0	574	408.34	6
ENSG00000273402.1	AC004908.3	625	473.91	0	0	0	625	479.05	0	0	0	625	464.48	0	0	0	625	482.64	3	0.25	0.26	625	477.38	0	0	0	625	471.4	0	625	456.41	1	0.09	0.08	625	464.18	1	0.1	0.07	625	459.15	1	0.12	0.09	0	0	625	459.32	1
ENSG00000228429.1	AC004910.1	787	635.87	0	0	0	787	641.02	0	0	0	787	626.44	0	0	0	787	644.61	0	0	0	787	639.35	0	0	0	787	633.37	0	787	618.37	0	0	0	787	626.14	0	0	0	787	621.1	0	0	0	0	0	787	621.28	0
ENSG00000226592.1	AC004911.1	871	719.86	0	0	0	871	725.01	0	0	0	871	710.43	0	0	0	871	728.6	0	0	0	871	723.34	0	0	0	871	717.36	0	871	702.36	0	0	0	871	710.13	0	0	0	871	705.09	0	0	0	0	0	871	705.27	0
ENSG00000243797.6	AC004917.1	644.75	493.65	0	0	0	644.75	498.8	0	0	0	594.37	433.86	4	0.55	0.43	644.75	502.38	0	0	0	644.75	497.13	0	0	0	644.75	491.15	0	575	406.44	1	0.11	0.09	644.75	483.92	0	0	0	644.75	478.89	0	0	0	0	0	644.75	479.07	0
ENSG00000244701.1	AC004918.1	770	618.87	0	0	0	770	624.02	0	0	0	770	609.44	5	0.49	0.38	770	627.61	2	0.13	0.13	770	622.35	3	0.35	0.33	770	616.37	3	770	601.37	3	0.21	0.18	770	609.14	2	0.15	0.11	770	604.1	2	0.18	0.14	0.45	0.39	770	604.28	5
ENSG00000270157.1	AC004918.3	925	773.86	0	0	0	925	779.01	0	0	0	925	764.43	0	0	0	925	782.6	0	0	0	925	777.34	0	0	0	925	771.36	0	925	756.36	0	0	0	925	764.13	0	0	0	925	759.09	0	0	0	0	0	925	759.26	0
ENSG00000236046.1	AC004920.1	482	330.97	0	0	0	482	336.11	0	0	0	482	321.56	0	0	0	482	339.68	0	0	0	482	334.45	0	0	0	482	328.46	0	482	313.52	0	0	0	482	321.25	0	0	0	482	316.23	0	0	0	0	0	482	316.41	0
ENSG00000273341.1	AC004921.1	733	581.88	0	0	0	733	587.02	0	0	0	733	572.45	0	0	0	733	590.61	0	0	0	733	585.36	0	0	0	733	579.37	0	733	564.38	0	0	0	733	572.15	0	0	0	733	567.11	0	0	0	0	0	733	567.29	0
ENSG00000284292.1	AC004922.1	2405.12	2253.98	113.34	2.08	1.71	2402.15	2256.15	88.84	1.71	1.54	2430	2269.43	61.31	1.62	1.26	2388.72	2246.33	63.79	1.15	1.18	2430	2282.34	42.78	1.35	1.28	2430	2276.36	0	2430	2261.36	50.14	0.95	0.79	2390.87	2230	128.84	2.62	1.96	2395.41	2229.5	144.85	3.46	2.8	0	0	2389.42	2223.68	66.26
ENSG00000254610.3	AC004923.1	492.5	344.94	0	0	0	492.5	348.9	0	0	0	492.5	336.38	0	0	0	492.5	352.12	0	0	0	492.5	348.12	0	0	0	492.5	342.1	0	492.5	329.5	0	0	0	349.12	195.37	3	0.7	0.52	209	53.47	1	1	0.81	0	0	776	610.28	2
ENSG00000254850.2	AC004923.2	369	218.24	0	0	0	369	223.3	0	0	0	369	208.93	0	0	0	369	226.82	0	0	0	369	221.73	0	0	0	369	215.71	0	369	201.05	0	0	0	369	208.62	0	0	0	369	203.62	0	0	0	0	0	369	203.81	0
ENSG00000255230.1	AC004923.3	355	204.33	0	0	0	355	209.36	0	0	0	355	195.05	0	0	0	355	212.87	0	0	0	355	207.82	0	0	0	355	201.79	0	355	187.23	0	0	0	355	194.75	0	0	0	355	189.76	0	0	0	0	0	355	189.95	0
ENSG00000255306.1	AC004923.4	739	587.88	0	0	0	739	593.02	0	0	0	739	578.44	0	0	0	739	596.61	4	0.27	0.28	739	591.36	1	0.12	0.12	739	585.37	0	739	570.38	0	0	0	739	578.15	2	0.16	0.12	739	573.11	0	0	0	0	0	739	573.28	1
ENSG00000279419.1	AC004925.1	2706	2554.86	2	0.03	0.03	2706	2560.01	3	0.05	0.05	2706	2545.43	2	0.05	0.04	2706	2563.6	9	0.14	0.15	2706	2558.34	0	0	0	2706	2552.36	0	2706	2537.36	1	0.02	0.01	2706	2545.13	3	0.05	0.04	2706	2540.09	3	0.06	0.05	0	0	2706	2540.26	2
ENSG00000241324.1	AC004930.1	254	105.82	0	0	0	254	109.95	0	0	0	254	97.22	0	0	0	254	113.18	0	0	0	254	109.2	0	0	0	254	103.04	0	254	90.45	0	0	0	254	97.13	0	0	0	254	92.5	0	0	0	0	0	254	92.5	0
ENSG00000235431.1	AC004936.1	361	210.29	0	0	0	361	215.34	0	0	0	361	200.99	0	0	0	361	218.84	0	0	0	361	213.78	0	0	0	361	207.75	0	361	193.15	0	0	0	361	200.69	0	0	0	361	195.69	0	0	0	0	0	361	195.89	0
ENSG00000225443.1	AC004938.1	308	157.91	0	0	0	308	162.74	0	0	0	308	148.82	0	0	0	308	166.16	0	0	0	308	161.42	0	0	0	308	155.33	0	308	141.32	0	0	0	308	148.56	0	0	0	308	143.65	0	0	0	0	0	308	143.82	0
ENSG00000228151.1	AC004941.1	3120	2968.86	0	0	0	3120	2974.01	0	0	0	3120	2959.43	0	0	0	3120	2977.6	0	0	0	3120	2972.34	0	0	0	3120	2966.36	0	3120	2951.36	0	0	0	3120	2959.13	0	0	0	3120	2954.09	0	0	0	0	0	3120	2954.26	0
ENSG00000231397.1	AC004941.2	228	81.79	1	0.51	0.41	228	85.25	0	0	0	228	73.64	0	0	0	228	88.3	0	0	0	228	84.96	0	0	0	228	78.81	0	228	67.43	0	0	0	228	73.72	0	0	0	228	69.35	0	0	0	0	0	228	69.13	0
ENSG00000259209.3	AC004943.1	1074	922.86	3	0.13	0.11	503	357.1	1	0.12	0.11	712.67	552.16	0	0	0	1074	931.6	2	0.09	0.09	1074	926.34	2	0.16	0.15	712.67	559.07	0	1074	905.36	3	0.14	0.12	1074	913.13	4	0.2	0.15	803.9	638.05	4	0.33	0.27	0	0	657.66	492.01	4
ENSG00000259768.5	AC004943.2	4842	4690.86	322	2.84	2.33	4842	4696.01	161	1.49	1.34	4842	4681.43	117	1.49	1.16	4842	4699.6	49	0.42	0.43	4842	4694.34	63	0.97	0.92	4842	4688.36	53	4842	4673.36	187	1.71	1.43	4842	4681.13	319	3.09	2.31	4842	4676.09	256	2.92	2.36	1.04	0.9	4842	4676.26	200
ENSG00000279206.1	AC004943.3	600	448.91	1	0.09	0.08	600	454.06	0	0	0	600	439.48	0	0	0	600	457.64	1	0.09	0.09	600	452.39	0	0	0	600	446.4	0	600	431.42	0	0	0	600	439.18	0	0	0	600	434.16	0	0	0	0	0	600	434.33	1
ENSG00000253510.1	AC004944.1	3059	2907.86	0	0	0	3059	2913.01	0	0	0	3059	2898.43	0	0	0	3059	2916.6	0	0	0	3059	2911.34	0	0	0	3059	2905.36	0	3059	2890.36	0	0	0	3059	2898.13	0	0	0	3059	2893.09	0	0	0	0	0	3059	2893.26	0
ENSG00000222024.2	AC004945.1	983	831.86	0	0	0	983	837.01	0	0	0	983	822.43	0	0	0	983	840.6	0	0	0	983	835.34	0	0	0	983	829.36	0	983	814.36	0	0	0	983	822.13	0	0	0	983	817.09	0	0	0	0	0	983	817.26	0
ENSG00000233969.1	AC004946.1	751	599.88	0	0	0	751	605.02	0	0	0	751	590.44	0	0	0	751	608.61	0	0	0	751	603.35	0	0	0	751	597.37	0	751	582.37	0	0	0	751	590.14	0	0	0	751	585.11	0	0	0	0	0	751	585.28	0
ENSG00000233760.1	AC004947.1	1309	1157.9	0	0	0	1309	1163.05	0	0	0	1309	1148.47	0	0	0	1309	1166.63	0	0	0	1309	1161.38	0	0	0	1309	1155.39	0	1309	1140.41	0	0	0	1309	1148.17	0	0	0	1309	1143.14	0	0	0	0	0	1309	1143.32	0
ENSG00000280255.1	AC004947.2	2671	2519.86	0	0	0	2671	2525.01	0	0	0	2671	2510.43	0	0	0	2671	2528.6	0	0	0	2671	2523.34	0	0	0	2671	2517.36	0	2671	2502.36	0	0	0	2671	2510.13	0	0	0	2671	2505.09	0	0	0	0	0	2671	2505.26	0
ENSG00000272745.1	AC004948.1	672	520.89	0	0	0	672	526.04	0	0	0	672	511.46	0	0	0	672	529.63	0	0	0	672	524.37	1	0.14	0.13	672	518.39	0	672	503.4	2	0.17	0.14	672	511.16	0	0	0	672	506.13	1	0.11	0.09	0	0	672	506.3	0
ENSG00000283117.1	AC004949.1	3118	2966.86	0	0	0	3118	2972.01	0	0	0	3118	2957.43	0	0	0	3118	2975.6	0	0	0	3118	2970.34	0	0	0	3118	2964.36	0	3118	2949.36	0	0	0	3118	2957.13	0	0	0	3118	2952.09	0	0	0	0	0	3118	2952.26	0
ENSG00000228434.1	AC004951.1	1866	1714.86	1	0.02	0.02	1866	1720.01	0	0	0	1866	1705.43	1	0.04	0.03	1866	1723.6	6	0.14	0.14	1866	1718.34	5	0.21	0.2	1866	1712.36	3	1866	1697.36	4	0.1	0.08	1866	1705.13	9	0.24	0.18	1866	1700.09	4	0.13	0.1	0.16	0.14	1866	1700.26	7
ENSG00000239556.4	AC004951.2	793	641.87	288.39	18.56	15.25	793	647.02	17.62	1.18	1.07	793	632.44	224.68	21.24	16.53	793	650.61	503.65	31.32	32.21	793	645.35	250.53	28.06	26.51	793	639.36	38.45	793	624.37	1362.27	93.23	78.15	793	632.14	220.36	15.8	11.81	793	627.1	164.78	14	11.33	5.51	4.79	793	627.27	915.03
ENSG00000241057.2	AC004951.3	1148	996.86	1.79	0.07	0.06	1148	1002.01	0	0	0	1148	987.43	5.08	0.31	0.24	1148	1005.6	0	0	0	1148	1000.34	0	0	0	1148	994.36	0	1148	979.36	8.39	0.37	0.31	1148	987.13	3.42	0.16	0.12	1148	982.09	1.86	0.1	0.08	0	0	1148	982.26	6.05
ENSG00000273432.1	AC004951.4	2076	1924.86	63.46	1.36	1.12	2076	1930.01	10.66	0.24	0.22	2076	1915.43	32.89	1.03	0.8	2076	1933.6	275.35	5.76	5.92	2076	1928.34	57.41	2.15	2.03	2076	1922.36	24.31	2076	1907.36	209.58	4.7	3.94	2076	1915.13	103.24	2.44	1.83	2076	1910.09	53.87	1.5	1.22	1.16	1.01	2076	1910.26	177.46
ENSG00000233683.1	AC004965.1	213	68.47	0	0	0	213	71.41	0	0	0	213	60.67	0	0	0	213	74.31	0	0	0	213	71.43	0	0	0	213	65.34	0	213	54.87	0	0	0	213	60.89	0	0	0	213	56.72	0	0	0	0	0	213	56.34	0
ENSG00000243554.1	AC004967.1	447	296.01	2.07	0.29	0.24	447	301.14	1	0.14	0.13	447	286.61	1	0.21	0.16	447	304.7	5	0.66	0.68	447	299.48	1	0.24	0.23	447	293.49	3	447	278.59	1	0.15	0.13	447	286.3	6.63	1.05	0.78	447	281.28	4	0.76	0.61	0.94	0.82	447	281.46	3.23
ENSG00000285725.1	AC004967.2	1910	1758.86	108.86	2.56	2.1	1910	1764.01	73.99	1.82	1.65	1910	1749.43	41.08	1.4	1.09	1910	1767.6	97.04	2.22	2.28	1910	1762.34	27.26	1.12	1.06	1910	1756.36	17.58	1910	1741.36	57.18	1.4	1.18	1910	1749.13	76.85	1.99	1.49	1910	1744.09	53.41	1.63	1.32	0.92	0.8	1910	1744.26	21.65
ENSG00000238358.2	AC004969.1	578	426.92	0	0	0	578	432.07	0	0	0	578	417.49	0	0	0	578	435.65	0	0	0	578	430.39	0	0	0	578	424.41	0	578	409.43	0	0	0	578	417.19	1	0.11	0.08	578	412.17	0	0	0	0	0	578	412.34	0
ENSG00000279326.1	AC004972.1	2209	2057.86	0	0	0	2209	2063.01	0	0	0	2209	2048.43	0	0	0	2209	2066.6	0	0	0	2209	2061.34	0	0	0	2209	2055.36	0	2209	2040.36	0	0	0	2209	2048.13	0	0	0	2209	2043.09	0	0	0	0	0	2209	2043.26	0
ENSG00000226661.1	AC004973.1	635	483.9	0	0	0	635	489.05	0	0	0	635	474.47	0	0	0	635	492.63	0	0	0	635	487.38	0	0	0	635	481.39	0	635	466.41	0	0	0	635	474.17	0	0	0	635	469.14	0	0	0	0	0	635	469.32	0
ENSG00000285612.1	AC004974.1	3093	2941.86	0	0	0	3093	2947.01	7	0.1	0.09	3093	2932.43	2	0.04	0.03	3093	2950.6	0	0	0	3093	2945.34	4	0.1	0.09	3093	2939.36	1	3093	2924.36	1	0.01	0.01	3093	2932.13	0	0	0	3093	2927.09	1	0.02	0.01	0.03	0.03	3093	2927.26	0
ENSG00000224629.1	AC004975.1	208	64.14	0	0	0	208	66.89	0	0	0	208	56.48	0	0	0	208	69.72	0	0	0	208	67.02	0	0	0	208	60.97	0	208	50.84	0	0	0	208	56.76	0	0	0	208	52.66	0	0	0	0	0	208	52.22	0
ENSG00000229660.1	AC004975.2	565	413.93	0	0	0	565	419.07	0	0	0	565	404.5	0	0	0	565	422.65	0	0	0	565	417.4	0	0	0	565	411.42	0	565	396.44	0	0	0	565	404.2	0	0	0	565	399.17	0	0	0	0	0	565	399.35	0
ENSG00000205485.13	AC004980.1	962	810.86	2	0.1	0.08	868.59	722.61	11	0.66	0.6	818.25	657.68	5	0.45	0.35	962	819.6	4	0.2	0.2	895.37	747.71	4	0.39	0.37	1169	1015.65	0	889.39	720.76	11	0.65	0.55	895.1	734.23	4	0.25	0.18	886.33	720.42	7	0.52	0.42	0	0	789.94	624.22	4
ENSG00000214243.3	AC004980.2	497	345.96	0	0	0	497	351.1	0	0	0	497	336.54	0	0	0	497	354.67	0	0	0	497	349.43	0	0	0	497	343.45	0	497	328.5	0	0	0	497	336.24	0	0	0	497	331.22	0	0	0	0	0	497	331.39	0
ENSG00000230305.2	AC004980.3	365	214.26	0	0	0	365	219.32	0	0	0	365	204.96	1	0.29	0.23	365	222.83	0	0	0	365	217.75	0	0	0	365	211.73	0	365	197.1	0	0	0	365	204.65	0	0	0	365	199.65	0	0	0	0	0	365	199.85	1
ENSG00000250778.1	AC004980.4	203	59.89	0	0	0	203	62.42	0	0	0	203	52.37	0	0	0	203	65.19	0	0	0	203	62.66	0	0	0	203	56.66	0	203	46.89	0	0	0	203	52.71	0	0	0	203	48.7	0	0	0	0	0	203	48.19	1
ENSG00000272732.1	AC004982.1	1655	1503.86	0	0	0	1655	1509.01	0	0	0	1655	1494.43	0	0	0	1655	1512.6	2	0.05	0.06	1655	1507.34	2	0.1	0.09	1655	1501.36	0	1655	1486.36	8	0.23	0.19	1655	1494.13	2	0.06	0.05	1655	1489.09	3	0.11	0.09	0	0	1655	1489.26	4
ENSG00000272894.5	AC004982.2	673.33	526.49	0	0	0	335.93	195.8	8	1.78	1.6	1578	1417.43	8	0.34	0.26	1578	1435.6	3	0.08	0.09	464.89	319.91	10	2.26	2.13	1068.62	916.14	8	1051.22	884.82	16	0.77	0.65	738.28	580.24	6	0.47	0.35	1578	1412.09	7	0.26	0.21	0.8	0.7	691.16	528.58	23
ENSG00000227573.2	AC004986.1	607	455.91	0	0	0	607	461.06	0	0	0	607	446.48	0	0	0	607	464.64	0	0	0	607	459.39	0	0	0	607	453.4	0	607	438.42	0	0	0	607	446.18	0	0	0	607	441.15	0	0	0	0	0	607	441.33	0
ENSG00000231198.1	AC004987.1	508	356.96	0	0	0	508	362.1	0	0	0	508	347.53	0	0	0	508	365.67	0	0	0	508	360.43	0	0	0	508	354.44	0	508	339.48	0	0	0	508	347.23	0	0	0	508	342.21	0	0	0	0	0	508	342.38	0
ENSG00000233225.3	AC004987.2	1148	996.86	23	0.95	0.78	1148	1002.01	26	1.13	1.02	1148	987.43	14	0.85	0.66	1148	1005.6	5	0.2	0.21	1148	1000.34	8	0.58	0.55	1148	994.36	8	1148	979.36	33	1.44	1.21	1148	987.13	39	1.79	1.34	1148	982.09	24	1.3	1.05	0.74	0.64	1148	982.26	33
ENSG00000237251.2	AC004987.3	771	619.87	0	0	0	771	625.02	0	0	0	771	610.44	0	0	0	771	628.61	0	0	0	771	623.35	0	0	0	771	617.37	0	771	602.37	0	0	0	771	610.14	0	0	0	771	605.1	0	0	0	0	0	771	605.28	0
ENSG00000270797.1	AC004987.4	338	187.48	0	0	0	338	192.46	0	0	0	338	178.25	0	0	0	338	195.94	0	0	0	338	190.98	0	0	0	338	184.93	0	338	170.52	0	0	0	338	177.96	0	0	0	338	172.99	0	0	0	0	0	338	173.18	0
ENSG00000203446.2	AC004988.1	1771	1619.86	0	0	0	1771	1625.01	0	0	0	1771	1610.43	4	0.15	0.12	1771	1628.6	0	0	0	1771	1623.34	6	0.27	0.25	1771	1617.36	1	1771	1602.36	1	0.03	0.02	1771	1610.13	0	0	0	1771	1605.09	0	0	0	0.06	0.05	1771	1605.26	1
ENSG00000232756.1	AC004990.1	558	406.93	2	0.2	0.17	1029	883.05	0	0	0	1029	868.48	0	0	0	1029	886.64	0	0	0	564	416.4	1	0.17	0.16	1029	875.4	0	558	389.44	2	0.22	0.18	558	397.2	1	0.11	0.09	981.86	816.01	5	0.33	0.26	0	0	560.98	395.33	2
ENSG00000226522.1	AC004994.1	313	162.82	0	0	0	313	167.68	0	0	0	313	153.7	0	0	0	313	171.11	0	0	0	313	166.33	0	0	0	313	160.25	0	313	146.15	0	0	0	313	153.43	0	0	0	313	148.51	0	0	0	0	0	313	148.69	0
ENSG00000248751.6	AC004997.1	1928.45	1777.32	156.56	3.64	2.99	1903.31	1757.32	16.34	0.4	0.36	1853.01	1692.44	59.28	2.09	1.63	1781	1638.6	14.64	0.36	0.37	1974	1826.34	12.62	0.5	0.47	1851	1697.36	18.5	1953.02	1784.37	42.15	1.01	0.85	1921.36	1760.49	160.86	4.14	3.1	1921.01	1755.1	105.23	3.19	2.58	1	0.87	1893.19	1727.46	36.07
ENSG00000228532.4	AC005000.1	288	138.39	1	0.3	0.25	288	143.04	3	0.91	0.82	288	129.44	0	0	0	288	146.41	2	0.55	0.57	288	141.88	1	0.51	0.48	288	135.76	3	288	122.15	1	0.35	0.29	288	129.22	1	0.35	0.26	288	124.38	2	0.86	0.69	2.03	1.76	288	124.52	0
ENSG00000270431.1	AC005000.2	310	159.88	0	0	0	310	164.72	0	0	0	310	150.77	0	0	0	310	168.14	0	0	0	310	163.38	0	0	0	310	157.3	0	310	143.25	0	0	0	310	150.51	0	0	0	310	145.59	0	0	0	0	0	310	145.77	0
ENSG00000224314.1	AC005002.1	540	388.94	0	0	0	540	394.08	0	0	0	540	379.51	0	0	0	540	397.66	0	0	0	540	392.41	0	0	0	540	386.43	0	540	371.46	0	0	0	540	379.21	0	0	0	540	374.19	0	0	0	0	0	540	374.36	0
ENSG00000238066.1	AC005002.2	269	120.07	0	0	0	269	124.47	0	0	0	269	111.29	0	0	0	269	127.77	0	0	0	269	123.52	0	0	0	269	117.37	0	269	104.26	0	0	0	269	111.13	0	0	0	269	106.39	0	0	0	0	0	269	106.47	0
ENSG00000214125.2	AC005005.1	682	530.89	0	0	0	682	536.04	3	0.24	0.22	682	521.46	0	0	0	682	539.62	0	0	0	682	534.37	0	0	0	682	528.38	0	682	513.39	0	0	0	682	521.16	0	0	0	682	516.13	0	0	0	0	0	682	516.3	0
ENSG00000235573.2	AC005005.2	380	229.18	0	0	0	380	234.27	0	0	0	380	219.85	0	0	0	380	237.79	0	0	0	380	232.67	0	0	0	380	226.66	0	380	211.94	0	0	0	380	219.54	0	0	0	380	214.54	0	0	0	0	0	380	214.73	0
ENSG00000273387.1	AC005005.3	1410	1258.86	3	0.1	0.08	1410	1264.01	2	0.07	0.06	1410	1249.43	9	0.43	0.34	1410	1267.6	2	0.06	0.07	1410	1262.34	1	0.06	0.05	1410	1256.36	3	1410	1241.36	2	0.07	0.06	1410	1249.13	1	0.04	0.03	1410	1244.09	14	0.6	0.49	0.22	0.19	1410	1244.26	4
ENSG00000278920.1	AC005005.4	16698	16546.9	1	0	0	16698	16552	0	0	0	16698	16537.4	0	0	0	16698	16555.6	3	0.01	0.01	16698	16550.3	0	0	0	16698	16544.4	2	16698	16529.4	1	0	0	16698	16537.1	2	0.01	0	16698	16532.1	2	0.01	0.01	0.01	0.01	16698	16532.3	2
ENSG00000223831.1	AC005006.1	249	101.12	0	0	0	249	105.15	0	0	0	249	92.6	0	0	0	249	108.35	0	0	0	249	104.48	0	0	0	249	98.32	0	249	85.92	0	0	0	249	92.54	0	0	0	249	87.95	0	0	0	0	0	249	87.91	0
ENSG00000226671.1	AC005008.1	612	460.91	0	0	0	612	466.06	0	0	0	612	451.48	0	0	0	612	469.64	0	0	0	612	464.38	0	0	0	612	458.4	0	612	443.42	0	0	0	612	451.18	0	0	0	612	446.15	0	0	0	0	0	612	446.33	0
ENSG00000237896.6	AC005008.2	577	425.95	0	0	0	577	431.09	0	0	0	577	416.54	0	0	0	577	434.66	0	0	0	577	429.43	0	0	0	577	423.44	0	577	408.5	0	0	0	577	416.23	0	0	0	577	411.21	0	0	0	0	0	577	411.39	0
ENSG00000231255.1	AC005009.1	269	120.07	0	0	0	269	124.47	0	0	0	269	111.29	0	0	0	269	127.77	0	0	0	269	123.52	0	0	0	269	117.37	0	269	104.26	0	0	0	269	111.13	0	0	0	269	106.39	0	0	0	0	0	269	106.47	0
ENSG00000233073.1	AC005009.2	683.5	532.39	0	0	0	683.5	537.54	0	0	0	683.5	522.96	0	0	0	683.5	541.12	0	0	0	683.5	535.87	0	0	0	683.5	529.88	0	683.5	514.89	0	0	0	683.5	522.66	0	0	0	683.5	517.63	0	0	0	0	0	683.5	517.8	0
ENSG00000235581.1	AC005011.1	210	65.87	0	0	0	210	68.69	0	0	0	210	58.15	0	0	0	210	71.55	0	0	0	210	68.77	0	0	0	210	62.71	0	210	52.44	0	0	0	210	58.4	0	0	0	210	54.28	0	0	0	0	0	210	53.86	0
ENSG00000228421.2	AC005013.1	588	436.92	0	0	0	588	442.06	0	0	0	588	427.49	0	0	0	588	445.64	0	0	0	588	440.39	0	0	0	588	434.41	0	588	419.43	0	0	0	588	427.19	0	0	0	588	422.16	0	0	0	0	0	588	422.34	1
ENSG00000224280.1	AC005014.1	2976	2824.86	0	0	0	2976	2830.01	0	0	0	2976	2815.43	1	0.02	0.02	2976	2833.6	0	0	0	2976	2828.34	1	0.03	0.02	2976	2822.36	0	2976	2807.36	1	0.02	0.01	2976	2815.13	0	0	0	2976	2810.09	0	0	0	0	0	2976	2810.26	0
ENSG00000272361.2	AC005014.2	599	447.91	0	0	0	599	453.06	2	0.19	0.17	599	438.49	1	0.14	0.11	599	456.64	0	0	0	599	451.39	2	0.32	0.3	599	445.41	1	599	430.42	3	0.3	0.25	599	438.18	3	0.31	0.23	599	433.16	0	0	0	0.21	0.18	599	433.33	0
ENSG00000272537.1	AC005014.3	190	49.17	0	0	0	190	51.12	0	0	0	190	42.11	0	0	0	190	53.67	0	0	0	190	51.65	0	0	0	190	45.81	0	190	37.11	0	0	0	190	42.61	0	0	0	190	38.83	0	0	0	0	0	190	38.16	0
ENSG00000213875.3	AC005019.1	431	280.04	0	0	0	431	285.16	0	0	0	431	270.64	0	0	0	431	288.72	0	0	0	431	283.51	0	0	0	431	277.52	0	431	262.64	0	0	0	431	270.33	0	0	0	431	265.32	0	0	0	0	0	431	265.5	0
ENSG00000224330.1	AC005019.2	359	208.3	0	0	0	359	213.35	0	0	0	359	199.01	0	0	0	359	216.85	0	0	0	359	211.8	0	0	0	359	205.77	0	359	191.18	0	0	0	359	198.71	0	0	0	359	193.71	0	0	0	0	0	359	193.91	0
ENSG00000224448.1	AC005020.1	526	374.94	0	0	0	526	380.09	0	0	0	526	365.52	0	0	0	526	383.66	0	0	0	526	378.42	0	0	0	526	372.43	0	526	357.47	0	0	0	526	365.22	0	0	0	526	360.19	0	0	0	0	0	526	360.37	0
ENSG00000272647.3	AC005020.2	830	678.87	0	0	0	830	684.01	0	0	0	830	669.43	9.05	0.81	0.63	830	687.61	1.33	0.08	0.08	830	682.35	0	0	0	830	676.36	0	830	661.36	0	0	0	830	669.13	0.6	0.04	0.03	830	664.1	2.24	0.18	0.15	0	0	830	664.27	0
ENSG00000273138.1	AC005021.1	355	204.33	0	0	0	355	209.36	0	0	0	355	195.05	0	0	0	355	212.87	0	0	0	355	207.82	0	0	0	355	201.79	0	355	187.23	0	0	0	355	194.75	1	0.23	0.17	355	189.76	0	0	0	0	0	355	189.95	0
ENSG00000233872.1	AC005033.1	813	661.87	0	0	0	813	667.01	0	0	0	813	652.43	0	0	0	813	670.61	0	0	0	813	665.35	0	0	0	813	659.36	0	813	644.36	0	0	0	813	652.14	0	0	0	813	647.1	0	0	0	0	0	813	647.27	0
ENSG00000230477.1	AC005034.1	489	337.97	0	0	0	489	343.11	0	0	0	489	328.55	0	0	0	489	346.68	0	0	0	489	341.44	0	0	0	489	335.45	0	489	320.51	0	0	0	489	328.25	0	0	0	489	323.22	0	0	0	0	0	489	323.4	0
ENSG00000270462.1	AC005034.2	414	263.07	0	0	0	414	268.19	1	0.16	0.15	414	253.69	0	0	0	414	271.74	0	0	0	414	266.55	0	0	0	414	260.55	0	414	245.71	0	0	0	414	253.38	0	0	0	414	248.37	0	0	0	0	0	414	248.55	0
ENSG00000270696.1	AC005034.3	1747	1595.86	25.07	0.65	0.53	1747	1601.01	0	0	0	1747	1586.43	13.04	0.49	0.38	1747	1604.6	24.96	0.63	0.65	1747	1599.34	0.92	0.04	0.04	1747	1593.36	0	1747	1578.36	23.21	0.63	0.53	1747	1586.13	0	0	0	1747	1581.09	0	0	0	0	0	1747	1581.26	36.15
ENSG00000270996.1	AC005034.4	899	747.86	0	0	0	899	753.01	0	0	0	899	738.43	3	0.24	0.19	899	756.6	0	0	0	899	751.34	0	0	0	899	745.36	2	899	730.36	1	0.06	0.05	899	738.13	1	0.06	0.05	899	733.09	0	0	0	0.25	0.21	899	733.26	0
ENSG00000271452.1	AC005034.5	466	314.99	1	0.13	0.11	466	320.12	1	0.14	0.12	466	305.58	3	0.59	0.46	466	323.69	0	0	0	466	318.46	2	0.45	0.43	466	312.47	4	466	297.55	4	0.57	0.48	466	305.27	4	0.59	0.44	466	300.25	2	0.35	0.29	1.17	1.02	466	300.43	2
ENSG00000286045.1	AC005034.6	3734	3582.86	1	0.01	0.01	3734	3588.01	0	0	0	3734	3573.43	0	0	0	3734	3591.6	0	0	0	3734	3586.34	1	0.02	0.02	3734	3580.36	0	3734	3565.36	0	0	0	3734	3573.13	0	0	0	3734	3568.09	0	0	0	0	0	3734	3568.26	0
ENSG00000183308.6	AC005037.1	652.5	501.42	0	0	0	652.5	506.56	0	0	0	485	324.56	2	0.37	0.29	820	677.61	1	0.06	0.06	820	672.35	2	0.21	0.2	652.5	498.91	0	652.5	483.94	0	0	0	485	324.25	1	0.14	0.1	652.5	486.66	0	0	0	0	0	652.5	486.84	0
ENSG00000226905.1	AC005040.1	482	330.97	0	0	0	482	336.11	0	0	0	482	321.56	0	0	0	482	339.68	0	0	0	482	334.45	0	0	0	482	328.46	0	482	313.52	0	0	0	482	321.25	0	0	0	482	316.23	0	0	0	0	0	482	316.41	0
ENSG00000286218.1	AC005040.2	3334	3182.86	0	0	0	3334	3188.01	0	0	0	3334	3173.43	0	0	0	3334	3191.6	0	0	0	3334	3186.34	0	0	0	3334	3180.36	0	3334	3165.36	0	0	0	3334	3173.13	0	0	0	3334	3168.09	0	0	0	0	0	3334	3168.26	0
ENSG00000159239.13	AC005041.1	7033	6881.86	6.64	0.04	0.03	7033	6887.01	4.1	0.03	0.02	7033	6872.43	4.12	0.04	0.03	7033	6890.6	0	0	0	7033	6885.34	3.74	0.04	0.04	7033	6879.36	0	7033	6864.36	5.32	0.03	0.03	7033	6872.13	4	0.03	0.02	7033	6867.09	1.31	0.01	0.01	0	0	7033	6867.26	2.73
ENSG00000234521.2	AC005041.2	982	830.86	0	0	0	982	836.01	0	0	0	982	821.43	0	0	0	982	839.6	0	0	0	982	834.34	0	0	0	982	828.36	0	982	813.36	0	0	0	982	821.13	0	0	0	982	816.09	0	0	0	0	0	982	816.26	0
ENSG00000272183.1	AC005041.3	649	497.9	2	0.17	0.14	649	503.04	2	0.17	0.16	649	488.47	0	0	0	649	506.63	0	0	0	649	501.37	2	0.29	0.27	649	495.39	0	649	480.4	1	0.09	0.07	649	488.17	1	0.09	0.07	649	483.14	1	0.11	0.09	0	0	649	483.31	10
ENSG00000227331.1	AC005042.1	800	648.87	0	0	0	800	654.01	0	0	0	800	639.44	0	0	0	800	657.61	0	0	0	800	652.35	1	0.11	0.1	800	646.36	1	800	631.37	2	0.14	0.11	800	639.14	3	0.21	0.16	800	634.1	0	0	0	0.14	0.12	800	634.27	0
ENSG00000228586.1	AC005042.2	510	358.95	2	0.23	0.19	510	364.1	0	0	0	510	349.53	0	0	0	510	367.67	0	0	0	510	362.42	0	0	0	510	356.44	0	510	341.48	0	0	0	510	349.23	0	0	0	510	344.21	0	0	0	0	0	510	344.38	2
ENSG00000231675.1	AC005042.3	174	36.85	0	0	0	174	38	0	0	0	174	30.47	0	0	0	174	40.21	0	0	0	174	38.86	0	0	0	174	33.39	0	174	26.18	0	0	0	174	31.21	0	0	0	174	27.78	0	0	0	0	0	174	26.92	0
ENSG00000273055.1	AC005046.1	625	473.91	0	0	0	625	479.05	2	0.18	0.16	625	464.48	2	0.26	0.2	625	482.64	0	0	0	625	477.38	3	0.45	0.43	625	471.4	1	625	456.41	1	0.09	0.08	625	464.18	0	0	0	625	459.15	1	0.12	0.09	0.19	0.17	625	459.32	4
ENSG00000267052.2	AC005050.1	1110	958.9	0	0	0	1670	1524.01	3	0.09	0.08	1670	1509.43	3	0.12	0.09	1110	967.63	0	0	0	1670	1522.34	3	0.14	0.13	1670	1516.36	1	1110	941.4	0	0	0	1110	949.17	0	0	0	1110	944.13	0	0	0	0.06	0.05	852.69	687.02	2
ENSG00000286013.1	AC005050.2	1091	939.86	2	0.09	0.07	1091	945.01	0	0	0	1091	930.43	45	2.89	2.25	1091	948.6	0	0	0	1091	943.34	8	0.61	0.58	1091	937.36	1	1091	922.36	6	0.28	0.23	1091	930.13	2	0.1	0.07	1091	925.09	2	0.12	0.09	0.1	0.09	1091	925.26	10
ENSG00000286076.1	AC005050.3	538	386.94	0	0	0	538	392.08	0	0	0	538	377.51	0	0	0	538	395.66	0	0	0	538	390.41	0	0	0	538	384.43	0	538	369.46	0	0	0	538	377.21	0	0	0	538	372.19	0	0	0	0	0	538	372.36	0
ENSG00000279601.1	AC005052.1	2492	2340.86	1	0.02	0.01	2492	2346.01	0	0	0	2492	2331.43	0	0	0	2492	2349.6	0	0	0	2492	2344.34	0	0	0	2492	2338.36	0	2492	2323.36	0	0	0	2492	2331.13	0	0	0	2492	2326.09	0	0	0	0	0	2492	2326.26	1
ENSG00000243004.5	AC005062.1	587	435.92	1	0.09	0.08	625.12	479.18	0	0	0	551	390.51	1	0.15	0.12	625.12	482.77	0	0	0	587	439.39	1	0.16	0.16	625.12	471.53	0	701.21	532.61	3	0.24	0.2	804	643.14	2	0.14	0.11	625.12	459.28	0	0	0	0	0	772.25	606.53	3
ENSG00000234715.1	AC005064.1	2725	2573.86	0	0	0	2725	2579.01	0	0	0	2725	2564.43	0	0	0	2725	2582.6	0	0	0	2725	2577.34	0	0	0	2725	2571.36	0	2725	2556.36	0	0	0	2725	2564.13	0	0	0	2725	2559.09	0	0	0	0	0	2725	2559.26	0
ENSG00000273978.1	AC005066.1	1007	855.86	0	0	0	1007	861.01	0	0	0	1007	846.43	0	0	0	1007	864.6	0	0	0	1007	859.34	0	0	0	1007	853.36	0	1007	838.36	0	0	0	1007	846.13	0	0	0	1007	841.09	0	0	0	0	0	1007	841.26	0
ENSG00000270764.1	AC005070.1	365	214.26	0	0	0	365	219.32	0	0	0	365	204.96	0	0	0	365	222.83	0	0	0	365	217.75	0	0	0	365	211.73	0	365	197.1	0	0	0	365	204.65	0	0	0	365	199.65	0	0	0	0	0	365	199.85	0
ENSG00000271482.1	AC005070.2	260	111.49	0	0	0	260	115.74	0	0	0	260	102.82	0	0	0	260	119	0	0	0	260	114.91	0	0	0	260	108.75	0	260	95.94	0	0	0	260	102.7	0	0	0	260	98.02	0	0	0	0	0	260	98.05	0
ENSG00000272918.1	AC005070.3	2646	2494.86	6	0.1	0.08	2646	2500.01	11	0.19	0.17	2646	2485.43	3	0.07	0.06	2646	2503.6	4	0.06	0.07	2646	2498.34	8	0.23	0.22	2646	2492.36	4	2646	2477.36	5	0.09	0.07	2646	2485.13	13	0.24	0.18	2646	2480.09	3	0.06	0.05	0.15	0.13	2646	2480.26	6
ENSG00000272219.1	AC005072.1	1779	1627.86	0	0	0	1779	1633.01	0	0	0	1779	1618.43	0	0	0	1779	1636.6	1	0.02	0.03	1779	1631.34	0	0	0	1779	1625.36	0	1779	1610.36	0	0	0	1779	1618.13	0	0	0	1779	1613.09	0	0	0	0	0	1779	1613.26	1
ENSG00000224046.1	AC005076.1	579.08	428.22	7	0.68	0.55	543.65	397.9	8	0.87	0.79	381.53	221.7	4	1.08	0.84	769	626.61	6	0.39	0.4	769	621.35	5	0.58	0.55	553.5	400.15	0	769	600.37	5	0.36	0.3	769	608.14	11	0.82	0.61	769	603.1	6	0.53	0.43	0	0	769	603.28	12
ENSG00000213549.3	AC005077.1	375	224.21	0	0	0	375	229.28	0	0	0	375	214.88	0	0	0	375	232.8	0	0	0	375	227.7	0	0	0	375	221.68	0	375	206.99	0	0	0	375	214.57	0	0	0	375	209.57	0	0	0	0	0	375	209.76	0
ENSG00000224273.2	AC005077.2	690	538.89	0	0	0	690	544.03	0	0	0	690	529.46	0	0	0	690	547.62	1	0.07	0.08	690	542.36	0	0	0	690	536.38	0	690	521.39	3	0.25	0.21	690	529.16	2	0.17	0.13	690	524.12	1	0.1	0.08	0	0	690	524.3	0
ENSG00000228829.1	AC005077.3	256.5	109.28	0	0	0	256.5	113.13	0	0	0	256.5	100.86	0	0	0	256.5	116.28	0	0	0	256.5	112.5	0	0	0	256.5	106.41	0	256.5	94.24	0	0	0	256.5	100.84	0	0	0	256.5	96.31	0	0	0	0	0	256.5	96.2	0
ENSG00000230882.1	AC005077.4	3495	3343.86	72	0.89	0.73	3495	3349.01	0	0	0	3495	3334.43	11	0.2	0.15	3495	3352.6	96	1.16	1.19	3495	3347.34	4	0.09	0.08	3495	3341.36	5	3495	3326.36	83	1.07	0.89	3495	3334.13	59	0.8	0.6	3495	3329.09	36	0.58	0.47	0.14	0.12	3495	3329.26	65
ENSG00000226816.3	AC005082.1	2259	2107.86	14	0.27	0.23	2259	2113.01	2	0.04	0.04	2259	2098.43	1	0.03	0.02	2259	2116.6	34	0.65	0.67	2259	2111.34	0	0	0	2259	2105.36	8	2259	2090.36	3	0.06	0.05	2259	2098.13	15	0.32	0.24	2259	2093.09	14	0.36	0.29	0.35	0.3	2259	2093.26	1
ENSG00000285926.1	AC005082.2	948	796.86	0	0	0	948	802.01	3	0.16	0.15	948	787.43	1	0.08	0.06	948	805.6	0	0	0	948	800.34	0	0	0	948	794.36	0	948	779.36	1	0.05	0.05	948	787.13	1	0.06	0.04	948	782.09	0	0	0	0	0	948	782.26	0
ENSG00000233834.6	AC005083.1	669.92	518.81	15	1.19	0.98	667	521.04	2	0.17	0.15	667	506.46	3	0.35	0.28	672.28	529.91	31	2.37	2.43	667	519.37	1	0.14	0.13	740	586.37	1	685.25	516.65	19	1.57	1.32	670.52	509.68	10	0.89	0.66	704.85	538.97	25	2.47	2	0.16	0.14	698.65	532.94	18
ENSG00000271330.1	AC005084.1	304	153.99	0	0	0	304	158.79	0	0	0	304	144.93	0	0	0	304	162.2	0	0	0	304	157.5	0	0	0	304	151.4	0	304	137.46	0	0	0	304	144.67	0	0	0	304	139.77	0	0	0	0	0	304	139.94	0
ENSG00000261535.1	AC005086.1	801	649.87	0	0	0	801	655.01	0	0	0	801	640.44	0	0	0	801	658.61	0	0	0	801	653.35	0	0	0	801	647.36	0	801	632.37	0	0	0	801	640.14	0	0	0	801	635.1	0	0	0	0	0	801	635.27	0
ENSG00000279724.1	AC005086.2	228	81.79	0	0	0	228	85.25	0	0	0	228	73.64	0	0	0	228	88.3	0	0	0	228	84.96	0	0	0	228	78.81	0	228	67.43	0	0	0	228	73.72	0	0	0	228	69.35	0	0	0	0	0	228	69.13	0
ENSG00000280004.1	AC005086.3	219	73.74	0	0	0	219	76.9	0	0	0	219	65.79	0	0	0	219	79.86	0	0	0	219	76.79	0	0	0	219	70.68	0	219	59.82	0	0	0	219	65.95	0	0	0	219	61.69	0	0	0	0	0	219	61.38	0
ENSG00000280404.1	AC005086.4	213	68.47	0	0	0	213	71.41	0	0	0	213	60.67	0	0	0	213	74.31	0	0	0	213	71.43	0	0	0	213	65.34	0	213	54.87	0	0	0	213	60.89	0	0	0	213	56.72	0	0	0	0	0	213	56.34	0
ENSG00000278586.1	AC005088.1	274	124.86	0	0	0	274	129.34	0	0	0	274	116.04	0	0	0	274	132.66	0	0	0	274	128.33	0	0	0	274	122.19	0	274	108.93	0	0	0	274	115.86	0	0	0	274	111.09	0	0	0	0	0	274	111.18	0
ENSG00000274080.1	AC005089.1	2241	2089.86	0	0	0	2241	2095.01	0	0	0	2241	2080.43	0	0	0	2241	2098.6	0	0	0	2241	2093.34	0	0	0	2241	2087.36	0	2241	2072.36	0	0	0	2241	2080.13	0	0	0	2241	2075.09	0	0	0	0	0	2241	2075.26	0
ENSG00000231418.1	AC005090.1	575	423.92	0	0	0	575	429.07	0	0	0	575	414.5	0	0	0	575	432.65	0	0	0	575	427.4	0	0	0	575	421.41	0	575	406.44	0	0	0	575	414.19	0	0	0	575	409.17	0	0	0	0	0	575	409.34	0
ENSG00000229893.2	AC005091.1	1190	1038.86	0	0	0	1190	1044.01	0	0	0	1190	1029.43	0	0	0	1190	1047.6	0	0	0	1190	1042.34	0	0	0	1190	1036.36	0	1190	1021.36	1	0.04	0.04	1190	1029.13	0	0	0	1190	1024.09	1	0.05	0.04	0	0	1190	1024.26	0
ENSG00000229949.1	AC005094.1	368	217.24	0	0	0	368	222.31	0	0	0	368	207.94	0	0	0	368	225.82	0	0	0	368	220.74	0	0	0	368	214.71	0	368	200.06	0	0	0	368	207.63	0	0	0	368	202.63	0	0	0	0	0	368	202.82	0
ENSG00000259294.1	AC005096.1	622	470.91	0	0	0	622	476.05	0	0	0	622	461.48	0	0	0	622	479.64	0	0	0	622	474.38	0	0	0	622	468.4	0	622	453.41	0	0	0	622	461.18	0	0	0	622	456.15	0	0	0	0	0	622	456.32	0
ENSG00000226624.1	AC005099.1	610	458.91	0	0	0	610	464.06	0	0	0	610	449.48	0	0	0	610	467.64	0	0	0	610	462.38	0	0	0	610	456.4	0	610	441.42	0	0	0	610	449.18	0	0	0	610	444.15	0	0	0	0	0	610	444.33	0
ENSG00000285960.1	AC005100.1	1379	1227.86	0	0	0	1379	1233.01	0	0	0	1379	1218.43	0	0	0	1379	1236.6	0	0	0	1379	1231.34	0	0	0	1379	1225.36	0	1379	1210.36	0	0	0	1379	1218.13	0	0	0	1379	1213.09	0	0	0	0	0	1379	1213.26	0
ENSG00000219039.2	AC005102.1	479	327.98	0	0	0	479	333.12	0	0	0	479	318.56	0	0	0	479	336.68	0	0	0	479	331.45	0	0	0	479	325.46	0	479	310.52	0	0	0	479	318.26	0	0	0	479	313.24	0	0	0	0	0	479	313.41	0
ENSG00000223374.1	AC005104.1	442	291.02	0	0	0	442	296.15	0	0	0	442	281.62	0	0	0	442	299.71	0	0	0	442	294.49	0	0	0	442	288.5	0	442	273.6	0	0	0	442	281.31	0	0	0	442	276.29	0	0	0	0	0	442	276.47	0
ENSG00000224232.1	AC005104.2	678	526.89	0	0	0	678	532.04	0	0	0	678	517.46	0	0	0	678	535.62	0	0	0	678	530.37	0	0	0	678	524.38	0	678	509.39	0	0	0	678	517.16	0	0	0	678	512.13	2	0.21	0.17	0	0	678	512.3	0
ENSG00000225286.1	AC005105.1	792	640.87	0	0	0	792	646.02	0	0	0	792	631.44	0	0	0	792	649.61	0	0	0	792	644.35	0	0	0	792	638.36	0	792	623.37	0	0	0	792	631.14	0	0	0	792	626.1	0	0	0	0	0	792	626.27	0
ENSG00000283517.1	AC005144.1	703	551.89	0	0	0	703	557.03	0	0	0	703	542.45	0	0	0	703	560.62	0	0	0	703	555.36	0	0	0	703	549.38	0	703	534.39	0	0	0	703	542.15	0	0	0	703	537.12	0	0	0	0	0	703	537.29	0
ENSG00000248431.1	AC005150.1	628	476.91	0	0	0	628	482.05	0	0	0	628	467.47	0	0	0	628	485.63	0	0	0	628	480.38	0	0	0	628	474.4	0	628	459.41	0	0	0	628	467.17	0	0	0	628	462.15	0	0	0	0	0	628	462.32	0
ENSG00000226874.1	AC005154.1	379	228.19	0	0	0	379	233.27	0	0	0	379	218.86	0	0	0	379	236.8	0	0	0	379	231.68	1	0.31	0.29	379	225.66	0	379	210.95	0	0	0	379	218.55	0	0	0	379	213.54	0	0	0	0	0	379	213.73	0
ENSG00000244480.1	AC005154.2	1393	1241.86	0	0	0	1393	1247.01	11.16	0.39	0.35	1393	1232.43	18.91	0.92	0.71	1393	1250.6	6.75	0.22	0.22	1393	1245.34	23.39	1.36	1.28	1393	1239.36	6.82	1393	1224.36	8	0.28	0.23	1393	1232.13	13.83	0.51	0.38	1393	1227.09	10	0.43	0.35	0.5	0.44	1393	1227.26	12.11
ENSG00000263683.1	AC005154.3	427	276.04	0	0	0	427	281.17	0	0	0	427	266.65	0	0	0	427	284.72	2	0.28	0.29	427	279.52	0	0	0	427	273.52	2	427	258.66	0	0	0	427	266.34	0	0	0	427	261.33	0	0	0	0.67	0.58	427	261.51	1
ENSG00000264520.1	AC005154.4	368	217.24	0	0	0	368	222.31	0	0	0	368	207.94	0	0	0	368	225.82	0	0	0	368	220.74	0	0	0	368	214.71	0	368	200.06	0	0	0	368	207.63	0	0	0	368	202.63	0	0	0	0	0	368	202.82	0
ENSG00000281039.1	AC005154.5	687	535.89	0	0	0	687	541.03	0	0	0	687	526.46	0	0	0	687	544.62	0	0	0	687	539.37	0	0	0	687	533.38	12.13	687	518.39	4.25	0.35	0.29	687	526.16	2.03	0.18	0.13	687	521.13	0	0	0	2.09	1.81	687	521.3	0
ENSG00000278819.1	AC005156.1	573	421.92	0	0	0	573	427.07	0	0	0	573	412.5	0	0	0	573	430.65	0	0	0	573	425.4	0	0	0	573	419.41	0	573	404.44	0	0	0	573	412.19	0	0	0	573	407.17	0	0	0	0	0	573	407.34	0
ENSG00000227658.1	AC005160.1	381	230.18	0	0	0	381	235.26	0	0	0	381	220.84	0	0	0	381	238.79	0	0	0	381	233.67	0	0	0	381	227.65	0	381	212.93	0	0	0	381	220.54	0	0	0	381	215.53	0	0	0	0	0	381	215.72	0
ENSG00000229452.1	AC005162.1	389	238.15	0	0	0	389	243.24	0	0	0	389	228.8	0	0	0	389	246.77	0	0	0	389	241.63	0	0	0	389	235.62	0	389	220.87	0	0	0	389	228.49	0	0	0	389	223.48	0	0	0	0	0	389	223.67	0
ENSG00000233517.1	AC005162.2	578	426.92	2	0.19	0.16	578	432.07	0	0	0	578	417.49	0	0	0	578	435.65	1	0.09	0.1	578	430.39	1	0.17	0.16	578	424.41	2	578	409.43	0	0	0	578	417.19	2	0.22	0.16	578	412.17	0	0	0	0.43	0.38	578	412.34	4
ENSG00000272568.5	AC005162.3	1835	1683.9	0	0	0	3695	3549.01	5	0.06	0.06	1835	1674.47	0	0	0	990.14	847.81	10	0.48	0.49	3695	3547.34	1	0.02	0.02	1835	1681.39	0	969.23	800.72	3	0.16	0.13	1914.5	1753.63	2	0.05	0.04	3695	3529.09	1	0.02	0.01	0	0	3695	3529.26	1
ENSG00000223561.6	AC005165.1	1246.67	1095.55	0	0	0	1246.67	1100.69	0	0	0	1246.67	1086.11	0	0	0	1246.67	1104.28	0	0	0	1246.67	1099.02	0	0	0	1246.67	1093.04	0	1246.67	1078.05	0	0	0	1870	1709.13	2	0.05	0.04	1246.67	1080.78	0	0	0	0	0	1246.67	1080.95	0
ENSG00000239622.1	AC005165.2	380	229.18	0	0	0	380	234.27	0	0	0	380	219.85	0	0	0	380	237.79	0	0	0	380	232.67	0	0	0	380	226.66	0	380	211.94	0	0	0	380	219.54	0	0	0	380	214.54	0	0	0	0	0	380	214.73	0
ENSG00000268153.5	AC005176.1	915.67	764.66	0	0	0	915.67	769.78	0	0	0	915.67	755.26	0	0	0	915.67	773.35	0	0	0	915.67	768.14	0	0	0	915.67	762.14	0	915.67	747.24	0	0	0	915.67	754.95	0	0	0	915.67	749.93	0	0	0	0	0	915.67	750.11	0
ENSG00000269519.1	AC005176.2	147	19.06	0	0	0	147	18.91	0	0	0	147	14.28	0	0	0	147	20.31	0	0	0	147	20.07	0	0	0	147	15.81	0	147	11.5	0	0	0	147	15.29	0	0	0	147	12.71	0	0	0	0	0	147	11.74	0
ENSG00000251243.1	AC005178.1	440	289.02	0	0	0	440	294.15	0	0	0	440	279.62	0	0	0	440	297.71	0	0	0	440	292.5	0	0	0	440	286.5	0	440	271.61	0	0	0	440	279.31	0	0	0	440	274.3	0	0	0	0	0	440	274.48	0
ENSG00000267405.1	AC005180.1	587	435.92	0	0	0	587	441.06	0	0	0	587	426.49	2	0.28	0.22	587	444.64	3	0.27	0.28	587	439.39	0	0	0	587	433.41	0	587	418.43	0	0	0	587	426.19	1	0.11	0.08	587	421.16	0	0	0	0	0	587	421.34	1
ENSG00000267505.1	AC005180.2	562	410.93	0	0	0	562	416.07	0	0	0	562	401.5	0	0	0	562	419.65	0	0	0	562	414.4	0	0	0	562	408.42	1	562	393.44	0	0	0	562	401.2	0	0	0	562	396.17	1	0.13	0.11	0.22	0.2	562	396.35	0
ENSG00000271101.1	AC005181.1	1256	1104.86	0	0	0	1256	1110.01	0	0	0	1256	1095.43	0	0	0	1256	1113.6	0	0	0	1256	1108.34	0	0	0	1256	1102.36	0	1256	1087.36	0	0	0	1256	1095.13	0	0	0	1256	1090.09	0	0	0	0	0	1256	1090.26	0
ENSG00000271500.1	AC005183.1	1979	1827.86	0	0	0	1979	1833.01	0	0	0	1979	1818.43	0	0	0	1979	1836.6	0	0	0	1979	1831.34	0	0	0	1979	1825.36	0	1979	1810.36	0	0	0	1979	1818.13	0	0	0	1979	1813.09	0	0	0	0	0	1979	1813.26	0
ENSG00000270794.1	AC005185.1	787	635.87	0	0	0	787	641.02	0	0	0	787	626.44	0	0	0	787	644.61	0	0	0	787	639.35	0	0	0	787	633.37	0	787	618.37	0	0	0	787	626.14	0	0	0	787	621.1	0	0	0	0	0	787	621.28	0
ENSG00000275212.2	AC005186.1	925.33	774.23	0	0	0	925.33	779.37	0	0	0	925.33	764.79	0	0	0	925.33	782.96	0	0	0	925.33	777.7	0	0	0	925.33	771.72	0	677	508.39	1	0.08	0.07	925.33	764.49	0	0	0	925.33	759.46	0	0	0	0	0	925.33	759.64	0
ENSG00000229497.1	AC005189.1	310	159.88	0	0	0	310	164.72	0	0	0	310	150.77	0	0	0	310	168.14	1	0.24	0.25	310	163.38	0	0	0	310	157.3	0	310	143.25	0	0	0	310	150.51	0	0	0	310	145.59	0	0	0	0	0	310	145.77	0
ENSG00000271421.1	AC005191.1	358	207.31	0	0	0	358	212.35	0	0	0	358	198.02	0	0	0	358	215.85	0	0	0	358	210.8	0	0	0	358	204.77	0	358	190.19	0	0	0	358	197.72	0	0	0	358	192.72	0	0	0	0	0	358	192.92	0
ENSG00000269694.1	AC005197.1	683	531.89	0	0	0	683	537.04	0	0	0	683	522.46	0	0	0	683	540.62	0	0	0	683	535.37	0	0	0	683	529.38	0	683	514.39	0	0	0	683	522.16	0	0	0	683	517.13	0	0	0	0	0	683	517.3	0
ENSG00000230258.6	AC005208.1	662	510.9	0	0	0	662	516.04	0	0	0	662	501.47	0	0	0	662	519.63	0	0	0	662	514.37	0	0	0	662	508.39	0	662	493.4	0	0	0	662	501.17	0	0	0	662	496.14	0	0	0	0	0	662	496.31	0
ENSG00000263684.1	AC005209.1	289	139.36	0	0	0	289	144.02	0	0	0	289	130.4	0	0	0	289	147.39	0	0	0	289	142.85	0	0	0	289	136.74	0	289	123.1	0	0	0	289	130.18	0	0	0	289	125.33	0	0	0	0	0	289	125.47	0
ENSG00000236352.1	AC005220.1	884	732.86	0	0	0	884	738.01	0	0	0	884	723.43	0	0	0	884	741.6	0	0	0	884	736.34	2	0.2	0.19	884	730.36	0	884	715.36	0	0	0	884	723.13	0	0	0	884	718.09	0	0	0	0	0	884	718.27	0
ENSG00000231595.1	AC005224.1	1537	1385.86	0	0	0	1537	1391.01	5	0.16	0.14	1537	1376.43	4	0.17	0.14	1537	1394.6	6	0.17	0.18	1537	1389.34	4	0.21	0.2	1537	1383.36	2	1537	1368.36	2	0.06	0.05	1537	1376.13	11	0.36	0.27	1537	1371.09	0	0	0	0.13	0.12	1537	1371.26	2
ENSG00000262786.1	AC005224.2	1885	1733.86	0	0	0	1885	1739.01	0	0	0	1885	1724.43	0	0	0	1885	1742.6	0	0	0	1885	1737.34	1	0.04	0.04	1885	1731.36	0	1885	1716.36	0	0	0	1885	1724.13	0	0	0	1885	1719.09	0	0	0	0	0	1885	1719.26	0
ENSG00000266378.1	AC005224.3	2140	1988.86	0	0	0	2140	1994.01	0	0	0	2140	1979.43	0	0	0	2140	1997.6	2	0.04	0.04	2140	1992.34	4	0.15	0.14	2140	1986.36	9	2140	1971.36	0	0	0	2140	1979.13	1	0.02	0.02	2140	1974.09	0	0	0	0.42	0.36	2140	1974.26	3
ENSG00000266709.1	AC005224.4	1652	1500.86	37	1.02	0.84	1652	1506.01	23	0.66	0.6	1652	1491.43	33	1.32	1.03	1652	1509.6	23	0.62	0.63	1652	1504.34	14	0.67	0.64	1652	1498.36	12	1652	1483.36	24	0.69	0.58	1652	1491.13	34	1.03	0.77	1652	1486.09	24	0.86	0.7	0.73	0.64	1652	1486.26	15
ENSG00000258443.1	AC005225.1	937	785.86	0	0	0	937	791.01	0	0	0	937	776.43	0	0	0	937	794.6	0	0	0	937	789.34	0	0	0	937	783.36	0	937	768.36	0	0	0	937	776.13	0	0	0	937	771.09	0	0	0	0	0	937	771.26	0
ENSG00000258603.3	AC005225.2	518.5	367.5	0	0	0	518.5	372.62	0	0	0	518.5	358.09	0	0	0	518.5	376.19	0	0	0	518.5	370.97	0	0	0	518.5	364.98	0	518.5	350.08	0	0	0	518.5	357.79	0	0	0	518.5	352.77	0	0	0	0	0	518.5	352.95	0
ENSG00000258695.2	AC005225.3	519	367.95	0	0	0	519	373.09	0	0	0	519	358.53	0	0	0	519	376.67	0	0	0	519	371.42	0	0	0	519	365.44	0	519	350.47	0	0	0	519	358.22	0	0	0	519	353.2	1	0.15	0.12	0	0	519	353.37	0
ENSG00000279026.1	AC005225.4	2225	2073.86	2	0.04	0.03	2225	2079.01	10	0.21	0.19	2225	2064.43	3	0.09	0.07	2225	2082.6	1	0.02	0.02	2225	2077.34	3	0.1	0.1	2225	2071.36	0	2225	2056.36	0	0	0	2225	2064.13	7	0.15	0.11	2225	2059.09	1	0.03	0.02	0	0	2225	2059.26	3
ENSG00000213209.2	AC005229.1	409	258.08	0	0	0	409	263.2	0	0	0	409	248.71	0	0	0	409	266.74	0	0	0	409	261.56	0	0	0	409	255.56	0	409	240.74	0	0	0	409	248.4	0	0	0	409	243.39	0	0	0	0	0	409	243.57	0
ENSG00000213210.4	AC005229.2	399	248.11	0	0	0	399	253.22	0	0	0	399	238.75	0	0	0	399	256.76	0	0	0	399	251.59	0	0	0	399	245.59	0	399	230.8	0	0	0	399	238.44	0	0	0	399	233.43	0	0	0	0	0	399	233.62	0
ENSG00000270200.1	AC005229.3	323	172.66	0	0	0	323	177.58	0	0	0	323	163.5	0	0	0	323	181.03	0	0	0	323	176.17	0	0	0	323	170.1	0	323	155.87	0	0	0	323	163.22	0	0	0	323	158.27	0	0	0	0	0	323	158.46	0
ENSG00000273314.1	AC005229.4	2198	2046.86	134	2.7	2.22	2198	2052.01	63	1.33	1.2	2198	2037.43	82	2.41	1.87	2198	2055.6	104	2.05	2.1	2198	2050.34	43	1.52	1.43	2198	2044.36	50	2198	2029.36	113	2.38	1.99	2198	2037.13	140	3.11	2.33	2198	2032.09	68	1.78	1.44	2.24	1.95	2198	2032.26	133
ENSG00000258930.1	AC005230.1	285	135.48	0	0	0	285	140.1	0	0	0	285	126.55	0	0	0	285	143.45	0	0	0	285	138.97	0	0	0	285	132.85	0	285	119.3	0	0	0	285	126.34	0	0	0	285	121.51	0	0	0	0	0	285	121.64	0
ENSG00000285412.1	AC005232.1	613	461.91	0	0	0	613	467.06	0	0	0	613	452.48	0	0	0	613	470.64	0	0	0	613	465.39	0	0	0	613	459.4	0	613	444.42	0	0	0	613	452.18	0	0	0	613	447.16	0	0	0	0	0	613	447.33	0
ENSG00000235035.1	AC005234.1	434	283.03	0	0	0	434	288.16	0	0	0	434	273.64	0	0	0	434	291.71	0	0	0	434	286.51	0	0	0	434	280.51	0	434	265.63	0	0	0	434	273.33	0	0	0	434	268.31	0	0	0	0	0	434	268.49	0
ENSG00000225521.1	AC005237.1	559	407.93	0	0	0	559	413.07	0	0	0	559	398.5	0	0	0	559	416.65	0	0	0	559	411.4	0	0	0	559	405.42	0	559	390.44	0	0	0	559	398.2	0	0	0	559	393.18	2	0.27	0.22	0	0	559	393.35	0
ENSG00000235861.1	AC005237.2	219	73.74	0	0	0	219	76.9	0	0	0	219	65.79	0	0	0	219	79.86	0	0	0	219	76.79	0	0	0	219	70.68	0	219	59.82	0	0	0	219	65.95	0	0	0	219	61.69	0	0	0	0	0	219	61.38	0
ENSG00000263648.1	AC005244.1	339	188.47	1	0.22	0.18	339	193.46	0	0	0	339	179.24	0	0	0	339	196.94	0	0	0	339	191.97	0	0	0	339	185.92	0	339	171.5	0	0	0	339	178.94	0	0	0	339	173.97	1	0.31	0.25	0	0	339	174.16	0
ENSG00000265400.1	AC005244.2	718	566.88	0	0	0	718	572.03	0	0	0	718	557.45	0	0	0	718	575.62	0	0	0	718	570.36	0	0	0	718	564.38	0	718	549.38	0	0	0	718	557.15	0	0	0	718	552.12	0	0	0	0	0	718	552.29	0
ENSG00000271184.1	AC005252.1	1063	911.86	0	0	0	1063	917.01	0	0	0	1063	902.43	0	0	0	1063	920.6	0	0	0	1063	915.34	0	0	0	1063	909.36	0	1063	894.36	0	0	0	1063	902.13	0	0	0	1063	897.09	0	0	0	0	0	1063	897.26	0
ENSG00000280125.1	AC005252.2	1141	989.86	0	0	0	1141	995.01	0	0	0	1141	980.43	0	0	0	1141	998.6	0	0	0	1141	993.34	0	0	0	1141	987.36	0	1141	972.36	0	0	0	1141	980.13	0	0	0	1141	975.09	0	0	0	0	0	1141	975.26	0
ENSG00000280415.1	AC005252.3	2258	2106.86	0	0	0	2258	2112.01	0	0	0	2258	2097.43	0	0	0	2258	2115.6	0	0	0	2258	2110.34	0	0	0	2258	2104.36	0	2258	2089.36	0	0	0	2258	2097.13	0	0	0	2258	2092.09	0	0	0	0	0	2258	2092.26	0
ENSG00000286209.1	AC005252.4	535	383.94	0	0	0	535	389.08	0	0	0	535	374.52	0	0	0	535	392.66	0	0	0	535	387.41	0	0	0	535	381.43	0	535	366.46	0	0	0	535	374.21	0	0	0	535	369.19	0	0	0	0	0	535	369.36	0
ENSG00000268030.1	AC005253.1	2001	1849.86	1	0.02	0.02	2001	1855.01	2	0.05	0.04	2001	1840.43	0	0	0	2001	1858.6	0	0	0	2001	1853.34	0	0	0	2001	1847.36	0	2001	1832.36	0	0	0	2001	1840.13	0	0	0	2001	1835.09	0	0	0	0	0	2001	1835.26	0
ENSG00000268983.1	AC005253.2	432	281.03	0	0	0	432	286.16	4	0.61	0.55	432	271.64	2	0.44	0.34	432	289.72	2	0.28	0.29	432	284.51	2	0.51	0.48	432	278.52	2	432	263.64	1	0.16	0.14	432	271.33	2	0.33	0.25	432	266.32	1	0.2	0.16	0.66	0.57	432	266.5	0
ENSG00000256210.3	AC005255.1	216	71.09	1	0.58	0.48	216	74.15	0	0	0	216	63.22	0	0	0	216	77.08	0	0	0	216	74.1	0	0	0	216	68	0	216	57.33	0	0	0	216	63.41	2	1.43	1.07	216	59.19	1	0.9	0.73	0	0	216	58.84	1
ENSG00000267073.1	AC005256.1	404.59	253.79	4	0.65	0.53	272	127.39	1	0.34	0.31	415	254.69	1	0.23	0.18	272	130.7	2	0.62	0.64	343.5	196.97	0	0	0	343.5	190.9	0	272	107.06	1	0.4	0.33	415	254.38	1	0.18	0.13	272	109.2	2	0.98	0.79	0	0	408.36	243.04	2
ENSG00000273734.1	AC005258.1	1268	1116.86	0	0	0	1268	1122.01	0	0	0	1268	1107.43	0	0	0	1268	1125.6	0	0	0	1268	1120.34	0	0	0	1268	1114.36	0	1268	1099.36	0	0	0	1268	1107.13	0	0	0	1268	1102.09	0	0	0	0	0	1268	1102.26	0
ENSG00000268205.1	AC005261.1	4258	4106.86	357	3.59	2.95	4258	4112.01	158	1.67	1.51	4258	4097.43	164	2.39	1.86	4258	4115.6	665	6.54	6.72	4258	4110.34	268	4.71	4.45	4258	4104.36	167	4258	4089.36	265	2.77	2.32	4258	4097.13	492	5.44	4.07	4258	4092.09	171	2.23	1.8	3.73	3.24	4258	4092.26	454
ENSG00000268678.1	AC005261.2	1045	893.86	0	0	0	1045	899.01	2	0.1	0.09	1045	884.43	5	0.34	0.26	1045	902.6	2	0.09	0.09	1045	897.34	2	0.16	0.15	1045	891.36	0	1045	876.36	0	0	0	1045	884.13	0	0	0	1045	879.09	0	0	0	0	0	1045	879.26	1
ENSG00000268713.1	AC005261.3	1385	1233.86	38.46	1.29	1.06	1385	1239.01	24.49	0.86	0.78	1385	1224.43	36.64	1.79	1.39	1385	1242.6	74.65	2.43	2.5	1385	1237.34	39.37	2.3	2.17	1385	1231.36	14.31	1385	1216.36	25.1	0.88	0.74	1385	1224.13	29.36	1.09	0.81	1385	1219.09	18.79	0.82	0.66	1.07	0.93	1385	1219.26	51.39
ENSG00000268723.1	AC005261.4	355	204.33	0	0	0	355	209.36	0	0	0	355	195.05	1	0.31	0.24	355	212.87	0	0	0	355	207.82	0	0	0	355	201.79	0	355	187.23	0	0	0	355	194.75	0	0	0	355	189.76	0	0	0	0	0	355	189.95	0
ENSG00000279541.1	AC005261.5	1387	1235.86	0	0	0	1387	1241.01	0	0	0	1387	1226.43	0	0	0	1387	1244.6	0	0	0	1387	1239.34	0	0	0	1387	1233.36	0	1387	1218.36	0	0	0	1387	1226.13	0	0	0	1387	1221.09	0	0	0	0	0	1387	1221.26	0
ENSG00000266944.1	AC005262.1	362	211.28	0	0	0	362	216.33	0	0	0	362	201.99	0	0	0	362	219.84	0	0	0	362	214.77	0	0	0	362	208.75	0	362	194.14	0	0	0	362	201.68	1	0.22	0.17	362	196.68	0	0	0	0	0	362	196.88	0
ENSG00000267139.1	AC005262.2	452	301	76	10.43	8.57	452	306.14	4	0.57	0.51	452	291.6	10	2.05	1.6	452	309.7	124	16.2	16.66	452	304.48	16	3.8	3.59	452	298.49	40	452	283.58	65	9.79	8.21	452	291.29	98	15.25	11.4	452	286.27	60	11.17	9.03	12.29	10.68	452	286.45	104
ENSG00000267551.3	AC005264.1	2319	2167.86	0	0	0	2319	2173.01	3	0.06	0.05	2319	2158.43	0	0	0	2319	2176.6	0	0	0	2319	2171.34	1	0.03	0.03	2319	2165.36	1	2319	2150.36	0	0	0	2319	2158.13	0	0	0	2319	2153.09	0	0	0	0.04	0.04	2319	2153.26	0
ENSG00000280168.1	AC005274.1	802	650.87	0	0	0	802	656.01	0	0	0	802	641.44	0	0	0	802	659.61	0	0	0	802	654.35	0	0	0	802	648.36	0	802	633.37	0	0	0	802	641.14	0	0	0	802	636.1	0	0	0	0	0	802	636.27	0
ENSG00000263707.1	AC005277.1	335	184.51	0	0	0	335	189.48	0	0	0	335	175.3	0	0	0	335	192.96	1	0.21	0.22	335	188.01	0	0	0	335	181.96	0	335	167.58	1	0.25	0.21	335	175	1	0.26	0.19	335	170.04	1	0.31	0.25	0	0	335	170.23	0
ENSG00000277621.1	AC005277.2	390	239.14	0	0	0	390	244.24	0	0	0	390	229.79	0	0	0	390	247.77	0	0	0	390	242.63	0	0	0	390	236.62	0	390	221.86	0	0	0	390	229.48	0	0	0	390	224.47	0	0	0	0	0	390	224.66	0
ENSG00000251393.3	AC005280.1	545.5	394.44	0	0	0	545.5	399.58	0	0	0	545.5	385.01	0	0	0	545.5	403.16	0	0	0	545.5	397.91	0	0	0	545.5	391.92	0	545.5	376.95	0	0	0	545.5	384.71	0	0	0	545.5	379.68	0	0	0	0	0	545.5	379.86	0
ENSG00000284930.1	AC005280.2	497	345.96	0	0	0	455.06	309.51	2	0.28	0.25	635	474.47	1.4	0.18	0.14	564.6	422.33	0	0	0	635	487.38	1	0.15	0.14	635	481.39	3	564.6	396.34	0	0	0	564.6	404.01	0	0	0	564.6	399	0	0	0	0.57	0.5	635	469.32	1
ENSG00000285006.1	AC005280.3	529	377.94	1.2	0.13	0.11	694	548.03	0	0	0	550.66	390.18	7.5	1.15	0.89	611.5	469.14	0	0	0	611.5	463.89	0	0	0	611.5	457.91	0	529	360.47	2.24	0.27	0.22	611.5	450.69	0	0	0	611.5	445.66	0	0	0	0	0	611.5	445.83	0
ENSG00000225606.1	AC005281.1	911	759.86	0	0	0	911	765.01	0	0	0	911	750.43	0	0	0	911	768.6	0	0	0	911	763.34	0	0	0	911	757.36	0	911	742.36	0	0	0	911	750.13	0	0	0	911	745.09	0	0	0	0	0	911	745.26	0
ENSG00000266469.1	AC005288.1	860	708.86	11	0.64	0.53	860	714.01	8	0.49	0.44	860	699.43	14	1.2	0.93	860	717.6	1	0.06	0.06	860	712.34	7	0.71	0.67	860	706.36	7	860	691.36	19	1.17	0.98	860	699.13	14	0.91	0.68	860	694.09	4	0.31	0.25	0.91	0.79	860	694.27	9
ENSG00000264067.1	AC005291.1	641	489.9	0	0	0	641	495.05	0	0	0	641	480.47	0	0	0	641	498.63	0	0	0	641	493.38	0	0	0	641	487.39	0	641	472.41	0	0	0	641	480.17	0	0	0	641	475.14	0	0	0	0	0	641	475.31	0
ENSG00000273388.1	AC005291.2	523	371.95	0	0	0	523	377.09	0	0	0	523	362.52	0	0	0	523	380.66	0	0	0	523	375.42	0	0	0	523	369.43	0	523	354.47	0	0	0	523	362.22	0	0	0	523	357.2	0	0	0	0	0	523	357.37	0
ENSG00000285555.1	AC005293.1	1546	1394.86	0	0	0	1546	1400.01	0	0	0	1546	1385.43	0	0	0	1546	1403.6	0	0	0	1546	1398.34	0	0	0	1546	1392.36	0	1546	1377.36	0	0	0	1546	1385.13	0	0	0	1546	1380.09	0	0	0	0	0	1546	1380.26	0
ENSG00000256835.1	AC005294.1	281	131.61	0	0	0	281	136.18	0	0	0	281	122.72	0	0	0	281	139.52	0	0	0	281	135.09	0	0	0	281	128.96	0	281	115.52	0	0	0	281	122.51	0	0	0	281	117.71	0	0	0	0	0	281	117.83	0
ENSG00000274923.1	AC005296.1	209	65	0	0	0	209	67.79	0	0	0	209	57.31	0	0	0	209	70.64	0	0	0	209	67.89	0	0	0	209	61.84	0	209	51.64	0	0	0	209	57.58	0	0	0	209	53.47	0	0	0	0	0	209	53.04	0
ENSG00000227511.1	AC005297.1	862	710.86	0	0	0	862	716.01	0	0	0	862	701.43	0	0	0	862	719.6	0	0	0	862	714.34	0	0	0	862	708.36	0	862	693.36	0	0	0	862	701.13	0	0	0	862	696.09	0	0	0	0	0	862	696.27	0
ENSG00000232644.1	AC005297.2	606	454.91	0	0	0	606	460.06	0	0	0	606	445.48	0	0	0	606	463.64	0	0	0	606	458.39	0	0	0	606	452.4	0	606	437.42	0	0	0	606	445.18	0	0	0	606	440.15	0	0	0	0	0	606	440.33	0
ENSG00000237171.1	AC005297.3	756	604.87	0	0	0	756	610.02	0	0	0	756	595.44	0	0	0	756	613.61	0	0	0	756	608.35	0	0	0	756	602.37	0	756	587.37	0	0	0	756	595.14	0	0	0	756	590.11	0	0	0	0	0	756	590.28	0
ENSG00000236325.1	AC005300.1	373	222.22	0	0	0	373	227.29	0	0	0	373	212.9	0	0	0	373	230.81	0	0	0	373	225.71	0	0	0	373	219.69	0	373	205.01	0	0	0	373	212.59	0	0	0	373	207.59	0	0	0	0	0	373	207.78	0
ENSG00000273244.1	AC005301.1	875	723.86	0	0	0	875	729.01	0	0	0	875	714.43	0	0	0	875	732.6	0	0	0	875	727.34	0	0	0	875	721.36	0	875	706.36	0	0	0	875	714.13	0	0	0	875	709.09	0	0	0	0	0	875	709.27	0
ENSG00000273098.2	AC005303.1	922.5	771.37	0	0	0	922.5	776.51	0	0	0	922.5	761.94	0	0	0	922.5	780.11	0	0	0	922.5	774.85	0	0	0	922.5	768.86	0	922.5	753.87	0	0	0	922.5	761.64	0	0	0	922.5	756.6	0	0	0	0	0	922.5	756.77	0
ENSG00000233852.1	AC005304.1	405	254.09	0	0	0	405	259.2	0	0	0	405	244.73	0	0	0	405	262.75	0	0	0	405	257.57	0	0	0	405	251.57	0	405	236.76	0	0	0	405	244.42	0	0	0	405	239.4	0	0	0	0	0	405	239.59	0
ENSG00000265494.1	AC005304.2	1982	1830.86	0	0	0	1982	1836.01	0	0	0	1982	1821.43	0	0	0	1982	1839.6	0	0	0	1982	1834.34	0	0	0	1982	1828.36	1	1982	1813.36	0	0	0	1982	1821.13	0	0	0	1982	1816.09	0	0	0	0.05	0.04	1982	1816.26	0
ENSG00000266744.1	AC005304.3	511	359.95	0	0	0	511	365.1	0	0	0	511	350.53	0	0	0	511	368.67	0	0	0	511	363.42	0	0	0	511	357.44	0	511	342.48	0	0	0	511	350.23	0	0	0	511	345.21	0	0	0	0	0	511	345.38	0
ENSG00000267283.1	AC005306.1	564.69	413.63	26	2.6	2.13	521.81	375.91	31	3.58	3.23	498.26	337.82	5	0.88	0.69	530.25	387.92	44	4.59	4.72	534.37	386.8	22	4.11	3.88	574.82	421.25	3	592.68	424.13	12	1.21	1.01	531.57	370.81	54	6.6	4.93	500.1	334.33	21	3.35	2.71	0.65	0.57	561.58	395.95	28
ENSG00000260725.1	AC005307.1	1570	1418.86	0	0	0	1570	1424.01	0	0	0	1570	1409.43	0	0	0	1570	1427.6	0	0	0	1570	1422.34	0	0	0	1570	1416.36	0	1570	1401.36	0	0	0	1570	1409.13	0	0	0	1570	1404.09	0	0	0	0	0	1570	1404.26	0
ENSG00000214970.8	AC005323.1	567.75	416.68	0	0	0	567.75	421.82	0	0	0	558	397.5	1	0.15	0.12	567.75	425.4	0	0	0	567.75	420.15	0	0	0	567.75	414.17	0	567.75	399.19	0	0	0	567.75	406.95	0	0	0	578	412.17	1	0.13	0.1	0	0	567.75	402.09	0
ENSG00000272736.5	AC005323.2	538	386.94	0	0	0	538	392.09	0	0	0	538	377.52	0	0	0	538	395.66	0	0	0	538	390.41	0	0	0	538	384.43	0	538	369.47	0	0	0	538	377.22	0	0	0	538	372.19	0	0	0	0	0	538	372.37	0
ENSG00000233002.2	AC005324.1	590.33	439.26	0	0	0	590.33	444.4	0	0	0	590.33	429.84	0	0	0	590.33	447.98	0	0	0	590.33	442.74	0	0	0	590.33	436.75	0	590.33	421.78	0	0	0	590.33	429.53	0	0	0	590.33	424.51	0	0	0	0	0	590.33	424.68	0
ENSG00000233193.1	AC005324.2	415	264.07	0	0	0	415	269.19	0	0	0	415	254.69	0	0	0	415	272.73	0	0	0	415	267.55	0	0	0	415	261.55	0	415	246.71	0	0	0	415	254.38	0	0	0	415	249.37	0	0	0	0	0	415	249.55	0
ENSG00000251537.4	AC005324.3	5514	5362.86	6.16	0.05	0.04	5514	5368.01	1.38	0.01	0.01	5514	5353.43	5.39	0.06	0.05	5514	5371.6	38.77	0.29	0.3	5514	5366.34	0	0	0	5514	5360.36	20.2	5514	5345.36	16.84	0.13	0.11	5514	5353.13	24.61	0.21	0.16	5514	5348.09	26.58	0.26	0.21	0.35	0.3	5514	5348.26	14.2
ENSG00000255104.8	AC005324.4	1882	1730.88	0	0	0	2015	1869.01	6.26	0.15	0.13	620	459.48	1.13	0.15	0.11	1882	1739.62	0	0	0	631	483.38	3.09	0.46	0.44	2015	1861.36	7.76	4262	4093.36	3.77	0.04	0.03	631	470.17	0.77	0.07	0.06	2015	1849.09	0	0	0	0.38	0.33	631	465.32	2.19
ENSG00000266261.1	AC005324.5	571	419.92	0	0	0	571	425.07	0	0	0	571	410.5	0	0	0	571	428.65	0	0	0	571	423.4	0	0	0	571	417.41	0	571	402.44	0	0	0	571	410.19	0	0	0	571	405.17	2	0.26	0.21	0	0	571	405.34	0
ENSG00000267227.1	AC005324.6	613	461.91	0	0	0	613	467.06	0	0	0	613	452.48	0	0	0	613	470.64	0	0	0	613	465.38	0	0	0	613	459.4	0	613	444.42	0	0	0	613	452.18	0	0	0	613	447.15	0	0	0	0	0	613	447.32	0
ENSG00000226744.1	AC005326.1	123	7.73	0	0	0	123	7	0	0	0	123	4.87	0	0	0	123	7.54	0	0	0	123	7.91	0	0	0	123	5.42	0	123	3.58	0	0	0	123	5.73	0	0	0	123	4.23	0	0	0	0	0	123	3.55	0
ENSG00000248015.7	AC005329.1	2184.28	2033.15	10	0.2	0.17	1834.9	1688.94	20	0.51	0.46	2025.66	1865.12	22	0.71	0.55	1341.42	1199.03	2	0.07	0.07	3571	3423.34	16	0.34	0.32	3571	3417.36	4	777.53	608.96	3	0.21	0.18	3565.54	3404.67	20	0.27	0.2	3571	3405.09	11	0.17	0.14	0.11	0.09	3571	3405.26	5
ENSG00000267755.1	AC005329.2	377	226.21	0	0	0	377	231.28	0	0	0	377	216.88	0	0	0	377	234.8	0	0	0	362	214.77	1	0.34	0.32	377	223.68	0	377	208.99	0	0	0	377	216.58	0	0	0	377	211.57	0	0	0	0	0	377	211.76	0
ENSG00000280486.1	AC005329.3	1366	1214.86	1	0.03	0.03	1366	1220.01	0	0	0	1366	1205.43	1	0.05	0.04	1366	1223.6	0	0	0	1366	1218.34	0	0	0	1366	1212.36	0	1366	1197.36	0	0	0	1366	1205.13	0	0	0	1366	1200.09	1	0.04	0.04	0	0	1366	1200.26	0
ENSG00000267372.2	AC005330.1	1238	1086.86	0	0	0	1238	1092.01	2	0.08	0.07	1238	1077.43	0	0	0	1238	1095.6	0	0	0	1238	1090.34	0	0	0	1238	1084.36	0	1238	1069.36	0	0	0	1238	1077.13	0	0	0	1238	1072.09	0	0	0	0	0	1238	1072.26	0
ENSG00000265100.1	AC005332.1	1310	1158.86	0	0	0	1310	1164.01	0	0	0	1310	1149.43	0	0	0	1310	1167.6	1	0.03	0.04	1310	1162.34	1	0.06	0.06	1310	1156.36	1	1310	1141.36	2	0.07	0.06	1310	1149.13	0	0	0	1310	1144.09	2	0.09	0.08	0.08	0.07	1310	1144.26	0
ENSG00000267731.1	AC005332.2	2919	2767.86	0	0	0	2919	2773.01	1	0.02	0.01	2919	2758.43	1	0.02	0.02	2919	2776.6	0	0	0	2919	2771.34	2	0.05	0.05	2919	2765.36	0	2919	2750.36	0	0	0	2919	2758.13	1	0.02	0.01	2919	2753.09	0	0	0	0	0	2919	2753.26	1
ENSG00000274561.1	AC005332.3	446	295.01	9	1.26	1.04	446	300.14	10	1.45	1.31	446	285.61	7	1.47	1.14	446	303.7	6	0.8	0.82	446	298.49	6	1.45	1.37	446	292.49	4	446	277.59	8	1.23	1.03	446	285.3	7	1.11	0.83	446	280.29	2	0.38	0.31	1.25	1.09	446	280.46	6
ENSG00000274712.1	AC005332.4	2005	1853.86	21	0.47	0.38	2005	1859.01	31	0.72	0.65	2005	1844.43	21	0.68	0.53	2005	1862.6	34	0.74	0.76	2005	1857.34	34	1.32	1.25	2005	1851.36	7	2005	1836.36	50	1.16	0.98	2005	1844.13	17	0.42	0.31	2005	1839.09	13	0.38	0.3	0.35	0.3	2005	1839.26	58
ENSG00000277476.1	AC005332.5	2735	2583.86	65	1.04	0.85	2735	2589.01	140	2.35	2.12	2735	2574.43	58	1.35	1.05	2735	2592.6	68	1.06	1.09	2735	2587.34	91	2.54	2.4	2735	2581.36	33	2735	2566.36	42	0.7	0.59	2735	2574.13	102	1.8	1.34	2735	2569.09	55	1.14	0.92	1.17	1.02	2735	2569.26	66
ENSG00000278730.1	AC005332.6	2921	2769.86	491	7.32	6.02	2921	2775.01	514	8.05	7.26	2921	2760.43	591	12.8	9.96	2921	2778.6	345	5.02	5.17	2921	2773.34	315	8.21	7.76	2921	2767.36	168	2921	2752.36	518	8.04	6.74	2921	2760.13	546	8.97	6.7	2921	2755.09	340	6.58	5.32	5.57	4.84	2921	2755.26	368
ENSG00000278740.1	AC005332.7	619	467.91	0	0	0	619	473.05	0	0	0	619	458.48	1	0.13	0.1	619	476.64	0	0	0	619	471.38	0	0	0	619	465.4	0	619	450.42	0	0	0	619	458.18	0	0	0	619	453.15	0	0	0	0	0	619	453.32	0
ENSG00000267056.2	AC005336.1	1243	1091.86	13	0.49	0.4	1243	1097.01	0	0	0	1243	1082.43	2	0.11	0.09	1243	1100.6	3	0.11	0.11	1243	1095.34	3	0.2	0.19	1243	1089.36	2	1243	1074.36	16	0.64	0.53	1243	1082.13	29	1.21	0.91	1243	1077.09	31	1.53	1.24	0.17	0.15	1243	1077.26	7
ENSG00000267218.2	AC005336.2	939	787.86	0	0	0	939	793.01	0	0	0	939	778.43	0	0	0	939	796.6	0	0	0	939	791.34	0	0	0	939	785.36	0	939	770.36	0	0	0	939	778.13	0	0	0	939	773.09	0	0	0	0	0	939	773.26	0
ENSG00000279717.1	AC005336.3	2679	2527.86	3	0.05	0.04	2679	2533.01	0	0	0	2679	2518.43	0	0	0	2679	2536.6	0	0	0	2679	2531.34	0	0	0	2679	2525.36	0	2679	2510.36	0	0	0	2679	2518.13	3	0.05	0.04	2679	2513.09	1	0.02	0.02	0	0	2679	2513.26	0
ENSG00000268565.1	AC005339.1	392	241.14	0	0	0	392	246.23	1	0.18	0.16	392	231.78	0	0	0	392	249.77	0	0	0	392	244.62	1	0.3	0.28	392	238.61	0	392	223.84	0	0	0	392	231.47	0	0	0	392	226.46	1	0.24	0.19	0	0	392	226.65	0
ENSG00000263252.1	AC005341.1	708	556.88	0	0	0	708	562.03	0	0	0	708	547.45	0	0	0	708	565.62	0	0	0	708	560.36	0	0	0	708	554.38	0	708	539.38	0	0	0	708	547.15	0	0	0	708	542.12	0	0	0	0	0	708	542.29	0
ENSG00000203593.3	AC005342.1	629	477.91	0	0	0	629	483.05	0	0	0	629	468.47	0	0	0	629	486.63	0	0	0	629	481.38	0	0	0	629	475.4	0	629	460.41	0	0	0	629	468.17	0	0	0	629	463.15	0	0	0	0	0	629	463.32	0
ENSG00000256706.1	AC005342.2	315	164.79	0	0	0	315	169.66	0	0	0	315	155.66	0	0	0	315	173.1	0	0	0	315	168.29	0	0	0	315	162.22	0	315	148.09	0	0	0	315	155.39	0	0	0	315	150.46	0	0	0	0	0	315	150.64	0
ENSG00000285627.1	AC005343.1	3470	3318.86	0	0	0	3470	3324.01	0	0	0	3470	3309.43	0	0	0	3470	3327.6	0	0	0	3470	3322.34	0	0	0	3470	3316.36	0	3470	3301.36	0	0	0	3470	3309.13	0	0	0	3470	3304.09	0	0	0	0	0	3470	3304.26	0
ENSG00000278255.1	AC005344.1	459	308	0	0	0	459	313.13	0	0	0	459	298.59	0	0	0	459	316.69	0	0	0	459	311.47	0	0	0	459	305.48	0	459	290.56	0	0	0	459	298.28	0	0	0	459	293.26	0	0	0	0	0	459	293.44	0
ENSG00000236160.1	AC005345.1	217	71.97	0	0	0	217	75.06	0	0	0	217	64.07	0	0	0	217	78.01	0	0	0	217	75	0	0	0	217	68.89	0	217	58.16	0	0	0	217	64.25	0	0	0	217	60.02	0	0	0	0	0	217	59.69	0
ENSG00000248493.1	AC005351.1	786	634.87	0	0	0	786	640.02	0	0	0	786	625.44	0	0	0	786	643.61	0	0	0	786	638.35	0	0	0	786	632.37	0	786	617.37	0	0	0	786	625.14	2	0.14	0.11	786	620.1	0	0	0	0	0	786	620.28	0
ENSG00000250994.1	AC005355.1	714	562.88	1	0.07	0.06	714	568.03	0	0	0	714	553.45	0	0	0	714	571.62	0	0	0	714	566.36	0	0	0	714	560.38	0	714	545.38	0	0	0	714	553.15	1	0.08	0.06	714	548.12	0	0	0	0	0	714	548.29	0
ENSG00000280420.1	AC005355.2	484	332.97	0	0	0	484	338.11	1	0.13	0.12	484	323.56	0	0	0	484	341.68	2	0.24	0.24	484	336.44	0	0	0	484	330.46	0	484	315.52	0	0	0	484	323.25	0	0	0	484	318.23	0	0	0	0	0	484	318.41	0
ENSG00000266906.1	AC005357.1	301	151.06	0	0	0	301	155.83	0	0	0	301	142.01	0	0	0	301	159.23	0	0	0	301	154.56	0	0	0	301	148.46	0	301	134.58	0	0	0	301	141.76	0	0	0	301	136.87	0	0	0	0	0	301	137.04	0
ENSG00000267623.3	AC005357.2	821.5	670.39	0	0	0	821.5	675.54	0	0	0	821.5	660.96	0	0	0	821.5	679.12	0	0	0	821.5	673.87	0	0	0	821.5	667.88	0	821.5	652.89	0	0	0	821.5	660.66	0	0	0	821.5	655.63	0	0	0	0	0	821.5	655.8	0
ENSG00000227274.1	AC005358.1	1143	991.86	0	0	0	1143	997.01	0	0	0	1143	982.43	0	0	0	1143	1000.6	0	0	0	1143	995.34	0	0	0	1143	989.36	0	1143	974.36	0	0	0	1143	982.13	0	0	0	1143	977.09	0	0	0	0	0	1143	977.26	0
ENSG00000265489.1	AC005358.2	3679	3527.86	0	0	0	3679	3533.01	0	0	0	3679	3518.43	0	0	0	3679	3536.6	0	0	0	3679	3531.34	0	0	0	3679	3525.36	0	3679	3510.36	0	0	0	3679	3518.13	0	0	0	3679	3513.09	0	0	0	0	0	3679	3513.26	0
ENSG00000255513.1	AC005363.1	351	200.36	0	0	0	351	205.38	0	0	0	351	191.09	0	0	0	351	208.88	0	0	0	351	203.86	0	0	0	351	197.82	0	351	183.29	0	0	0	351	190.79	0	0	0	351	185.8	0	0	0	0	0	351	186	0
ENSG00000277602.1	AC005363.2	242	94.61	0	0	0	242	98.47	0	0	0	242	86.19	0	0	0	242	101.62	1	0.4	0.41	242	97.91	1	0.74	0.7	242	91.75	0	242	79.66	1	0.54	0.45	242	86.17	1	0.53	0.39	242	81.65	0	0	0	0	0	242	81.55	0
ENSG00000270512.1	AC005377.1	456	305	0	0	0	456	310.13	0	0	0	456	295.59	0	0	0	456	313.7	0	0	0	456	308.47	0	0	0	456	302.48	0	456	287.57	0	0	0	456	295.29	0	0	0	456	290.27	0	0	0	0	0	456	290.45	0
ENSG00000267159.2	AC005379.1	328	177.6	0	0	0	328	182.54	0	0	0	328	168.41	0	0	0	328	186	0	0	0	328	181.1	0	0	0	328	175.04	0	328	160.74	0	0	0	328	168.12	0	0	0	328	163.16	0	0	0	0	0	328	163.35	0
ENSG00000267243.6	AC005381.1	627.75	476.66	0	0	0	627.75	481.8	0	0	0	627.75	467.23	0	0	0	627.75	485.39	0	0	0	627.75	480.13	0	0	0	627.75	474.15	0	627.75	459.17	0	0	0	627.75	466.93	0	0	0	627.75	461.9	0	0	0	0	0	627.75	462.07	0
ENSG00000275024.1	AC005383.1	534	382.94	1	0.11	0.09	534	388.08	3	0.34	0.3	534	373.52	0	0	0	534	391.66	3	0.31	0.32	534	386.41	1	0.19	0.18	534	380.43	0	534	365.46	0	0	0	534	373.21	0	0	0	534	368.19	0	0	0	0	0	534	368.36	0
ENSG00000268938.2	AC005387.1	352	201.35	0	0	0	352	206.38	0	0	0	352	192.08	0	0	0	352	209.88	0	0	0	352	204.85	0	0	0	352	198.81	0	352	184.28	0	0	0	352	191.78	0	0	0	352	186.79	0	0	0	0	0	352	186.99	0
ENSG00000269191.1	AC005387.2	440	289.02	0	0	0	440	294.15	0	0	0	440	279.62	0	0	0	440	297.71	0	0	0	440	292.5	0	0	0	440	286.5	0	440	271.61	0	0	0	440	279.31	0	0	0	440	274.3	0	0	0	0	0	440	274.48	0
ENSG00000275162.1	AC005391.1	341	190.45	0	0	0	341	195.44	0	0	0	341	181.21	0	0	0	341	198.93	0	0	0	341	193.95	0	0	0	341	187.9	0	341	173.46	0	0	0	341	180.92	0	0	0	341	175.94	0	0	0	0	0	341	176.13	0
ENSG00000227606.2	AC005392.1	500	348.96	1	0.12	0.1	500	354.1	0	0	0	500	339.54	0	0	0	500	357.67	0	0	0	500	352.43	0	0	0	500	346.45	0	500	331.49	0	0	0	500	339.24	0	0	0	500	334.21	0	0	0	0	0	500	334.39	0
ENSG00000231412.2	AC005392.2	301	151.06	8	2.19	1.8	301	155.83	0	0	0	301	142.01	2	0.84	0.66	301	159.23	53	13.46	13.85	301	154.56	1	0.47	0.44	301	148.46	3	301	134.58	19	6.03	5.06	301	141.76	9	2.88	2.15	301	136.87	6	2.34	1.89	1.85	1.61	301	137.04	19
ENSG00000272396.1	AC005392.3	459	308	0	0	0	459	313.13	0	0	0	459	298.59	0	0	0	459	316.69	0	0	0	459	311.47	0	0	0	459	305.48	0	459	290.56	0	0	0	459	298.28	0	0	0	459	293.26	0	0	0	0	0	459	293.44	0
ENSG00000276445.1	AC005393.1	584	432.92	0	0	0	584	438.07	0	0	0	584	423.49	0	0	0	584	441.65	0	0	0	584	436.39	0	0	0	584	430.41	0	584	415.43	0	0	0	584	423.19	0	0	0	584	418.16	0	0	0	0	0	584	418.34	0
ENSG00000266893.1	AC005394.1	1269	1117.86	0	0	0	1269	1123.01	0	0	0	1269	1108.43	0	0	0	1269	1126.6	0	0	0	1269	1121.34	0	0	0	1269	1115.36	0	1269	1100.36	0	0	0	1269	1108.13	0	0	0	1269	1103.09	0	0	0	0	0	1269	1103.26	0
ENSG00000283403.1	AC005394.2	3113	2961.86	0	0	0	3113	2967.01	0	0	0	3113	2952.43	0	0	0	3113	2970.6	4	0.05	0.06	3113	2965.34	0	0	0	3113	2959.36	0	3113	2944.36	0	0	0	3113	2952.13	0	0	0	3113	2947.09	0	0	0	0	0	3113	2947.26	0
ENSG00000241185.2	AC005410.1	492.67	341.64	0	0	0	492.67	346.77	0	0	0	492.67	332.22	0	0	0	492.67	350.34	0	0	0	492.67	345.11	0	0	0	492.67	339.12	0	492.67	324.18	0	0	0	492.67	331.91	0	0	0	492.67	326.89	0	0	0	0	0	492.67	327.07	0
ENSG00000266368.1	AC005410.2	463	311.99	2.37	0.31	0.26	463	317.13	0	0	0	463	302.58	0	0	0	463	320.69	2.43	0.31	0.31	463	315.46	1.14	0.26	0.25	463	309.48	0	463	294.55	2.06	0.3	0.25	463	302.28	1	0.15	0.11	463	297.26	1.03	0.18	0.15	0	0	463	297.43	0
ENSG00000264050.1	AC005412.1	715	563.88	0	0	0	715	569.03	0	0	0	715	554.45	0	0	0	715	572.62	0	0	0	715	567.36	0	0	0	715	561.38	0	715	546.38	0	0	0	715	554.15	0	0	0	715	549.12	0	0	0	0	0	715	549.29	0
ENSG00000285734.1	AC005414.1	3191	3039.86	0	0	0	3191	3045.01	0	0	0	3191	3030.43	0	0	0	3191	3048.6	0	0	0	3191	3043.34	0	0	0	3191	3037.36	0	3191	3022.36	0	0	0	3191	3030.13	0	0	0	3191	3025.09	0	0	0	0	0	3191	3025.26	0
ENSG00000259079.1	AC005476.1	397	246.12	0	0	0	397	251.22	0	0	0	397	236.76	0	0	0	397	254.76	0	0	0	397	249.6	0	0	0	397	243.59	0	397	228.81	0	0	0	397	236.45	0	0	0	397	231.44	0	0	0	0	0	397	231.63	1
ENSG00000259146.3	AC005476.2	509	357.95	7	0.81	0.66	502.69	356.79	16	1.95	1.76	509	348.53	4	0.69	0.53	499.91	357.58	11	1.24	1.28	509	361.43	4	0.8	0.76	489.52	335.98	5	499.83	331.33	11	1.42	1.19	496.54	335.79	8	1.08	0.81	494.14	328.36	10	1.62	1.31	1.36	1.19	501.21	335.61	13
ENSG00000259005.1	AC005479.1	589	437.92	1	0.09	0.08	589	443.06	0	0	0	589	428.49	10	1.4	1.09	589	446.64	2	0.18	0.19	589	441.39	13	2.13	2.01	589	435.41	1	589	420.43	17	1.73	1.45	589	428.19	1	0.11	0.08	589	423.16	0	0	0	0.21	0.18	589	423.33	19
ENSG00000270000.1	AC005479.2	431	280.04	0	0	0	431	285.16	0	0	0	431	270.64	1	0.22	0.17	431	288.72	3	0.42	0.43	431	283.51	2	0.51	0.48	431	277.52	1	431	262.64	4	0.65	0.55	431	270.33	0	0	0	431	265.32	0	0	0	0.33	0.29	431	265.5	6
ENSG00000258891.1	AC005480.1	2008.5	1857.42	0	0	0	2008.5	1862.56	0	0	0	2008.5	1848	0	0	0	2008.5	1866.15	0	0	0	2008.5	1860.9	0	0	0	469	315.47	1	469	300.54	1	0.14	0.12	2008.5	1847.7	0	0	0	469	303.25	1	0.18	0.14	0.29	0.25	2008.5	1842.84	0
ENSG00000279461.2	AC005480.2	75	0	0	0	0	75	0	0	0	0	75	0	0	0	0	75	0	0	0	0	75	0	0	0	0	75	0	0	75	0	0	0	0	75	0	0	0	0	75	0	0	0	0	0	0	75	0	0
ENSG00000222012.1	AC005481.1	3456	3304.86	0	0	0	3456	3310.01	0	0	0	3456	3295.43	0	0	0	3456	3313.6	0	0	0	3456	3308.34	0	0	0	3456	3302.36	0	3456	3287.36	0	0	0	3456	3295.13	0	0	0	3456	3290.09	0	0	0	0	0	3456	3290.26	0
ENSG00000233423.1	AC005482.1	575	423.92	0	0	0	575	429.07	0	0	0	575	414.5	0	0	0	575	432.65	0	0	0	575	427.4	0	0	0	575	421.41	0	575	406.44	0	0	0	575	414.19	0	0	0	575	409.17	0	0	0	0	0	575	409.34	0
ENSG00000243018.1	AC005486.1	216	71.09	0	0	0	216	74.15	0	0	0	216	63.22	0	0	0	216	77.08	0	0	0	216	74.1	0	0	0	216	68	0	216	57.33	0	0	0	216	63.41	0	0	0	216	59.19	0	0	0	0	0	216	58.84	0
ENSG00000225647.1	AC005487.1	665	513.89	0	0	0	665	519.04	0	0	0	665	504.46	0	0	0	665	522.63	0	0	0	665	517.37	0	0	0	665	511.39	0	665	496.4	0	0	0	665	504.16	0	0	0	665	499.13	0	0	0	0	0	665	499.31	0
ENSG00000278873.1	AC005495.1	2050	1898.86	0	0	0	2050	1904.01	0	0	0	2050	1889.43	1	0.03	0.02	2050	1907.6	0	0	0	2050	1902.34	0	0	0	2050	1896.36	0	2050	1881.36	0	0	0	2050	1889.13	0	0	0	2050	1884.09	1	0.03	0.02	0	0	2050	1884.26	1
ENSG00000285931.1	AC005495.2	511	359.95	0	0	0	511	365.1	0	0	0	511	350.53	0	0	0	511	368.67	0	0	0	511	363.42	0	0	0	511	357.44	0	511	342.48	0	0	0	511	350.23	0	0	0	511	345.21	0	0	0	0	0	511	345.38	0
ENSG00000267224.1	AC005498.1	465	313.99	0	0	0	465	319.13	0	0	0	465	304.58	0	0	0	465	322.69	0	0	0	465	317.46	1	0.23	0.22	465	311.47	0	465	296.55	0	0	0	465	304.27	0	0	0	465	299.25	0	0	0	0	0	465	299.43	0
ENSG00000267421.6	AC005498.2	326	175.62	1	0.24	0.19	447.6	301.91	0	0	0	447.6	287.55	0	0	0	447.6	305.43	0	0	0	326	179.13	1	0.4	0.38	447.6	294.33	0	447.6	279.69	0	0	0	447.6	287.26	0	0	0	447.6	282.26	0	0	0	0	0	447.6	282.45	0
ENSG00000269696.1	AC005498.3	2045	1893.86	1	0.02	0.02	2045	1899.01	16	0.37	0.33	2045	1884.43	3	0.1	0.07	2045	1902.6	1	0.02	0.02	2045	1897.34	1	0.04	0.04	2045	1891.36	0	2045	1876.36	0	0	0	2045	1884.13	2	0.05	0.04	2045	1879.09	1	0.03	0.02	0	0	2045	1879.26	0
ENSG00000279599.1	AC005514.1	208	64.14	0	0	0	208	66.89	0	0	0	208	56.48	0	0	0	208	69.72	0	0	0	208	67.02	0	0	0	208	60.97	0	208	50.84	0	0	0	208	56.76	0	0	0	208	52.66	0	0	0	0	0	208	52.22	0
ENSG00000226025.9	AC005515.1	1580.8	1429.71	0	0	0	1580.8	1434.84	0	0	0	1580.8	1420.29	0	0	0	1580.8	1438.43	0	0	0	1580.8	1433.19	0	0	0	1580.8	1427.2	0	1580.8	1412.24	0	0	0	1580.8	1419.99	0	0	0	1580.8	1414.95	0	0	0	0	0	1580.8	1415.13	0
ENSG00000269460.1	AC005515.2	289	139.36	0	0	0	289	144.02	0	0	0	289	130.4	0	0	0	289	147.39	0	0	0	289	142.85	0	0	0	289	136.74	0	289	123.1	0	0	0	289	130.18	0	0	0	289	125.33	0	0	0	0	0	289	125.47	0
ENSG00000230190.1	AC005518.1	1116	964.86	0	0	0	1116	970.01	0	0	0	1116	955.43	0	0	0	1116	973.6	0	0	0	1116	968.34	0	0	0	1116	962.36	0	1116	947.36	0	0	0	1116	955.13	0	0	0	1116	950.09	0	0	0	0	0	1116	950.26	0
ENSG00000270634.1	AC005518.2	282	132.58	0	0	0	282	137.16	0	0	0	282	123.67	0	0	0	282	140.51	0	0	0	282	136.06	0	0	0	282	129.93	0	282	116.46	0	0	0	282	123.47	0	0	0	282	118.66	0	0	0	0	0	282	118.78	0
ENSG00000258559.2	AC005519.1	1367	1215.86	5.98	0.2	0.17	1367	1221.01	16.41	0.58	0.53	1367	1206.43	5.98	0.3	0.23	1367	1224.6	5.72	0.19	0.19	1367	1219.34	4.3	0.25	0.24	1367	1213.36	5	1367	1198.36	14.56	0.52	0.44	1367	1206.13	20.5	0.77	0.58	1367	1201.09	12.24	0.54	0.44	0.38	0.33	1367	1201.26	14.83
ENSG00000258653.3	AC005520.1	3695	3543.86	27.37	0.32	0.26	3695	3549.01	19.4	0.24	0.21	3695	3534.43	19.23	0.33	0.25	3695	3552.6	22.5	0.26	0.26	3695	3547.34	7.68	0.16	0.15	3695	3541.36	7.74	3695	3526.36	29.4	0.36	0.3	3695	3534.13	39.02	0.5	0.37	3695	3529.09	28.07	0.42	0.34	0.2	0.17	3695	3529.26	21.73
ENSG00000259065.1	AC005520.2	538	386.94	11	1.17	0.96	538	392.08	8	0.89	0.8	549.19	388.7	21	3.23	2.51	538	395.66	2	0.2	0.21	538	390.41	8	1.48	1.4	538	384.43	5	555.5	386.95	0	0	0	555.5	394.7	0	0	0	538	372.19	1	0.14	0.12	1.19	1.04	538	372.36	4
ENSG00000270140.1	AC005520.3	370	219.23	0	0	0	370	224.3	0	0	0	370	209.92	0	0	0	370	227.82	0	0	0	370	222.72	0	0	0	370	216.7	0	370	202.04	1	0.21	0.18	370	209.61	0	0	0	370	204.61	0	0	0	0	0	370	204.8	0
ENSG00000270576.1	AC005520.4	90	0	0	0	0	90	0	0	0	0	90	0	0	0	0	90	0	0	0	0	90	0	0	0	0	90	0	0	90	0	0	0	0	90	0	0	0	0	90	0	0	0	0	0	0	90	0	0
ENSG00000273711.2	AC005520.5	2017	1865.86	3	0.07	0.05	2017	1871.01	1	0.02	0.02	2017	1856.43	1	0.03	0.03	2017	1874.6	1	0.02	0.02	1090.5	950.38	0	0	0	2017	1863.36	1	2017	1848.36	4	0.09	0.08	2017	1856.13	4	0.1	0.07	2017	1851.09	6	0.17	0.14	0.05	0.04	2017	1851.26	2
ENSG00000213296.4	AC005521.1	872	720.86	1	0.06	0.05	872	726.01	0	0	0	872	711.43	0	0	0	872	729.6	0	0	0	872	724.34	0	0	0	872	718.36	0	872	703.36	0	0	0	872	711.13	0	0	0	872	706.09	0	0	0	0	0	872	706.27	0
ENSG00000250614.1	AC005522.1	453	302	0	0	0	453	307.14	0	0	0	453	292.6	0	0	0	453	310.7	0	0	0	453	305.48	0	0	0	453	299.49	0	453	284.58	0	0	0	453	292.29	0	0	0	453	287.27	0	0	0	0	0	453	287.45	0
ENSG00000268536.1	AC005523.1	418	267.06	0	0	0	418	272.18	0	0	0	418	257.68	1	0.23	0.18	418	275.73	2	0.29	0.3	418	270.54	0	0	0	418	264.54	0	418	249.69	0	0	0	418	257.37	0	0	0	418	252.36	0	0	0	0	0	418	252.54	0
ENSG00000269604.1	AC005523.2	3568	3416.86	3	0.04	0.03	3568	3422.01	17	0.22	0.19	3568	3407.43	8	0.14	0.11	3568	3425.6	5	0.06	0.06	3568	3420.34	16	0.34	0.32	3568	3414.36	4	3568	3399.36	7	0.09	0.07	3568	3407.13	9	0.12	0.09	3568	3402.09	24	0.38	0.3	0.11	0.09	3568	3402.26	3
ENSG00000283269.1	AC005524.1	924	772.92	0	0	0	924	778.06	0	0	0	924	763.5	0	0	0	924	781.64	0	0	0	924	776.4	0	0	0	924	770.41	0	924	755.45	0	0	0	924	763.2	0	0	0	924	758.17	0	0	0	0	0	924	758.34	0
ENSG00000234208.1	AC005529.1	289	139.36	0	0	0	289	144.02	0	0	0	289	130.4	0	0	0	289	147.39	0	0	0	289	142.85	0	0	0	289	136.74	0	289	123.1	0	0	0	289	130.18	0	0	0	289	125.33	0	0	0	0	0	289	125.47	0
ENSG00000253183.1	AC005531.1	1360	1208.86	0	0	0	1360	1214.01	0	0	0	1360	1199.43	0	0	0	1360	1217.6	0	0	0	1360	1212.34	0	0	0	1360	1206.36	0	1360	1191.36	1	0.04	0.03	1360	1199.13	0	0	0	1360	1194.09	0	0	0	0	0	1360	1194.26	0
ENSG00000230825.1	AC005532.1	559.97	408.91	3	0.3	0.25	590.67	444.74	0	0	0	626	465.48	3	0.39	0.3	675	532.62	1	0.08	0.08	590.67	443.07	0	0	0	590.67	437.08	0	590.67	422.11	0	0	0	626	465.17	2	0.19	0.15	626	460.15	5	0.58	0.47	0	0	590.67	425.01	0
ENSG00000244167.1	AC005532.2	373	222.22	0	0	0	373	227.29	0	0	0	373	212.9	1	0.28	0.22	373	230.81	0	0	0	373	225.71	0	0	0	373	219.69	0	373	205.01	0	0	0	373	212.59	0	0	0	373	207.59	0	0	0	0	0	373	207.78	0
ENSG00000224903.1	AC005534.1	742	590.88	5	0.35	0.29	742	596.02	0	0	0	742	581.44	0	0	0	742	599.61	4	0.27	0.28	742	594.36	0	0	0	742	588.37	1	742	573.38	0	0	0	742	581.14	4	0.31	0.23	742	576.11	0	0	0	0.16	0.14	742	576.28	1
ENSG00000234450.1	AC005534.2	433	282.03	0	0	0	433	287.16	0	0	0	433	272.64	0	0	0	433	290.71	0	0	0	433	285.51	1	0.25	0.24	433	279.51	0	433	264.63	0	0	0	433	272.33	0	0	0	433	267.31	0	0	0	0	0	433	267.49	0
ENSG00000232006.8	AC005537.1	728.9	578.42	0	0	0	1748	1602.01	3	0.08	0.07	728.9	569.16	0	0	0	728.9	586.88	0	0	0	728.9	581.86	0	0	0	728.9	575.86	0	728.9	561.32	0	0	0	728.9	568.9	0	0	0	728.9	563.95	0	0	0	0	0	728.9	564.08	0
ENSG00000237581.1	AC005538.1	594	442.92	0	0	0	594	448.06	0	0	0	594	433.49	0	0	0	594	451.64	0	0	0	594	446.39	0	0	0	594	440.41	0	594	425.43	0	0	0	594	433.19	0	0	0	594	428.16	0	0	0	0	0	594	428.33	0
ENSG00000279809.1	AC005538.2	1864	1712.86	87.54	2.11	1.73	1864	1718.01	135	3.41	3.08	1864	1703.43	63.16	2.22	1.73	1864	1721.6	86.85	2.04	2.1	1864	1716.34	0.02	0	0	1864	1710.36	21.49	1864	1695.36	67.36	1.7	1.42	1864	1703.13	22.05	0.59	0.44	1864	1698.09	9.81	0.31	0.25	1.15	1	1864	1698.26	48.44
ENSG00000286059.1	AC005538.3	1653	1501.86	0	0	0	1653	1507.01	0	0	0	1653	1492.43	0	0	0	1653	1510.6	0	0	0	1653	1505.34	0	0	0	1653	1499.36	0	1653	1484.36	0	0	0	1653	1492.13	0	0	0	1653	1487.09	0	0	0	0	0	1653	1487.26	0
ENSG00000228937.1	AC005539.1	1479	1327.86	0	0	0	1479	1333.01	0	0	0	1479	1318.43	0	0	0	1479	1336.6	0	0	0	1479	1331.34	0	0	0	1479	1325.36	0	1479	1310.36	0	0	0	1479	1318.13	0	0	0	1479	1313.09	0	0	0	0	0	1479	1313.26	0
ENSG00000235852.1	AC005540.1	919	767.86	4	0.22	0.18	919	773.01	8	0.45	0.41	919	758.43	3	0.24	0.18	919	776.6	10	0.52	0.54	919	771.34	5	0.47	0.44	919	765.36	4	919	750.36	3	0.17	0.14	919	758.13	3	0.18	0.13	919	753.09	3	0.21	0.17	0.48	0.42	919	753.26	3
ENSG00000264491.1	AC005544.1	460	309	0	0	0	460	314.13	0	0	0	460	299.59	0	0	0	460	317.69	0	0	0	460	312.47	0	0	0	460	306.48	0	460	291.56	0	0	0	460	299.28	0	0	0	460	294.26	0	0	0	0	0	460	294.44	0
ENSG00000265664.1	AC005544.2	229	82.69	0	0	0	229	86.19	0	0	0	229	74.52	0	0	0	229	89.24	0	0	0	229	85.87	0	0	0	229	79.73	0	229	68.29	0	0	0	229	74.59	0	0	0	229	70.21	0	0	0	0	0	229	70	0
ENSG00000266897.1	AC005546.1	391	240.14	2	0.34	0.28	391	245.24	2	0.35	0.32	391	230.79	1	0.26	0.2	391	248.77	0	0	0	391	243.62	0	0	0	391	237.61	0	391	222.85	0	0	0	391	230.48	0	0	0	391	225.47	0	0	0	0	0	391	225.66	0
ENSG00000285541.1	AC005548.1	1906	1754.86	0	0	0	1906	1760.01	0	0	0	1906	1745.43	0	0	0	1906	1763.6	0	0	0	1906	1758.34	0	0	0	1906	1752.36	0	1906	1737.36	0	0	0	1906	1745.13	0	0	0	1906	1740.09	0	0	0	0	0	1906	1740.26	0
ENSG00000264990.1	AC005549.1	1629	1477.86	0	0	0	1629	1483.01	0	0	0	1629	1468.43	0	0	0	1629	1486.6	0	0	0	1629	1481.34	0	0	0	1629	1475.36	0	1629	1460.36	0	0	0	1629	1468.13	0	0	0	1629	1463.09	0	0	0	0	0	1629	1463.26	0
ENSG00000225974.1	AC005550.1	312	161.84	0	0	0	312	166.69	0	0	0	312	152.73	0	0	0	312	170.12	0	0	0	312	165.34	0	0	0	312	159.26	0	312	145.19	0	0	0	312	152.46	0	0	0	312	147.54	0	0	0	0	0	312	147.72	0
ENSG00000237070.1	AC005550.2	3743	3591.86	0	0	0	3743	3597.01	0	0	0	3743	3582.43	0	0	0	3743	3600.6	0	0	0	3743	3595.34	0	0	0	3743	3589.36	0	3743	3574.36	0	0	0	3743	3582.13	0	0	0	3743	3577.09	0	0	0	0	0	3743	3577.26	0
ENSG00000284638.1	AC005551.1	493	341.97	0	0	0	493	347.11	0	0	0	493	332.55	0	0	0	493	350.68	0	0	0	493	345.44	0	0	0	493	339.45	0	493	324.5	0	0	0	493	332.24	0	0	0	493	327.22	0	0	0	0	0	493	327.4	0
ENSG00000264174.1	AC005552.1	662	510.9	0	0	0	662	516.04	0	0	0	662	501.46	0	0	0	662	519.63	0	0	0	662	514.37	0	0	0	662	508.39	0	662	493.4	0	0	0	662	501.16	0	0	0	662	496.13	0	0	0	0	0	662	496.31	0
ENSG00000267036.2	AC005559.1	871	719.86	0	0	0	871	725.01	0	0	0	871	710.43	0	0	0	871	728.6	0	0	0	871	723.34	0	0	0	871	717.36	0	871	702.36	0	0	0	871	710.13	0	0	0	871	705.09	0	0	0	0	0	871	705.27	0
ENSG00000214719.12	AC005562.1	1463.88	1312.74	133.23	4.19	3.44	1501.7	1355.71	187.11	6	5.41	1538.82	1378.24	105.86	4.59	3.57	1269.28	1126.88	88.02	3.16	3.25	1281.55	1133.89	36.3	2.31	2.19	1105.99	952.35	43.62	1409.74	1241.1	65.76	2.26	1.9	1389.27	1228.4	97.01	3.58	2.68	1379.57	1213.66	102.12	4.48	3.63	4.2	3.65	1332.78	1167.05	71.23
ENSG00000273609.1	AC005562.2	111	4.06	0	0	0	111	3.39	0	0	0	111	2.23	0	0	0	111	3.6	0	0	0	111	4	0	0	0	111	2.47	0	111	1.54	0	0	0	111	2.82	0	0	0	111	1.91	0	0	0	0	0	111	1.48	0
ENSG00000280247.1	AC005578.1	1020	868.86	0	0	0	1020	874.01	1	0.05	0.04	1020	859.43	0	0	0	1020	877.6	0	0	0	1020	872.34	1	0.08	0.08	1020	866.36	0	1020	851.36	1	0.05	0.04	1020	859.13	1	0.05	0.04	1020	854.09	2	0.12	0.1	0	0	1020	854.26	2
ENSG00000267320.5	AC005580.1	549.33	398.27	0	0	0	549.33	403.41	0	0	0	549.33	388.84	0	0	0	549.33	406.99	0	0	0	549.33	401.74	0	0	0	549.33	395.76	0	549.33	380.79	0	0	0	549.33	388.54	0	0	0	549.33	383.52	0	0	0	0	0	549.33	383.69	0
ENSG00000240449.1	AC005586.1	577	425.92	0	0	0	577	431.07	0	0	0	577	416.49	0	0	0	577	434.65	0	0	0	577	429.39	1	0.17	0.16	577	423.41	1	577	408.43	0	0	0	577	416.19	0	0	0	577	411.17	0	0	0	0.22	0.19	577	411.34	2
ENSG00000261305.2	AC005586.2	1065	913.86	0	0	0	942.56	796.57	3	0.16	0.15	837	676.43	1	0.09	0.07	1065	922.6	0	0	0	1293	1145.34	1	0.06	0.06	1065	911.36	0	1065	896.36	0	0	0	1065	904.13	0	0	0	1065	899.09	0	0	0	0	0	1293	1127.26	1
ENSG00000216917.2	AC005587.1	592	440.92	0	0	0	592	446.06	0	0	0	592	431.49	0	0	0	592	449.64	0	0	0	592	444.39	0	0	0	592	438.41	0	592	423.43	0	0	0	592	431.19	0	0	0	592	426.16	0	0	0	0	0	592	426.33	0
ENSG00000226509.1	AC005588.1	162	28.4	0	0	0	162	28.94	0	0	0	162	22.66	0	0	0	162	30.83	0	0	0	162	29.99	0	0	0	162	24.96	0	162	18.99	0	0	0	162	23.55	0	0	0	162	20.45	0	0	0	0	0	162	19.49	0
ENSG00000261757.1	AC005592.1	1640	1488.86	0	0	0	1640	1494.01	0	0	0	1640	1479.43	0	0	0	1640	1497.6	0	0	0	1640	1492.34	0	0	0	1640	1486.36	2	1640	1471.36	0	0	0	1640	1479.13	0	0	0	1640	1474.09	0	0	0	0.12	0.11	1640	1474.26	0
ENSG00000279584.1	AC005593.1	515	363.95	0	0	0	515	369.09	0	0	0	515	354.53	0	0	0	515	372.67	0	0	0	515	367.42	0	0	0	515	361.44	0	515	346.48	1	0.12	0.1	515	354.22	0	0	0	515	349.2	0	0	0	0	0	515	349.38	0
ENSG00000267223.1	AC005597.1	420	269.06	0	0	0	420	274.18	0	0	0	420	259.67	0	0	0	420	277.73	0	0	0	420	272.53	0	0	0	420	266.54	0	420	251.68	0	0	0	420	259.36	0	0	0	420	254.35	0	0	0	0	0	420	254.53	0
ENSG00000260107.1	AC005606.1	504	352.96	0	0	0	504	358.1	0	0	0	504	343.54	2	0.35	0.27	504	361.67	4	0.45	0.46	504	356.43	2	0.41	0.38	504	350.44	0	504	335.49	1	0.13	0.11	504	343.23	0	0	0	504	338.21	1	0.16	0.13	0	0	504	338.39	0
ENSG00000261790.1	AC005606.2	579.5	428.42	0	0	0	579.5	433.57	0	0	0	579.5	418.99	0	0	0	579.5	437.15	0	0	0	579.5	431.9	0	0	0	579.5	425.91	0	579.5	410.94	0	0	0	579.5	418.69	0	0	0	579.5	413.67	0	0	0	0	0	579.5	413.84	0
ENSG00000278901.1	AC005609.1	617	465.91	0	0	0	617	471.05	0	0	0	617	456.48	0	0	0	617	474.64	0	0	0	617	469.38	0	0	0	617	463.4	0	617	448.42	0	0	0	617	456.18	0	0	0	617	451.15	0	0	0	0	0	617	451.32	0
ENSG00000278907.1	AC005609.2	592	440.92	0	0	0	592	446.06	0	0	0	592	431.49	0	0	0	592	449.64	0	0	0	592	444.39	0	0	0	592	438.41	0	592	423.43	0	0	0	592	431.19	0	0	0	592	426.16	0	0	0	0	0	592	426.33	0
ENSG00000278915.1	AC005609.3	577	425.92	1	0.1	0.08	577	431.07	0	0	0	577	416.49	0	0	0	577	434.65	0	0	0	577	429.39	2	0.34	0.32	577	423.41	0	577	408.43	1	0.1	0.09	577	416.19	0	0	0	577	411.17	0	0	0	0	0	577	411.34	2
ENSG00000278946.1	AC005609.4	447	296.01	0	0	0	447	301.14	0	0	0	447	286.61	0	0	0	447	304.7	0	0	0	447	299.48	0	0	0	447	293.49	0	447	278.59	0	0	0	447	286.3	0	0	0	447	281.28	0	0	0	0	0	447	281.46	0
ENSG00000279726.1	AC005609.5	783	631.91	0	0	0	783	637.05	0	0	0	783	622.48	0	0	0	783	640.63	0	0	0	783	635.38	0	0	0	783	629.4	0	783	614.42	0	0	0	783	622.18	0	0	0	783	617.15	0	0	0	0	0	783	617.32	0
ENSG00000269296.1	AC005614.1	3653	3501.86	0	0	0	3653	3507.01	0	0	0	3653	3492.43	0	0	0	3653	3510.6	0	0	0	3653	3505.34	0	0	0	3653	3499.36	0	3653	3484.36	0	0	0	3653	3492.13	0	0	0	3653	3487.09	0	0	0	0	0	3653	3487.26	0
ENSG00000269749.1	AC005614.2	461	309.99	0	0	0	461	315.13	0	0	0	461	300.59	0	0	0	461	318.69	0	0	0	461	313.47	0	0	0	461	307.48	0	461	292.56	0	0	0	461	300.28	0	0	0	461	295.26	0	0	0	0	0	461	295.44	0
ENSG00000267423.1	AC005616.1	579	427.92	0	0	0	579	433.07	0	0	0	579	418.49	0	0	0	579	436.65	0	0	0	579	431.39	0	0	0	579	425.41	0	579	410.43	0	0	0	579	418.19	0	0	0	579	413.17	0	0	0	0	0	579	413.34	0
ENSG00000272070.1	AC005618.1	1846	1694.9	0	0	0	3148	3002.01	1	0.01	0.01	1953.71	1793.18	15	0.5	0.39	1846	1703.63	0	0	0	1896.44	1748.81	13	0.54	0.51	1846	1692.39	0	2356.18	2187.56	6	0.12	0.1	1846	1685.17	0	0	0	3148	2982.09	1	0.02	0.01	0	0	2273.21	2107.5	5
ENSG00000279855.1	AC005618.2	458	307	0	0	0	458	312.13	0	0	0	458	297.59	0	0	0	458	315.7	0	0	0	458	310.47	0	0	0	458	304.48	0	458	289.56	0	0	0	458	297.28	0	0	0	458	292.26	0	0	0	0	0	458	292.44	0
ENSG00000280026.1	AC005618.3	554	402.93	0	0	0	554	408.08	0	0	0	554	393.5	0	0	0	554	411.65	0	0	0	554	406.4	0	0	0	554	400.42	0	554	385.45	0	0	0	554	393.2	0	0	0	554	388.18	0	0	0	0	0	554	388.35	0
ENSG00000283525.1	AC005622.1	1623	1471.86	0	0	0	1623	1477.01	0	0	0	1543	1382.43	2	0.09	0.07	1543	1400.6	2	0.06	0.06	1623	1475.34	0	0	0	1623	1469.36	0	1623	1454.36	0	0	0	1623	1462.13	0	0	0	1623	1457.09	0	0	0	0	0	1623	1457.26	0
ENSG00000266963.1	AC005625.1	472	320.98	0	0	0	472	326.12	0	0	0	472	311.57	0	0	0	472	329.69	0	0	0	472	324.45	0	0	0	472	318.47	0	472	303.54	0	0	0	472	311.26	0	0	0	472	306.24	0	0	0	0	0	472	306.42	0
ENSG00000257639.1	AC005632.1	576	424.92	0	0	0	576	430.07	0	0	0	576	415.49	0	0	0	576	433.65	0	0	0	576	428.4	0	0	0	576	422.41	0	576	407.43	0	0	0	576	415.19	0	0	0	576	410.17	0	0	0	0	0	576	410.34	0
ENSG00000261596.2	AC005632.2	828	676.87	0	0	0	828	682.01	0	0	0	828	667.43	0	0	0	828	685.61	0	0	0	828	680.35	0	0	0	828	674.36	0	828	659.36	0	0	0	828	667.13	0	0	0	828	662.1	0	0	0	0	0	828	662.27	0
ENSG00000271609.1	AC005632.3	308	157.91	0	0	0	308	162.74	0	0	0	308	148.82	0	0	0	308	166.16	0	0	0	308	161.42	0	0	0	308	155.33	0	308	141.32	0	0	0	308	148.56	0	0	0	308	143.65	0	0	0	0	0	308	143.82	0
ENSG00000273956.1	AC005632.4	431	280.04	0	0	0	431	285.16	0	0	0	431	270.64	0	0	0	431	288.72	0	0	0	431	283.51	0	0	0	431	277.52	0	431	262.64	0	0	0	431	270.33	0	0	0	431	265.32	0	0	0	0	0	431	265.5	0
ENSG00000261886.1	AC005670.1	395	244.13	0	0	0	395	249.23	0	0	0	395	234.77	0	0	0	395	252.76	1	0.16	0.16	395	247.61	0	0	0	395	241.6	0	395	226.82	0	0	0	395	234.46	0	0	0	395	229.45	0	0	0	0	0	395	229.64	0
ENSG00000262633.2	AC005670.2	889	737.86	100.96	5.65	4.64	889	743.01	0	0	0	889	728.43	26.64	2.19	1.7	889	746.6	12.04	0.65	0.67	1564	1416.34	1.39	0.07	0.07	889	735.36	0	889	720.36	80.89	4.8	4.02	964.99	804.12	7.38	0.42	0.31	889	723.09	121.45	8.95	7.24	0	0	889	723.27	20.4
ENSG00000250413.1	AC005674.1	459	308	0	0	0	459	313.13	0	0	0	459	298.59	1	0.2	0.16	459	316.69	0	0	0	459	311.47	0	0	0	459	305.48	0	459	290.56	6	0.88	0.74	459	298.28	0	0	0	459	293.26	1	0.18	0.15	0	0	459	293.44	4
ENSG00000261490.1	AC005674.2	3510	3358.86	24	0.3	0.24	3510	3364.01	34	0.44	0.4	3510	3349.43	18	0.32	0.25	3510	3367.6	30	0.36	0.37	3510	3362.34	45	0.97	0.91	3510	3356.36	24	3510	3341.36	60	0.77	0.64	3510	3349.13	73	0.99	0.74	3510	3344.09	26	0.41	0.34	0.66	0.57	3510	3344.26	67
ENSG00000226329.2	AC005682.1	1467	1315.86	0	0	0	1467	1321.01	1	0.03	0.03	1467	1306.43	0	0	0	1467	1324.6	0	0	0	1467	1319.34	0	0	0	1467	1313.36	2	1467	1298.36	0	0	0	1467	1306.13	0	0	0	1467	1301.09	0	0	0	0.14	0.12	1467	1301.26	0
ENSG00000278860.1	AC005691.1	401	250.11	0	0	0	401	255.21	0	0	0	401	240.74	0	0	0	401	258.75	0	0	0	401	253.59	0	0	0	401	247.58	0	401	232.78	0	0	0	401	240.43	0	0	0	401	235.42	0	0	0	0	0	401	235.61	0
ENSG00000204990.3	AC005692.1	1439	1287.86	0	0	0	1439	1293.01	0	0	0	1439	1278.43	0	0	0	1439	1296.6	0	0	0	1439	1291.34	0	0	0	1439	1285.36	0	1439	1270.36	0	0	0	1439	1278.13	0	0	0	1439	1273.09	0	0	0	0	0	1439	1273.26	0
ENSG00000261629.1	AC005692.2	596	444.92	0	0	0	596	450.06	0	0	0	596	435.49	0	0	0	596	453.64	0	0	0	596	448.39	0	0	0	596	442.41	0	596	427.43	0	0	0	596	435.19	0	0	0	596	430.16	0	0	0	0	0	596	430.33	0
ENSG00000285841.1	AC005692.3	3445	3293.86	0	0	0	3445	3299.01	0	0	0	3445	3284.43	0	0	0	3445	3302.6	0	0	0	3445	3297.34	0	0	0	3445	3291.36	0	3445	3276.36	0	0	0	3445	3284.13	0	0	0	3445	3279.09	0	0	0	0	0	3445	3279.26	0
ENSG00000262966.2	AC005695.1	5672	5520.86	0	0	0	5672	5526.01	0	0	0	5672	5511.43	0	0	0	5672	5529.6	0	0	0	5672	5524.34	0	0	0	5672	5518.36	0	5672	5503.36	0	0	0	5672	5511.13	0	0	0	5672	5506.09	0	0	0	0	0	5672	5506.26	0
ENSG00000263708.2	AC005695.2	259	110.54	0	0	0	259	114.78	0	0	0	259	101.88	0	0	0	259	118.03	0	0	0	259	113.95	0	0	0	259	107.8	0	259	95.02	0	0	0	259	101.77	0	0	0	259	97.1	0	0	0	0	0	259	97.12	0
ENSG00000273816.1	AC005695.3	232	85.42	0	0	0	232	89	0	0	0	232	77.18	0	0	0	232	92.08	0	0	0	232	88.63	1	0.82	0.77	232	82.48	0	232	70.88	1	0.6	0.51	232	77.23	0	0	0	232	72.82	0	0	0	0	0	232	72.64	0
ENSG00000262050.1	AC005696.1	443	292.02	12	1.7	1.39	443	297.15	9	1.32	1.19	443	282.62	3	0.63	0.49	443	300.71	9	1.21	1.25	443	295.49	5	1.22	1.16	443	289.5	2	443	274.6	13	2.02	1.7	443	282.31	18	2.89	2.16	443	277.29	9	1.73	1.4	0.63	0.55	443	277.47	28
ENSG00000272770.1	AC005696.2	626	474.91	0	0	0	626	480.05	0	0	0	626	465.48	0	0	0	626	483.64	0	0	0	626	478.38	1	0.15	0.14	626	472.4	1	626	457.41	0	0	0	626	465.17	0	0	0	626	460.15	0	0	0	0.19	0.17	626	460.32	0
ENSG00000272911.1	AC005696.3	303	153.01	1	0.27	0.22	303	157.8	1	0.28	0.25	303	143.96	0	0	0	303	161.21	1	0.25	0.26	303	156.52	0	0	0	303	150.42	0	303	136.5	0	0	0	303	143.7	0	0	0	303	138.8	0	0	0	0	0	303	138.97	1
ENSG00000277200.1	AC005696.4	3147	2995.86	25	0.34	0.28	3147	3001.01	4	0.06	0.05	3147	2986.43	3	0.06	0.05	3147	3004.6	18	0.24	0.25	3147	2999.34	13	0.31	0.3	3147	2993.36	1	3147	2978.36	30	0.43	0.36	3147	2986.13	41	0.62	0.47	3147	2981.09	15	0.27	0.22	0.03	0.03	3147	2981.26	33
ENSG00000266202.1	AC005697.1	582	430.92	0	0	0	582	436.07	0	0	0	582	421.49	0	0	0	582	439.65	0	0	0	582	434.39	0	0	0	582	428.41	0	582	413.43	0	0	0	582	421.19	0	0	0	582	416.16	0	0	0	0	0	582	416.34	0
ENSG00000266527.1	AC005697.2	2266	2114.86	0	0	0	2266	2120.01	0	0	0	2266	2105.43	0	0	0	2266	2123.6	0	0	0	2266	2118.34	1	0.03	0.03	2266	2112.36	0	2266	2097.36	0	0	0	2266	2105.13	0	0	0	2266	2100.09	0	0	0	0	0	2266	2100.26	0
ENSG00000249631.5	AC005699.1	566.17	415.14	0	0	0	566.17	420.27	0	0	0	566.17	405.73	0	0	0	566.17	423.84	0	0	0	566.17	418.61	0	0	0	566.17	412.62	0	566.17	397.7	0	0	0	566.17	405.42	0	0	0	566.17	400.4	0	0	0	0	0	747	581.28	2
ENSG00000267318.1	AC005702.1	481	329.97	2.58	0.32	0.27	481	335.11	0	0	0	481	320.56	1.47	0.27	0.21	481	338.68	0	0	0	481	333.45	0	0	0	481	327.46	0	481	312.52	0	0	0	481	320.25	0	0	0	481	315.23	0	0	0	0	0	481	315.41	0
ENSG00000267526.1	AC005702.2	1447	1295.86	0	0	0	1447	1301.01	0	0	0	1447	1286.43	0	0	0	1447	1304.6	0	0	0	1447	1299.34	0	0	0	1447	1293.36	0	1447	1278.36	0	0	0	1447	1286.13	3	0.11	0.08	1447	1281.09	0	0	0	0	0	1447	1281.26	0
ENSG00000274378.1	AC005702.3	416	265.07	0	0	0	416	270.18	0	0	0	416	255.69	0	0	0	416	273.73	0	0	0	416	268.54	0	0	0	416	262.54	0	416	247.7	0	0	0	416	255.38	0	0	0	416	250.36	0	0	0	0	0	416	250.55	0
ENSG00000275860.1	AC005702.4	421	270.06	0	0	0	421	275.18	0	0	0	421	260.67	0	0	0	421	278.73	0	0	0	421	273.53	0	0	0	421	267.53	0	421	252.68	0	0	0	421	260.36	0	0	0	421	255.35	0	0	0	0	0	421	255.53	0
ENSG00000230971.1	AC005703.1	1773	1621.86	0	0	0	1773	1627.01	0	0	0	1773	1612.43	0	0	0	1773	1630.6	0	0	0	1773	1625.34	0	0	0	1773	1619.36	0	1773	1604.36	0	0	0	1773	1612.13	0	0	0	1773	1607.09	0	0	0	0	0	1773	1607.26	0
ENSG00000237377.2	AC005703.2	343	192.43	0	0	0	343	197.43	0	0	0	343	183.19	0	0	0	343	200.92	0	0	0	343	195.93	0	0	0	343	189.89	0	343	175.43	0	0	0	343	182.89	0	0	0	343	177.91	0	0	0	0	0	343	178.1	0
ENSG00000265445.1	AC005703.3	373	222.22	0	0	0	373	227.29	0	0	0	373	212.9	0	0	0	373	230.81	0	0	0	373	225.71	0	0	0	373	219.69	0	373	205.01	0	0	0	373	212.59	0	0	0	373	207.59	0	0	0	0	0	373	207.78	0
ENSG00000266667.1	AC005703.4	538	386.94	1	0.11	0.09	538	392.08	0	0	0	538	377.51	0	0	0	538	395.66	0	0	0	538	390.41	0	0	0	538	384.43	0	538	369.46	0	0	0	538	377.21	0	0	0	538	372.19	0	0	0	0	0	538	372.36	0
ENSG00000279567.1	AC005703.5	555	403.93	0	0	0	555	409.08	0	0	0	555	394.5	0	0	0	555	412.65	0	0	0	555	407.4	0	0	0	555	401.42	0	555	386.45	0	0	0	555	394.2	0	0	0	555	389.18	0	0	0	0	0	555	389.35	0
ENSG00000279660.1	AC005703.6	1329	1177.86	0	0	0	1329	1183.01	2	0.07	0.07	1329	1168.43	0	0	0	1329	1186.6	0	0	0	1329	1181.34	0	0	0	1329	1175.36	0	1329	1160.36	0	0	0	1329	1168.13	0	0	0	1329	1163.09	0	0	0	0	0	1329	1163.26	0
ENSG00000230607.3	AC005722.1	964	812.86	0	0	0	964	818.01	0	0	0	964	803.43	0	0	0	964	821.6	0	0	0	964	816.34	0	0	0	964	810.36	0	964	795.36	0	0	0	964	803.13	1	0.06	0.04	964	798.09	0	0	0	0	0	964	798.26	1
ENSG00000262681.2	AC005722.2	3370	3218.86	16	0.21	0.17	3370	3224.01	5	0.07	0.06	3370	3209.43	1	0.02	0.01	3370	3227.6	0	0	0	3370	3222.34	7	0.16	0.15	3370	3216.36	19	3370	3201.36	11	0.15	0.12	3370	3209.13	25	0.35	0.26	3370	3204.09	11	0.18	0.15	0.54	0.47	3370	3204.26	18
ENSG00000264785.1	AC005722.3	446	295.01	0	0	0	446	300.14	0	0	0	446	285.61	0	0	0	446	303.7	0	0	0	446	298.49	0	0	0	446	292.49	0	446	277.59	0	0	0	446	285.3	0	0	0	446	280.29	0	0	0	0	0	446	280.46	0
ENSG00000264727.1	AC005725.1	2607	2455.86	0	0	0	2607	2461.01	0	0	0	2607	2446.43	0	0	0	2607	2464.6	32	0.53	0.54	2607	2459.34	0	0	0	2607	2453.36	0	2607	2438.36	0	0	0	2607	2446.13	0	0	0	2607	2441.09	0	0	0	0	0	2607	2441.26	0
ENSG00000258472.8	AC005726.1	2102.69	1951.55	96.77	2.05	1.68	2102.53	1956.54	61.75	1.37	1.24	2103	1942.43	20.59	0.63	0.49	2102.65	1960.26	70.9	1.46	1.5	2103	1955.34	20	0.74	0.7	2099.94	1946.3	16	2103	1934.36	30.82	0.68	0.57	2101.35	1940.47	177.85	4.15	3.11	2101.76	1935.84	78.39	2.16	1.75	0.75	0.66	2103	1937.26	39.91
ENSG00000264044.1	AC005726.2	934	782.9	0	0	0	1316	1170.01	1	0.04	0.03	934	773.47	0	0	0	934	791.63	0	0	0	552	404.4	2	0.36	0.34	934	780.39	0	1316	1147.36	1	0.04	0.03	934	773.17	0	0	0	934	768.13	0	0	0	0	0	934	768.31	0
ENSG00000264608.1	AC005726.3	458	307	4	0.54	0.44	458	312.13	4	0.56	0.5	458	297.59	1	0.2	0.16	458	315.7	6	0.77	0.79	458	310.47	5	1.16	1.1	458	304.48	2	458	289.56	2	0.3	0.25	458	297.28	16	2.44	1.82	458	292.26	6	1.09	0.88	0.6	0.52	458	292.44	12
ENSG00000265168.1	AC005726.4	298	148.13	0	0	0	298	152.88	10	2.84	2.57	298	139.1	0	0	0	298	156.27	2	0.52	0.53	298	151.63	0	0	0	298	145.53	0	298	131.7	0	0	0	298	138.86	0	0	0	298	133.98	0	0	0	0	0	298	134.14	1
ENSG00000265287.2	AC005726.5	1083	931.86	0	0	0	1083	937.01	0	0	0	1083	922.43	0	0	0	1083	940.6	0	0	0	1083	935.34	0	0	0	1083	929.36	0	1083	914.36	0	0	0	1083	922.13	0	0	0	1083	917.09	0	0	0	0	0	1083	917.26	0
ENSG00000225681.2	AC005730.1	344	193.42	0	0	0	344	198.42	0	0	0	344	184.17	0	0	0	344	201.91	0	0	0	344	196.92	0	0	0	344	190.88	0	344	176.41	0	0	0	344	183.88	0	0	0	344	178.9	0	0	0	0	0	344	179.09	0
ENSG00000261033.1	AC005730.2	1184	1032.86	1	0.04	0.03	1184	1038.01	0	0	0	1184	1023.43	0	0	0	1184	1041.6	0	0	0	1184	1036.34	0	0	0	1184	1030.36	0	1184	1015.36	1	0.04	0.04	1184	1023.13	0	0	0	1184	1018.09	2	0.1	0.08	0	0	1184	1018.26	2
ENSG00000266126.1	AC005730.3	366	215.26	0	0	0	366	220.32	0	0	0	366	205.95	1	0.29	0.23	366	223.83	0	0	0	366	218.75	0	0	0	366	212.72	0	366	198.09	0	0	0	366	205.64	4	0.88	0.66	366	200.65	0	0	0	0	0	366	200.84	0
ENSG00000262185.2	AC005736.1	980.99	829.85	4	0.2	0.16	1034.58	888.61	44	2.15	1.94	835.24	674.7	25	2.22	1.72	1394	1251.6	3	0.1	0.1	1217.5	1069.84	6	0.41	0.38	1069.27	915.64	16	974.88	806.27	10	0.53	0.44	770.72	609.88	5	0.37	0.28	1394	1228.09	2	0.09	0.07	1.6	1.39	893.09	727.39	5
ENSG00000263159.1	AC005736.2	244	96.46	0	0	0	244	100.37	0	0	0	244	88.01	0	0	0	244	103.54	0	0	0	244	99.78	0	0	0	244	93.62	0	244	81.44	0	0	0	244	87.98	0	0	0	244	83.44	0	0	0	0	0	244	83.36	0
ENSG00000226040.3	AC005740.1	522	370.95	0	0	0	522	376.09	2	0.23	0.21	522	361.52	0	0	0	522	379.66	0	0	0	522	374.42	0	0	0	522	368.43	0	522	353.47	0	0	0	522	361.22	0	0	0	522	356.2	1	0.15	0.12	0	0	522	356.37	0
ENSG00000250347.1	AC005740.2	419	268.06	1	0.15	0.13	419	273.18	0	0	0	419	258.68	0	0	0	419	276.73	0	0	0	419	271.54	0	0	0	419	265.54	0	419	250.69	0	0	0	419	258.37	0	0	0	419	253.35	0	0	0	0	0	419	253.54	0
ENSG00000254099.1	AC005740.3	344	193.42	0	0	0	344	198.42	0	0	0	344	184.17	0	0	0	344	201.91	0	0	0	344	196.92	0	0	0	344	190.88	0	344	176.41	0	0	0	344	183.88	0	0	0	344	178.9	0	0	0	0	0	344	179.09	0
ENSG00000271871.1	AC005740.4	957	805.86	1	0.05	0.04	957	811.01	5	0.27	0.24	957	796.43	3	0.23	0.18	957	814.6	0	0	0	957	809.34	3	0.27	0.25	957	803.36	0	957	788.36	2	0.11	0.09	957	796.13	3	0.17	0.13	957	791.09	0	0	0	0	0	957	791.26	1
ENSG00000249418.2	AC005741.1	432	281.03	0	0	0	432	286.16	0	0	0	432	271.64	0	0	0	432	289.72	0	0	0	432	284.51	0	0	0	432	278.52	0	432	263.64	0	0	0	432	271.33	0	0	0	432	266.32	0	0	0	0	0	432	266.5	0
ENSG00000266934.1	AC005746.1	694	542.89	0	0	0	694	548.03	0	0	0	672	511.46	2	0.23	0.18	694	551.62	0	0	0	694	546.36	0	0	0	694	540.38	0	716	547.38	1	0.08	0.07	694	533.16	0	0	0	694	528.12	0	0	0	0	0	716	550.29	2
ENSG00000267131.1	AC005746.2	470	318.98	0	0	0	470	324.12	2	0.27	0.24	470	309.57	0	0	0	470	327.69	0	0	0	470	322.46	0	0	0	470	316.47	0	470	301.54	0	0	0	470	309.27	0	0	0	470	304.25	0	0	0	0	0	470	304.42	0
ENSG00000273982.1	AC005746.3	393	242.13	0	0	0	393	247.23	1	0.18	0.16	393	232.78	0	0	0	393	250.77	0	0	0	393	245.62	1	0.29	0.28	393	239.61	0	393	224.84	0	0	0	393	232.47	0	0	0	393	227.46	0	0	0	0	0	393	227.65	0
ENSG00000278925.1	AC005753.1	618	466.91	0	0	0	618	472.05	0	0	0	618	457.48	0	0	0	618	475.64	1	0.09	0.09	618	470.38	0	0	0	618	464.4	0	618	449.42	0	0	0	618	457.18	1	0.1	0.07	618	452.15	2	0.24	0.19	0	0	618	452.32	0
ENSG00000267044.1	AC005757.1	472	320.98	0	0	0	472	326.12	0	0	0	472	311.57	0	0	0	472	329.69	0	0	0	472	324.45	0	0	0	472	318.47	0	472	303.54	0	0	0	472	311.26	0	0	0	472	306.24	0	0	0	0	0	472	306.42	0
ENSG00000267630.1	AC005758.1	625	473.91	0	0	0	625	479.05	0	0	0	625	464.48	0	0	0	625	482.64	0	0	0	625	477.38	0	0	0	625	471.4	0	625	456.41	0	0	0	625	464.18	0	0	0	625	459.15	0	0	0	0	0	625	459.32	0
ENSG00000268650.3	AC005759.1	512.33	362.03	0	0	0	512.33	366.91	0	0	0	512.33	352.84	0	0	0	512.33	370.38	0	0	0	512.33	365.5	0	0	0	512.33	359.45	0	267	102.41	1	0.42	0.35	512.33	352.59	0	0	0	512.33	347.66	0	0	0	0	0	512.33	347.8	0
ENSG00000267471.1	AC005771.1	349	198.38	0	0	0	349	203.4	0	0	0	349	189.12	0	0	0	349	206.89	0	0	0	349	201.87	0	0	0	349	195.84	0	349	181.32	0	0	0	349	188.81	0	0	0	349	183.83	0	0	0	0	0	349	184.02	0
ENSG00000232058.1	AC005772.1	976	824.86	0	0	0	976	830.01	0	0	0	976	815.43	0	0	0	976	833.6	0	0	0	976	828.34	0	0	0	976	822.36	0	976	807.36	0	0	0	976	815.13	0	0	0	976	810.09	0	0	0	0	0	976	810.26	0
ENSG00000261198.1	AC005774.1	567	415.93	0	0	0	567	421.07	0	0	0	567	406.5	0	0	0	567	424.65	0	0	0	567	419.4	0	0	0	567	413.42	0	567	398.44	0	0	0	567	406.2	0	0	0	567	401.17	0	0	0	0	0	567	401.35	0
ENSG00000266933.2	AC005775.1	850	698.86	4	0.24	0.19	850	704.01	16	0.99	0.89	850	689.43	9	0.78	0.61	850	707.6	5	0.29	0.29	850	702.34	8	0.82	0.78	850	696.36	4	850	681.36	5	0.31	0.26	850	689.13	7	0.46	0.34	850	684.09	3	0.23	0.19	0.53	0.46	850	684.27	5
ENSG00000270802.2	AC005776.1	290	140.33	0	0	0	290	145.01	0	0	0	290	131.37	0	0	0	290	148.38	0	0	0	290	143.83	0	0	0	290	137.71	0	290	124.05	1	0.34	0.29	290	131.14	0	0	0	290	126.29	0	0	0	0	0	290	126.43	0
ENSG00000273218.1	AC005776.2	1769	1617.86	0	0	0	1769	1623.01	0	0	0	1769	1608.43	0	0	0	1769	1626.6	0	0	0	1769	1621.34	0	0	0	1769	1615.36	0	1769	1600.36	0	0	0	1769	1608.13	0	0	0	1769	1603.09	0	0	0	0	0	1769	1603.26	0
ENSG00000267148.1	AC005777.1	187	46.78	0	0	0	187	48.58	0	0	0	187	39.83	0	0	0	187	51.08	0	0	0	187	49.18	0	0	0	187	43.4	0	187	34.95	0	0	0	187	40.38	0	0	0	187	36.66	0	0	0	0	0	187	35.95	0
ENSG00000266958.1	AC005779.1	540	388.94	0	0	0	540	394.08	0	0	0	540	379.51	1	0.16	0.12	540	397.66	0	0	0	540	392.41	0	0	0	540	386.43	0	540	371.46	0	0	0	540	379.21	0	0	0	540	374.19	1	0.14	0.12	0	0	540	374.36	1
ENSG00000267545.1	AC005779.2	550	398.93	1.02	0.11	0.09	550	404.08	1	0.11	0.1	550	389.51	0	0	0	550	407.66	0	0	0	550	402.41	0	0	0	550	396.42	0	550	381.45	0	0	0	550	389.2	2.06	0.24	0.18	550	384.18	1	0.14	0.11	0	0	550	384.35	1.01
ENSG00000268189.2	AC005785.1	1771	1619.86	2	0.05	0.04	1771	1625.01	9	0.24	0.22	1771	1610.43	7	0.26	0.2	1771	1628.6	11	0.27	0.28	1771	1623.34	11	0.49	0.46	1771	1617.36	6	1771	1602.36	3	0.08	0.07	1771	1610.13	7	0.2	0.15	1771	1605.09	4	0.13	0.11	0.34	0.3	1771	1605.26	3
ENSG00000279203.1	AC005785.2	631	479.9	0	0	0	631	485.05	1	0.09	0.08	631	470.47	0	0	0	631	488.63	0	0	0	631	483.38	0	0	0	631	477.4	1	631	462.41	0	0	0	631	470.17	2	0.19	0.14	631	465.14	1	0.11	0.09	0.19	0.17	631	465.32	1
ENSG00000266959.1	AC005786.1	154	23.23	0	0	0	154	23.39	0	0	0	154	17.98	0	0	0	154	25.02	0	0	0	154	24.52	0	0	0	154	19.86	0	154	14.77	0	0	0	154	18.95	0	0	0	154	16.11	0	0	0	0	0	154	15.13	0
ENSG00000267231.1	AC005786.2	369	218.24	0	0	0	369	223.3	0	0	0	369	208.93	0	0	0	369	226.82	0	0	0	369	221.73	0	0	0	369	215.71	0	369	201.05	0	0	0	369	208.62	0	0	0	369	203.62	0	0	0	0	0	369	203.81	0
ENSG00000267436.1	AC005786.3	565	413.93	5	0.5	0.41	565	419.07	6	0.62	0.56	565	404.5	2	0.3	0.23	565	422.65	1	0.1	0.1	565	417.4	6	1.04	0.98	565	411.42	2	565	396.44	2	0.22	0.18	565	404.2	4	0.45	0.34	565	399.17	3	0.4	0.32	0.45	0.39	565	399.35	4
ENSG00000279590.1	AC005786.4	682	530.89	0	0	0	682	536.04	0	0	0	682	521.46	0	0	0	682	539.62	0	0	0	682	534.37	0	0	0	682	528.38	0	682	513.39	0	0	0	682	521.16	0	0	0	682	516.13	0	0	0	0	0	682	516.3	0
ENSG00000267090.1	AC005789.1	297	147.15	0	0	0	297	151.89	0	0	0	297	138.13	0	0	0	297	155.28	0	0	0	297	150.65	0	0	0	297	144.55	0	297	130.74	0	0	0	297	137.89	0	0	0	297	133.01	0	0	0	0	0	297	133.17	0
ENSG00000274447.1	AC005790.1	450	299.01	3	0.41	0.34	450	304.14	4	0.57	0.52	450	289.6	8	1.65	1.29	450	307.7	0	0	0	450	302.48	2	0.48	0.45	450	296.49	0	450	281.58	0	0	0	450	289.3	0	0	0	450	284.28	1	0.19	0.15	0	0	450	284.46	3
ENSG00000279617.1	AC005796.1	433	282.03	0	0	0	433	287.16	0	0	0	433	272.64	0	0	0	433	290.71	0	0	0	433	285.51	0	0	0	433	279.51	0	433	264.63	0	0	0	433	272.33	0	0	0	433	267.31	0	0	0	0	0	433	267.49	0
ENSG00000248188.2	AC005798.1	387	236.15	0	0	0	387	241.25	0	0	0	387	226.81	0	0	0	387	244.78	0	0	0	387	239.64	0	0	0	387	233.63	0	387	218.88	0	0	0	387	226.5	0	0	0	387	221.49	0	0	0	0	0	387	221.68	0
ENSG00000235415.1	AC005808.1	381	230.18	0	0	0	381	235.26	0	0	0	381	220.84	0	0	0	381	238.79	0	0	0	381	233.67	0	0	0	381	227.65	0	381	212.93	0	0	0	381	220.54	0	0	0	381	215.53	0	0	0	0	0	381	215.72	0
ENSG00000265702.1	AC005821.1	2277	2125.86	1	0.02	0.02	2277	2131.01	1	0.02	0.02	1641.5	1480.96	0	0	0	1641.5	1499.13	0	0	0	2277	2129.34	3	0.1	0.1	1641.5	1487.88	0	2277	2108.36	3	0.06	0.05	2277	2116.13	2	0.04	0.03	1641.5	1475.63	0	0	0	0	0	1641.5	1475.8	0
ENSG00000235554.1	AC005822.1	1034	882.86	3	0.14	0.12	1034	888.01	5	0.24	0.22	1034	873.43	2	0.14	0.11	1034	891.6	1	0.05	0.05	1034	886.34	1	0.08	0.08	1034	880.36	0	1034	865.36	4	0.2	0.17	1034	873.13	4	0.21	0.16	1034	868.09	1	0.06	0.05	0	0	1034	868.26	2
ENSG00000249658.1	AC005823.1	585	433.92	0	0	0	585	439.06	0	0	0	585	424.49	0	0	0	585	442.65	0	0	0	585	437.39	0	0	0	585	431.41	0	585	416.43	0	0	0	585	424.19	0	0	0	585	419.16	0	0	0	0	0	585	419.34	0
ENSG00000249982.1	AC005823.2	650	498.9	0	0	0	650	504.04	0	0	0	650	489.47	0	0	0	650	507.63	0	0	0	650	502.37	0	0	0	650	496.39	0	650	481.4	0	0	0	650	489.17	0	0	0	650	484.14	0	0	0	0	0	650	484.31	0
ENSG00000226797.1	AC005828.1	524	372.95	0	0	0	524	378.09	0	0	0	524	363.52	0	0	0	524	381.66	0	0	0	524	376.42	0	0	0	524	370.43	0	524	355.47	0	0	0	524	363.22	0	0	0	524	358.2	0	0	0	0	0	524	358.37	0
ENSG00000263501.1	AC005828.2	562	410.93	0	0	0	562	416.07	0	0	0	562	401.5	0	0	0	562	419.65	0	0	0	562	414.4	0	0	0	562	408.42	0	562	393.44	0	0	0	562	401.2	1	0.11	0.08	562	396.17	0	0	0	0	0	562	396.35	0
ENSG00000263644.1	AC005828.3	591	439.92	0	0	0	591	445.06	0	0	0	591	430.49	0	0	0	591	448.64	0	0	0	591	443.39	0	0	0	591	437.41	0	591	422.43	0	0	0	591	430.19	0	0	0	591	425.16	0	0	0	0	0	591	425.33	0
ENSG00000265282.1	AC005828.4	552	400.93	0	0	0	552	406.08	0	0	0	552	391.51	0	0	0	552	409.65	0	0	0	552	404.4	0	0	0	552	398.42	0	552	383.45	1	0.11	0.09	552	391.2	0	0	0	552	386.18	0	0	0	0	0	552	386.35	0
ENSG00000265971.1	AC005828.5	355	204.33	0	0	0	355	209.36	0	0	0	355	195.05	0	0	0	355	212.87	0	0	0	355	207.82	0	0	0	355	201.79	0	355	187.23	0	0	0	355	194.75	0	0	0	355	189.76	0	0	0	0	0	355	189.95	0
ENSG00000271749.1	AC005828.6	232	85.42	0	0	0	232	89	0	0	0	232	77.18	0	0	0	232	92.08	0	0	0	232	88.63	0	0	0	232	82.48	0	232	70.88	0	0	0	232	77.23	0	0	0	232	72.82	1	0.73	0.59	0	0	232	72.64	0
ENSG00000271919.1	AC005828.7	556	404.93	0	0	0	556	410.08	0	0	0	556	395.5	0	0	0	556	413.65	0	0	0	556	408.4	0	0	0	556	402.42	0	556	387.45	0	0	0	556	395.2	0	0	0	556	390.18	0	0	0	0	0	556	390.35	0
ENSG00000261575.2	AC005829.1	390.5	240.05	0	0	0	390.5	244.99	0	0	0	390.5	230.83	0	0	0	390.5	248.48	0	0	0	390.5	243.54	0	0	0	390.5	237.49	0	390.5	223.11	0	0	0	390.5	230.55	0	0	0	390.5	225.6	0	0	0	0	0	390.5	225.77	0
ENSG00000262539.1	AC005829.2	1056	904.86	0	0	0	1056	910.01	0	0	0	1056	895.43	0	0	0	1056	913.6	0	0	0	1056	908.34	0	0	0	1056	902.36	0	1056	887.36	0	0	0	1056	895.13	0	0	0	1056	890.09	0	0	0	0	0	1056	890.26	0
ENSG00000280202.1	AC005831.1	1697	1545.86	0	0	0	1697	1551.01	3	0.08	0.08	1697	1536.43	3	0.12	0.09	1697	1554.6	0	0	0	1697	1549.34	0	0	0	1697	1543.36	1	1697	1528.36	0	0	0	1697	1536.13	1	0.03	0.02	1697	1531.09	0	0	0	0.06	0.05	1697	1531.26	0
ENSG00000256381.1	AC005832.1	572	420.92	0	0	0	572	426.07	0	0	0	572	411.5	0	0	0	572	429.65	0	0	0	572	424.4	0	0	0	572	418.41	0	572	403.44	0	0	0	572	411.19	0	0	0	572	406.17	0	0	0	0	0	572	406.34	0
ENSG00000256748.1	AC005832.2	1430	1278.86	0	0	0	1430	1284.01	0	0	0	1430	1269.43	0	0	0	1430	1287.6	0	0	0	1430	1282.34	0	0	0	1430	1276.36	0	1430	1261.36	0	0	0	1430	1269.13	0	0	0	1430	1264.09	0	0	0	0	0	1430	1264.26	0
ENSG00000256799.1	AC005832.3	631	479.9	0	0	0	631	485.05	0	0	0	631	470.47	0	0	0	631	488.63	0	0	0	631	483.38	0	0	0	631	477.4	0	631	462.41	0	0	0	631	470.17	0	0	0	631	465.14	1	0.11	0.09	0	0	631	465.32	0
ENSG00000272921.1	AC005832.4	818	666.87	0	0	0	818	672.01	125.34	8.1	7.32	818	657.43	26.2	2.38	1.85	818	675.61	87.55	5.24	5.39	818	670.35	50.03	5.39	5.1	818	664.36	71.2	818	649.36	103.02	6.78	5.68	818	657.13	135.42	9.34	6.98	818	652.1	126.19	10.31	8.34	9.83	8.54	818	652.27	70.06
ENSG00000255639.3	AC005833.1	1286.68	1135.55	289.9	10.54	8.66	996.36	850.37	192.68	9.85	8.89	1328.38	1167.82	159.53	8.17	6.36	860.31	717.92	139.61	7.87	8.09	1003.35	855.7	69.58	5.88	5.55	1758.07	1604.43	86.96	1508.82	1340.19	181.33	5.78	4.85	1354.06	1193.2	150.42	5.71	4.27	1484.44	1318.54	241.84	9.77	7.91	4.97	4.32	1575.07	1409.35	192.96
ENSG00000256988.1	AC005833.2	449	298.01	0	0	0	449	303.14	0	0	0	449	288.61	0	0	0	449	306.7	0	0	0	449	301.48	0	0	0	449	295.49	0	449	280.59	0	0	0	449	288.3	0	0	0	449	283.28	0	0	0	0	0	449	283.46	0
ENSG00000261335.1	AC005837.1	1717	1565.86	10	0.26	0.22	1717	1571.01	2	0.06	0.05	1717	1556.43	4	0.15	0.12	1717	1574.6	4	0.1	0.11	1717	1569.34	7	0.32	0.3	1717	1563.36	3	1717	1548.36	15	0.41	0.35	1717	1556.13	3	0.09	0.07	1717	1551.09	7	0.24	0.19	0.18	0.15	1717	1551.26	12
ENSG00000267168.1	AC005837.2	479	327.98	0	0	0	479	333.12	0	0	0	479	318.56	0	0	0	479	336.68	0	0	0	479	331.45	0	0	0	479	325.46	0	479	310.52	0	0	0	479	318.26	0	0	0	479	313.24	0	0	0	0	0	479	313.41	0
ENSG00000277382.1	AC005837.3	286	136.45	0	0	0	286	141.08	0	0	0	286	127.51	2	0.94	0.73	286	144.44	0	0	0	286	139.94	0	0	0	286	133.82	0	286	120.25	0	0	0	286	127.3	0	0	0	286	122.47	0	0	0	0	0	286	122.6	0
ENSG00000223544.1	AC005838.1	233	86.33	0	0	0	233	89.94	0	0	0	233	78.08	0	0	0	233	93.03	0	0	0	233	89.55	0	0	0	233	83.4	0	233	71.75	0	0	0	233	78.12	0	0	0	233	73.69	0	0	0	0	0	233	73.52	0
ENSG00000266538.1	AC005838.2	317	166.75	0	0	0	317	171.64	0	0	0	317	157.62	0	0	0	317	175.08	0	0	0	317	170.26	0	0	0	317	164.18	0	317	150.03	1	0.28	0.24	317	157.34	0	0	0	317	152.41	0	0	0	0	0	317	152.59	0
ENSG00000279089.1	AC005839.1	3213	3061.86	8	0.11	0.09	3213	3067.01	2	0.03	0.03	3213	3052.43	4	0.08	0.06	3213	3070.6	10	0.13	0.14	3213	3065.34	1	0.02	0.02	3213	3059.36	3	3213	3044.36	11	0.15	0.13	3213	3052.13	18	0.27	0.2	3213	3047.09	6	0.1	0.08	0.09	0.08	3213	3047.26	17
ENSG00000213942.3	AC005840.1	377	226.2	1	0.18	0.15	377	231.28	2	0.38	0.34	377	216.87	1	0.28	0.21	377	234.8	1	0.17	0.18	377	229.69	1	0.31	0.3	377	223.67	1	377	208.97	2	0.41	0.34	377	216.56	0	0	0	377	211.56	0	0	0	0.41	0.36	377	211.75	0
ENSG00000256433.2	AC005840.2	1803	1651.86	21	0.53	0.43	1803	1657.01	7	0.18	0.17	1803	1642.43	3	0.11	0.08	1803	1660.6	49	1.19	1.23	1803	1655.34	16	0.7	0.66	1803	1649.36	5	1803	1634.36	20	0.52	0.44	1803	1642.13	27	0.75	0.56	1803	1637.09	26	0.85	0.68	0.28	0.24	1803	1637.26	20
ENSG00000256913.1	AC005840.3	2494	2342.86	1	0.02	0.01	2494	2348.01	0	0	0	2494	2333.43	1	0.03	0.02	2494	2351.6	0	0	0	2494	2346.34	0	0	0	2494	2340.36	0	2494	2325.36	1	0.02	0.02	2494	2333.13	0	0	0	2494	2328.09	1	0.02	0.02	0	0	2494	2328.26	0
ENSG00000276718.1	AC005840.4	599	447.91	1	0.09	0.08	599	453.06	4	0.38	0.35	599	438.49	4	0.55	0.42	599	456.64	10	0.89	0.91	599	451.39	2	0.32	0.3	599	445.41	1	599	430.42	10	0.99	0.83	599	438.18	3	0.31	0.23	599	433.16	3	0.37	0.3	0.21	0.18	599	433.33	18
ENSG00000258092.1	AC005841.1	287	137.42	0	0	0	287	142.06	0	0	0	287	128.48	0	0	0	287	145.42	3	0.83	0.86	287	140.91	1	0.51	0.48	287	134.79	0	287	121.2	1	0.35	0.3	287	128.26	1	0.35	0.26	287	123.42	0	0	0	0	0	287	123.56	0
ENSG00000256862.2	AC005842.1	703.25	552.15	0	0	0	703.25	557.3	0	0	0	703.25	542.72	0	0	0	703.25	560.88	0	0	0	703.25	555.63	0	0	0	703.25	549.65	0	703.25	534.66	0	0	0	703.25	542.42	0	0	0	703.25	537.39	0	0	0	0	0	703.25	537.57	0
ENSG00000255775.1	AC005845.1	653	501.9	0	0	0	653	507.04	0	0	0	653	492.47	0	0	0	653	510.63	0	0	0	653	505.37	0	0	0	653	499.39	0	653	484.4	0	0	0	653	492.17	1	0.09	0.07	653	487.14	0	0	0	0	0	653	487.31	1
ENSG00000267667.1	AC005856.1	286	136.45	0	0	0	286	141.08	0	0	0	286	127.51	0	0	0	286	144.44	0	0	0	286	139.94	0	0	0	286	133.82	0	286	120.25	0	0	0	286	127.3	0	0	0	286	122.47	0	0	0	0	0	286	122.6	0
ENSG00000280272.1	AC005858.1	426	275.05	0	0	0	426	280.17	0	0	0	426	265.66	0	0	0	426	283.72	0	0	0	426	278.52	0	0	0	426	272.53	0	426	257.66	0	0	0	426	265.35	0	0	0	426	260.33	0	0	0	0	0	426	260.51	0
ENSG00000280364.1	AC005858.2	589	437.92	0	0	0	589	443.06	0	0	0	589	428.49	0	0	0	589	446.64	0	0	0	589	441.39	0	0	0	589	435.41	0	589	420.43	0	0	0	589	428.19	0	0	0	589	423.16	0	0	0	0	0	589	423.33	0
ENSG00000280398.1	AC005858.3	700	548.89	0	0	0	700	554.03	0	0	0	700	539.45	0	0	0	700	557.62	0	0	0	700	552.36	0	0	0	700	546.38	0	700	531.39	0	0	0	700	539.15	0	0	0	700	534.12	0	0	0	0	0	700	534.29	0
ENSG00000205325.1	AC005863.1	2998	2846.86	17	0.25	0.2	2998	2852.01	5	0.08	0.07	2998	2837.43	1	0.02	0.02	2998	2855.6	16	0.23	0.23	2998	2850.34	0	0	0	2998	2844.36	7	2998	2829.36	8	0.12	0.1	2998	2837.13	14	0.22	0.17	2998	2832.09	6	0.11	0.09	0.23	0.2	2998	2832.26	7
ENSG00000236908.2	AC005865.1	641	489.9	2	0.17	0.14	1822.5	1676.53	0	0	0	1822.5	1661.95	0	0	0	1822.5	1680.12	0	0	0	1822.5	1674.86	0	0	0	1822.5	1668.87	0	1822.5	1653.88	0	0	0	1822.5	1661.65	0	0	0	3004	2838.09	2	0.04	0.03	0	0	1822.5	1656.79	0
ENSG00000250770.3	AC005865.2	2269.5	2118.37	0	0	0	2303	2157.01	4	0.08	0.07	2303	2142.43	1	0.03	0.02	2269.5	2127.11	0	0	0	2303	2155.34	1	0.03	0.03	2269.5	2115.86	0	2269.5	2100.86	0	0	0	2303	2142.13	1	0.02	0.02	2269.5	2103.59	0	0	0	0	0	2269.5	2103.77	0
ENSG00000256125.1	AC005868.1	331	180.56	0	0	0	331	185.51	0	0	0	331	171.36	0	0	0	331	188.98	0	0	0	331	184.06	0	0	0	331	178	0	331	163.67	0	0	0	331	171.07	0	0	0	331	166.11	0	0	0	0	0	331	166.3	0
ENSG00000235198.1	AC005871.1	475	323.98	0	0	0	475	329.12	0	0	0	475	314.57	0	0	0	475	332.69	0	0	0	475	327.45	0	0	0	475	321.46	0	475	306.53	0	0	0	475	314.26	0	0	0	475	309.24	0	0	0	0	0	475	309.42	0
ENSG00000258114.1	AC005871.2	526	374.94	0	0	0	526	380.09	0	0	0	526	365.52	0	0	0	526	383.66	0	0	0	526	378.42	0	0	0	526	372.43	0	526	357.47	0	0	0	526	365.22	0	0	0	526	360.19	0	0	0	0	0	526	360.37	0
ENSG00000267207.1	AC005884.1	429	278.04	0	0	0	429	283.16	0	0	0	429	268.65	0	0	0	429	286.72	0	0	0	429	281.52	0	0	0	429	275.52	0	429	260.65	0	0	0	429	268.34	0	0	0	429	263.32	0	0	0	0	0	429	263.51	0
ENSG00000267449.1	AC005884.2	247	99.26	0	0	0	247	103.24	0	0	0	247	90.76	0	0	0	247	106.42	0	0	0	247	102.6	0	0	0	247	96.43	0	247	84.13	0	0	0	247	90.71	0	0	0	247	86.14	0	0	0	0	0	247	86.08	0
ENSG00000264083.1	AC005899.1	563	411.93	0	0	0	563	417.07	0	0	0	563	402.5	0	0	0	563	420.65	0	0	0	563	415.4	0	0	0	563	409.42	0	563	394.44	0	0	0	563	402.2	1	0.11	0.08	563	397.17	0	0	0	0	0	563	397.35	0
ENSG00000264373.1	AC005899.2	90	0	0	0	0	90	0	0	0	0	90	0	0	0	0	90	0	0	0	0	90	0	0	0	0	90	0	0	90	0	0	0	0	90	0	0	0	0	90	0	0	0	0	0	0	90	0	0
ENSG00000265139.1	AC005899.3	271	121.98	0	0	0	271	126.42	0	0	0	271	113.19	0	0	0	271	129.72	0	0	0	271	125.44	0	0	0	271	119.3	0	271	106.13	0	0	0	271	113.02	0	0	0	271	108.27	0	0	0	0	0	271	108.35	0
ENSG00000265794.5	AC005899.4	471.5	320.5	0	0	0	471.5	325.63	0	0	0	471.5	311.09	0	0	0	471.5	329.19	0	0	0	471.5	323.97	0	0	0	471.5	317.98	0	471.5	303.06	0	0	0	471.5	310.78	0	0	0	471.5	305.76	0	0	0	0	0	471.5	305.94	0
ENSG00000266385.1	AC005899.5	552	400.93	1	0.1	0.08	552	406.08	0	0	0	552	391.51	0	0	0	552	409.65	0	0	0	552	404.4	0	0	0	552	398.42	0	552	383.45	0	0	0	552	391.2	0	0	0	552	386.18	0	0	0	0	0	552	386.35	1
ENSG00000274341.1	AC005899.6	297	147.15	0	0	0	297	151.89	0	0	0	297	138.13	0	0	0	297	155.28	0	0	0	297	150.65	1	0.48	0.45	297	144.55	0	297	130.74	2	0.65	0.55	297	137.89	0	0	0	297	133.01	1	0.4	0.32	0	0	297	133.17	2
ENSG00000278668.1	AC005899.7	588	436.92	1	0.09	0.08	588	442.06	0	0	0	588	427.49	0	0	0	588	445.64	3	0.27	0.28	588	440.39	0	0	0	588	434.41	0	588	419.43	2	0.2	0.17	588	427.19	4	0.42	0.32	588	422.16	0	0	0	0	0	588	422.34	0
ENSG00000279762.3	AC005899.8	1868	1716.89	0	0	0	1868	1722.04	0	0	0	1868	1707.46	0	0	0	3153	3010.6	5	0.07	0.07	1868	1720.37	0	0	0	1868	1714.38	0	1868	1699.39	0	0	0	1868	1707.16	0	0	0	1868	1702.13	0	0	0	0	0	1868	1702.3	0
ENSG00000267137.1	AC005901.1	552	400.93	0	0	0	552	406.08	0	0	0	552	391.51	0	0	0	552	409.65	0	0	0	552	404.4	0	0	0	552	398.42	0	552	383.45	0	0	0	552	391.2	0	0	0	552	386.18	0	0	0	0	0	552	386.35	0
ENSG00000255996.1	AC005906.1	554	402.93	0	0	0	554	408.08	0	0	0	554	393.5	0	0	0	554	411.65	0	0	0	554	406.4	0	0	0	554	400.42	0	554	385.45	0	0	0	554	393.2	0	0	0	554	388.18	0	0	0	0	0	554	388.35	0
ENSG00000256654.3	AC005906.2	1732.5	1581.37	0	0	0	1732.5	1586.51	0	0	0	1732.5	1571.93	0	0	0	1732.5	1590.11	0	0	0	1732.5	1584.85	0	0	0	1732.5	1578.86	0	1732.5	1563.86	0	0	0	1732.5	1571.63	0	0	0	1732.5	1566.6	0	0	0	0	0	1732.5	1566.77	0
ENSG00000285523.1	AC005906.3	2908	2756.86	0	0	0	2908	2762.01	3	0.05	0.04	2908	2747.43	0	0	0	2908	2765.6	0	0	0	2908	2760.34	0	0	0	2908	2754.36	0	2908	2739.36	0	0	0	2908	2747.13	0	0	0	2908	2742.09	0	0	0	0	0	2908	2742.26	0
ENSG00000243507.1	AC005908.1	347	196.39	0	0	0	347	201.41	0	0	0	347	187.14	0	0	0	347	204.9	0	0	0	347	199.89	0	0	0	347	193.85	0	347	179.36	0	0	0	347	186.84	0	0	0	347	181.85	0	0	0	0	0	347	182.05	0
ENSG00000256691.1	AC005908.2	530	378.94	0	0	0	530	384.09	0	0	0	530	369.52	0	0	0	530	387.66	0	0	0	530	382.41	0	0	0	530	376.43	0	530	361.46	0	0	0	530	369.21	0	0	0	530	364.19	0	0	0	0	0	530	364.37	0
ENSG00000265425.1	AC005909.1	755	603.88	0	0	0	755	609.02	0	0	0	755	594.44	0	0	0	755	612.61	0	0	0	755	607.35	0	0	0	755	601.37	0	755	586.37	0	0	0	755	594.14	1	0.08	0.06	755	589.11	0	0	0	0	0	755	589.28	0
ENSG00000278356.1	AC005911.1	456	305	2	0.27	0.22	456	310.13	0	0	0	456	295.59	0	0	0	456	313.7	0	0	0	456	308.47	1	0.23	0.22	456	302.48	1	456	287.57	2	0.3	0.25	456	295.29	2	0.31	0.23	456	290.27	0	0	0	0.3	0.26	456	290.45	3
ENSG00000227081.5	AC005912.1	255	106.76	47	18.18	14.94	255	110.92	84	32.91	29.7	255	98.15	32	19.49	15.17	255	114.15	43	15.24	15.67	255	110.15	61	40.02	37.81	255	103.99	17	255	91.36	26	12.16	10.19	255	98.06	32	14.79	11.06	255	93.42	15	8.56	6.92	14.99	13.03	255	93.42	34
ENSG00000275850.1	AC005912.2	2400	2248.86	0	0	0	2400	2254.01	0	0	0	2400	2239.43	0	0	0	2400	2257.6	0	0	0	2400	2252.34	0	0	0	2400	2246.36	1	2400	2231.36	0	0	0	2400	2239.13	0	0	0	2400	2234.09	0	0	0	0.04	0.04	2400	2234.26	0
ENSG00000279446.1	AC005915.1	2018	1866.86	0	0	0	2018	1872.01	0	0	0	2018	1857.43	0	0	0	2018	1875.6	0	0	0	2018	1870.34	0	0	0	2018	1864.36	0	2018	1849.36	0	0	0	2018	1857.13	0	0	0	2018	1852.09	0	0	0	0	0	2018	1852.26	0
ENSG00000247011.2	AC005920.1	2054	1902.86	0	0	0	2054	1908.01	1	0.02	0.02	2054	1893.43	0	0	0	2054	1911.6	1	0.02	0.02	2054	1906.34	0	0	0	2054	1900.36	0	2054	1885.36	0	0	0	2054	1893.13	0	0	0	2054	1888.09	1	0.03	0.02	0	0	2054	1888.26	0
ENSG00000249870.1	AC005920.2	332	181.55	0	0	0	332	186.51	0	0	0	332	172.34	0	0	0	332	189.97	0	0	0	332	185.05	0	0	0	332	178.99	0	332	164.65	0	0	0	332	172.05	0	0	0	332	167.09	0	0	0	0	0	332	167.28	0
ENSG00000251665.1	AC005920.3	658	506.91	0	0	0	658	512.05	0	0	0	658	497.48	0	0	0	658	515.64	0	0	0	658	510.38	0	0	0	658	504.4	0	658	489.42	0	0	0	658	497.18	0	0	0	658	492.15	0	0	0	0	0	658	492.32	0
ENSG00000262006.1	AC005920.4	492	340.97	0	0	0	492	346.11	0	0	0	492	331.55	0	0	0	492	349.68	0	0	0	492	344.44	0	0	0	492	338.45	0	492	323.5	0	0	0	492	331.24	0	0	0	492	326.22	0	0	0	0	0	492	326.4	0
ENSG00000248702.1	AC005921.1	286	136.45	0	0	0	286	141.08	0	0	0	286	127.51	0	0	0	286	144.44	0	0	0	286	139.94	0	0	0	286	133.82	0	286	120.25	0	0	0	286	127.3	0	0	0	286	122.47	0	0	0	0	0	286	122.6	0
ENSG00000262967.1	AC005921.2	670	518.89	0	0	0	670	524.04	0	0	0	670	509.46	0	0	0	670	527.63	0	0	0	670	522.37	1	0.14	0.13	670	516.39	0	670	501.4	1	0.09	0.07	670	509.16	0	0	0	670	504.13	0	0	0	0	0	670	504.3	0
ENSG00000278963.1	AC005921.3	2151	1999.86	0	0	0	2151	2005.01	0	0	0	2151	1990.43	0	0	0	2151	2008.6	0	0	0	2151	2003.34	1	0.04	0.03	2151	1997.36	0	2151	1982.36	0	0	0	2151	1990.13	0	0	0	2151	1985.09	0	0	0	0	0	2151	1985.26	1.09
ENSG00000285829.1	AC005921.4	1893	1741.86	0	0	0	1893	1747.01	0	0	0	1893	1732.43	0	0	0	1893	1750.6	0	0	0	1893	1745.34	0	0	0	1893	1739.36	0	1893	1724.36	0	0	0	1893	1732.13	0	0	0	1893	1727.09	0	0	0	0	0	1893	1727.26	0
ENSG00000267059.2	AC005943.1	1002	850.86	1098.3	53.32	43.8	1002	856.01	1095.18	55.59	50.18	1002	841.43	596.06	42.35	32.96	1002	859.6	786.52	37.01	38.07	1002	854.34	318.79	26.97	25.48	1002	848.36	359.71	1002	833.36	547.9	28.09	23.55	1002	841.13	1072.13	57.77	43.19	1002	836.09	658.24	41.95	33.94	38.88	33.81	1002	836.26	604.48
ENSG00000279009.1	AC005943.2	148	19.63	0	0	0	148	19.53	0	0	0	148	14.78	0	0	0	148	20.96	0	0	0	148	20.69	0	0	0	148	16.37	0	148	11.94	0	0	0	148	15.79	1	2.87	2.15	148	13.18	0	0	0	0	0	148	12.19	0
ENSG00000267469.1	AC005944.1	564	412.93	0	0	0	564	418.07	8	0.83	0.75	564	403.5	5	0.74	0.58	564	421.65	6	0.58	0.59	564	416.4	15	2.6	2.46	564	410.42	2	564	395.44	4	0.43	0.36	564	403.2	2	0.22	0.17	564	398.17	4	0.54	0.43	0.45	0.39	564	398.35	1
ENSG00000263199.1	AC005951.1	495	343.96	0	0	0	495	349.1	0	0	0	495	334.55	0	0	0	495	352.68	0	0	0	495	347.44	0	0	0	495	341.45	0	495	326.5	0	0	0	495	334.24	0	0	0	495	329.22	0	0	0	0	0	495	329.39	0
ENSG00000267138.1	AC005954.1	337	186.49	0	0	0	337	191.47	0	0	0	337	177.27	1	0.34	0.26	337	194.95	0	0	0	337	189.99	0	0	0	337	183.94	0	337	169.54	0	0	0	337	176.97	0	0	0	337	172	0	0	0	0	0	337	172.2	0
ENSG00000267205.1	AC005954.2	556	404.93	0	0	0	556	410.08	0	0	0	556	395.5	0	0	0	556	413.65	0	0	0	556	408.4	0	0	0	556	402.42	0	556	387.45	0	0	0	556	395.2	0	0	0	556	390.18	0	0	0	0	0	556	390.35	0
ENSG00000278627.1	AC005962.1	652	500.9	5	0.41	0.34	652	506.04	1	0.09	0.08	652	491.47	2	0.24	0.19	652	509.63	0	0	0	652	504.37	2	0.29	0.27	652	498.39	2	652	483.4	5	0.44	0.37	652	491.17	11	1.01	0.76	652	486.14	7	0.77	0.62	0.37	0.32	652	486.31	4
ENSG00000270324.1	AC005972.1	348	197.38	0	0	0	348	202.4	0	0	0	348	188.13	0	0	0	348	205.89	0	0	0	348	200.88	0	0	0	348	194.84	0	348	180.34	0	0	0	348	187.83	0	0	0	348	182.84	0	0	0	0	0	348	183.04	0
ENSG00000272164.1	AC005972.2	481	329.97	0	0	0	481	335.11	0	0	0	481	320.56	0	0	0	481	338.68	0	0	0	481	333.45	0	0	0	481	327.46	0	481	312.52	0	0	0	481	320.25	0	0	0	481	315.23	0	0	0	0	0	481	315.41	0
ENSG00000283538.2	AC005972.3	2080	1928.86	1	0.02	0.02	2080	1934.01	4	0.09	0.08	1374.33	1213.76	0	0	0	1374.33	1231.94	0	0	0	1451.06	1303.4	2	0.11	0.1	1374.33	1220.69	0	2080	1911.36	1	0.02	0.02	2080	1919.13	2	0.05	0.04	1007.49	841.58	2	0.13	0.1	0	0	912	746.26	1
ENSG00000266869.1	AC005993.1	397	246.12	0	0	0	397	251.22	0	0	0	397	236.76	0	0	0	397	254.76	0	0	0	397	249.6	0	0	0	397	243.59	0	397	228.81	0	0	0	397	236.45	0	0	0	397	231.44	0	0	0	0	0	397	231.63	0
ENSG00000241456.1	AC005996.1	564	412.93	0	0	0	564	418.07	0	0	0	564	403.5	0	0	0	564	421.65	0	0	0	564	416.4	0	0	0	564	410.42	0	564	395.44	0	0	0	564	403.2	0	0	0	564	398.17	0	0	0	0	0	564	398.35	0
ENSG00000229403.1	AC005999.1	588	436.92	0	0	0	588	442.06	0	0	0	588	427.49	0	0	0	588	445.64	0	0	0	588	440.39	0	0	0	588	434.41	0	588	419.43	0	0	0	588	427.19	0	0	0	588	422.16	0	0	0	0	0	588	422.34	0
ENSG00000285741.1	AC005999.2	1564	1412.86	0	0	0	1564	1418.01	0	0	0	1564	1403.43	0	0	0	1564	1421.6	0	0	0	1564	1416.34	0	0	0	1564	1410.36	0	1564	1395.36	0	0	0	1564	1403.13	0	0	0	1564	1398.09	0	0	0	0	0	1564	1398.26	0
ENSG00000177418.2	AC006001.1	474	322.98	0	0	0	474	328.12	0	0	0	474	313.57	0	0	0	474	331.69	0	0	0	474	326.45	0	0	0	474	320.47	0	474	305.53	0	0	0	474	313.26	0	0	0	474	308.24	0	0	0	0	0	474	308.42	0
ENSG00000226824.6	AC006001.2	304	153.99	1	0.27	0.22	508	362.1	1	0.12	0.11	496.8	336.41	2	0.36	0.28	508	365.67	1	0.11	0.11	508	360.43	2	0.4	0.38	508	354.44	1	508	339.48	7	0.88	0.74	401.67	241.46	0	0	0	304	139.77	1	0.38	0.31	0.26	0.22	508	342.38	2
ENSG00000229180.7	AC006001.3	2302.43	2151.3	311.26	5.98	4.91	2222.06	2076.08	510	10.67	9.63	2236.75	2076.18	380.99	10.97	8.54	2382.78	2240.39	317.41	5.73	5.89	2964.24	2816.58	232.27	5.96	5.63	2868.29	2714.65	162.35	2752.91	2584.27	332	5.49	4.6	2919.46	2758.6	411.12	6.75	5.05	2225.43	2059.53	275.6	7.13	5.77	5.48	4.77	2702.11	2536.38	354
ENSG00000275400.1	AC006001.4	395	244.13	6.74	1.14	0.94	395	249.23	0	0	0	395	234.77	9.01	2.29	1.78	395	252.76	16.59	2.65	2.73	395	247.61	15.73	4.59	4.34	395	241.6	11.65	395	226.82	0	0	0	395	234.46	7.88	1.52	1.14	395	229.45	10.4	2.42	1.95	4.42	3.84	395	229.64	0
ENSG00000231515.1	AC006003.1	613	461.91	0	0	0	613	467.06	0	0	0	613	452.48	0	0	0	613	470.64	0	0	0	613	465.38	0	0	0	613	459.4	0	613	444.42	0	0	0	613	452.18	0	0	0	613	447.15	0	0	0	0	0	613	447.32	0
ENSG00000236795.1	AC006004.1	2145	1993.86	0	0	0	2145	1999.01	0	0	0	2145	1984.43	0	0	0	2145	2002.6	0	0	0	2145	1997.34	0	0	0	2145	1991.36	0	2145	1976.36	0	0	0	2145	1984.13	0	0	0	2145	1979.09	0	0	0	0	0	2145	1979.26	0
ENSG00000271611.1	AC006006.1	144	17.37	0	0	0	144	17.11	0	0	0	144	12.81	0	0	0	144	18.4	0	0	0	144	18.28	0	0	0	144	14.2	0	144	10.22	0	0	0	144	13.84	0	0	0	144	11.38	0	0	0	0	0	144	10.41	0
ENSG00000230746.1	AC006007.1	672	520.89	0	0	0	672	526.04	0	0	0	672	511.46	0	0	0	672	529.63	0	0	0	672	524.37	0	0	0	672	518.39	0	672	503.4	0	0	0	672	511.16	0	0	0	672	506.13	0	0	0	0	0	672	506.3	0
ENSG00000244563.1	AC006011.1	349	198.38	118.83	24.74	20.33	349	203.4	59.92	12.8	11.55	349	189.12	50.24	15.88	12.36	349	206.89	89.34	17.47	17.97	349	201.87	36.14	12.94	12.23	349	195.84	12.21	349	181.32	41.62	9.81	8.22	349	188.81	41.15	9.88	7.38	349	183.83	41.01	11.89	9.62	5.72	4.97	349	184.02	73.94
ENSG00000274010.1	AC006011.2	1158	1006.86	0	0	0	1158	1012.01	0	0	0	1158	997.43	1	0.06	0.05	1158	1015.6	0	0	0	1158	1010.34	0	0	0	1158	1004.36	0	1158	989.36	0	0	0	1158	997.13	1	0.05	0.03	1158	992.09	0	0	0	0	0	1158	992.26	0
ENSG00000234215.2	AC006012.1	691	539.89	0	0	0	691	545.03	0	0	0	691	530.46	0	0	0	691	548.62	0	0	0	691	543.36	1	0.13	0.13	691	537.38	0	691	522.39	0	0	0	691	530.16	0	0	0	691	525.12	0	0	0	0	0	691	525.3	0
ENSG00000236531.2	AC006013.1	758	606.87	0	0	0	758	612.02	0	0	0	758	597.44	0	0	0	758	615.61	0	0	0	758	610.35	0	0	0	758	604.37	0	758	589.37	0	0	0	758	597.14	0	0	0	758	592.11	0	0	0	0	0	758	592.28	0
ENSG00000226401.3	AC006015.1	570	418.93	0	0	0	570	424.07	0	0	0	570	409.5	0	0	0	570	427.65	0	0	0	570	422.4	0	0	0	570	416.41	0	570	401.44	0	0	0	570	409.2	0	0	0	570	404.17	0	0	0	0	0	570	404.34	0
ENSG00000229591.1	AC006017.1	673	521.89	0	0	0	673	527.04	0	0	0	673	512.46	1	0.12	0.09	673	530.63	0	0	0	673	525.37	0	0	0	673	519.39	1	673	504.4	1	0.08	0.07	673	512.16	1	0.09	0.07	673	507.13	0	0	0	0.18	0.15	673	507.3	0
ENSG00000203335.4	AC006019.1	2470	2318.86	0	0	0	2470	2324.01	0	0	0	2470	2309.43	0	0	0	2470	2327.6	0	0	0	2470	2322.34	0	0	0	2470	2316.36	0	2470	2301.36	0	0	0	2470	2309.13	0	0	0	2470	2304.09	0	0	0	0	0	2470	2304.26	0
ENSG00000233363.1	AC006019.2	3044	2892.86	0	0	0	3044	2898.01	0	0	0	3044	2883.43	0	0	0	3044	2901.6	0	0	0	3044	2896.34	0	0	0	3044	2890.36	0	3044	2875.36	0	0	0	3044	2883.13	0	0	0	3044	2878.09	0	0	0	0	0	3044	2878.26	0
ENSG00000270114.1	AC006019.3	698	546.89	0	0	0	698	552.03	0	0	0	698	537.45	0	0	0	698	555.62	0	0	0	698	550.36	0	0	0	698	544.38	0	698	529.39	0	0	0	698	537.15	0	0	0	698	532.12	0	0	0	0	0	698	532.3	0
ENSG00000226636.1	AC006020.1	1854	1702.86	0	0	0	1854	1708.01	0	0	0	1854	1693.43	0	0	0	1854	1711.6	0	0	0	1854	1706.34	0	0	0	1854	1700.36	0	1854	1685.36	0	0	0	1854	1693.13	0	0	0	1854	1688.09	0	0	0	0	0	1854	1688.26	0
ENSG00000223419.1	AC006022.1	388	237.15	0	0	0	388	242.24	0	0	0	388	227.8	0	0	0	388	245.78	0	0	0	388	240.64	0	0	0	388	234.62	0	388	219.87	0	0	0	388	227.49	0	0	0	388	222.49	0	0	0	0	0	388	222.68	0
ENSG00000270577.1	AC006023.1	259	110.54	0	0	0	259	114.78	0	0	0	259	101.88	0	0	0	259	118.03	0	0	0	259	113.95	0	0	0	259	107.8	0	259	95.02	0	0	0	259	101.77	0	0	0	259	97.1	0	0	0	0	0	259	97.12	0
ENSG00000273444.1	AC006023.2	167	31.83	0	0	0	167	32.62	0	0	0	167	25.81	0	0	0	167	34.65	0	0	0	167	33.6	0	0	0	167	28.37	0	167	21.87	0	0	0	167	26.63	0	0	0	167	23.39	0	0	0	0	0	167	22.47	0
ENSG00000224785.1	AC006026.1	1803	1651.86	1	0.03	0.02	1803	1657.01	0	0	0	1803	1642.43	1	0.04	0.03	1803	1660.6	0	0	0	1803	1655.34	0	0	0	1803	1649.36	0	1803	1634.36	0	0	0	1803	1642.13	2	0.06	0.04	1803	1637.09	0	0	0	0	0	1803	1637.26	0
ENSG00000228953.1	AC006026.2	180	41.35	0	0	0	180	42.8	0	0	0	180	34.69	0	0	0	180	45.15	0	0	0	180	43.54	0	0	0	180	37.91	0	180	30.11	0	0	0	180	35.34	0	0	0	180	31.77	0	0	0	0	0	180	30.97	0
ENSG00000234286.1	AC006026.3	143	16.83	0	0	0	143	16.53	0	0	0	143	12.34	0	0	0	143	17.79	0	0	0	143	17.69	0	0	0	143	13.69	0	143	9.81	0	0	0	143	13.37	0	0	0	143	10.95	0	0	0	0	0	143	9.99	0
ENSG00000272638.1	AC006027.1	741	589.88	4	0.28	0.23	741	595.02	0	0	0	741	580.44	1	0.1	0.08	741	598.61	4	0.27	0.28	741	593.36	10	1.22	1.15	741	587.37	4	741	572.38	7	0.52	0.44	741	580.15	22	1.72	1.28	741	575.11	12	1.11	0.9	0.62	0.54	741	575.28	24
ENSG00000231357.1	AC006028.1	402	251.1	0	0	0	402	256.21	0	0	0	402	241.74	0	0	0	402	259.75	0	0	0	402	254.58	0	0	0	402	248.58	0	402	233.78	0	0	0	402	241.43	0	0	0	402	236.42	0	0	0	0	0	402	236.6	0
ENSG00000264324.1	AC006030.1	5059	4907.86	1.59	0.01	0.01	5059	4913.01	5.07	0.04	0.04	5059	4898.43	0	0	0	5059	4916.6	0	0	0	5059	4911.34	0	0	0	5059	4905.36	0	5059	4890.36	1.38	0.01	0.01	5059	4898.13	2.68	0.02	0.02	5059	4893.09	0	0	0	0	0	5059	4893.26	0
ENSG00000231916.1	AC006033.1	426	275.05	0	0	0	426	280.17	0	0	0	426	265.66	0	0	0	426	283.72	0	0	0	426	278.52	0	0	0	426	272.53	0	426	257.66	0	0	0	426	265.35	0	0	0	426	260.33	0	0	0	0	0	426	260.51	0
ENSG00000272908.1	AC006033.2	1968	1816.86	0	0	0	1968	1822.01	2	0.05	0.04	1968	1807.43	2	0.07	0.05	1968	1825.6	0	0	0	1968	1820.34	1	0.04	0.04	1968	1814.36	2	1968	1799.36	0	0	0	1968	1807.13	1	0.03	0.02	1968	1802.09	0	0	0	0.1	0.09	1968	1802.26	0
ENSG00000226442.2	AC006037.1	287	137.42	0	0	0	287	142.06	0	0	0	287	128.48	0	0	0	287	145.42	0	0	0	287	140.91	0	0	0	287	134.79	0	287	121.2	0	0	0	287	128.26	0	0	0	287	123.42	0	0	0	0	0	287	123.56	0
ENSG00000279218.1	AC006037.2	2232	2080.86	0	0	0	2232	2086.01	0	0	0	2232	2071.43	0	0	0	2232	2089.6	0	0	0	2232	2084.34	0	0	0	2232	2078.36	0	2232	2063.36	0	0	0	2232	2071.13	0	0	0	2232	2066.09	0	0	0	0	0	2232	2066.26	0
ENSG00000286130.1	AC006040.1	1151	999.86	0	0	0	1151	1005.01	0	0	0	1151	990.43	0	0	0	1151	1008.6	0	0	0	1151	1003.34	0	0	0	1151	997.36	0	1151	982.36	0	0	0	1151	990.13	0	0	0	1151	985.09	0	0	0	0	0	1151	985.26	0
ENSG00000229379.1	AC006041.1	328	177.6	0	0	0	328	182.54	0	0	0	328	168.41	0	0	0	328	186	0	0	0	328	181.1	0	0	0	328	175.04	0	328	160.74	0	0	0	328	168.12	0	0	0	328	163.16	0	0	0	0	0	328	163.35	0
ENSG00000227719.1	AC006042.1	524	372.95	0	0	0	524	378.09	0	0	0	524	363.52	0	0	0	524	381.66	0	0	0	524	376.42	0	0	0	524	370.43	0	524	355.47	0	0	0	524	363.22	0	0	0	524	358.2	0	0	0	0	0	524	358.37	0
ENSG00000233108.1	AC006042.2	568	416.93	0	0	0	568	422.07	0	0	0	568	407.5	0	0	0	568	425.65	0	0	0	568	420.4	0	0	0	568	414.42	0	568	399.44	0	0	0	568	407.2	0	0	0	568	402.17	0	0	0	0	0	568	402.34	0
ENSG00000233264.2	AC006042.3	1469	1317.86	0	0	0	1469	1323.01	0	0	0	1469	1308.43	0	0	0	1469	1326.6	0	0	0	1469	1321.34	1	0.05	0.05	1469	1315.36	0	1469	1300.36	2	0.07	0.06	1469	1308.13	1	0.03	0.03	1469	1303.09	0	0	0	0	0	1469	1303.26	0
ENSG00000234141.1	AC006042.4	692	540.89	4	0.31	0.25	692	546.03	0	0	0	692	531.46	0	0	0	692	549.62	2	0.15	0.15	692	544.36	1	0.13	0.13	692	538.38	0	692	523.39	2	0.16	0.14	692	531.16	1	0.09	0.06	692	526.12	0	0	0	0	0	692	526.3	2
ENSG00000285892.1	AC006043.1	1077	925.86	0	0	0	1077	931.01	0	0	0	1077	916.43	0	0	0	1077	934.6	0	0	0	1077	929.34	0	0	0	1077	923.36	0	1077	908.36	0	0	0	1077	916.13	0	0	0	1077	911.09	0	0	0	0	0	1077	911.26	0
ENSG00000235886.1	AC006055.1	411	260.08	0	0	0	411	265.19	0	0	0	411	250.7	0	0	0	411	268.74	0	0	0	411	263.56	0	0	0	411	257.56	0	411	242.73	0	0	0	411	250.39	0	0	0	411	245.38	0	0	0	0	0	411	245.56	0
ENSG00000261786.1	AC006058.1	5067	4915.86	23	0.19	0.16	5067	4921.01	126	1.11	1	5067	4906.43	20	0.24	0.19	5067	4924.6	1	0.01	0.01	5067	4919.34	50	0.73	0.69	5067	4913.36	75	5067	4898.36	3	0.03	0.02	5067	4906.13	57	0.53	0.39	5067	4901.09	14	0.15	0.12	1.4	1.22	5067	4901.26	0
ENSG00000271192.1	AC006058.2	548	396.93	0	0	0	548	402.08	0	0	0	548	387.51	0	0	0	548	405.66	0	0	0	548	400.41	0	0	0	548	394.42	0	548	379.45	0	0	0	548	387.21	0	0	0	548	382.18	0	0	0	0	0	548	382.36	0
ENSG00000272121.1	AC006058.3	1069	917.86	3	0.14	0.11	1069	923.01	10	0.47	0.42	1069	908.43	4	0.26	0.2	1069	926.6	1	0.04	0.04	1069	921.34	2	0.16	0.15	1069	915.36	2	1069	900.36	2	0.09	0.08	1069	908.13	3	0.15	0.11	1069	903.09	1	0.06	0.05	0.2	0.17	1069	903.26	0
ENSG00000280435.1	AC006058.4	1670	1518.86	0	0	0	1670	1524.01	0	0	0	1670	1509.43	0	0	0	1670	1527.6	0	0	0	1670	1522.34	0	0	0	1670	1516.36	0	1670	1501.36	0	0	0	1670	1509.13	0	0	0	1670	1504.09	0	0	0	0	0	1670	1504.26	0
ENSG00000230084.5	AC006059.1	552	400.95	0	0	0	461	315.13	6	0.83	0.75	650.52	490	5	0.61	0.47	461	318.69	1	0.13	0.13	461	313.47	3	0.69	0.65	552	398.44	0	473	304.53	1	0.14	0.12	461	300.28	2	0.3	0.23	552	386.21	0	0	0	0	0	461	295.44	1
ENSG00000280571.2	AC006059.2	602	450.91	7.35	0.67	0.55	817.69	671.75	9.19	0.59	0.54	602	441.48	1.33	0.18	0.14	3078.5	2936.12	0	0	0	3078.5	2930.86	0	0	0	602	448.4	7.05	602	433.42	0	0	0	602	441.18	6.39	0.66	0.49	5555	5389.09	1.19	0.01	0.01	1.44	1.25	602	436.33	3.83
ENSG00000285539.1	AC006059.3	477	326.04	0	0	0	477	331.16	0	0	0	477	316.66	0	0	0	477	334.71	0	0	0	477	329.52	0	0	0	477	323.52	0	477	308.66	0	0	0	477	316.35	0	0	0	477	311.33	0	0	0	0	0	477	311.52	0
ENSG00000255608.1	AC006063.1	560	408.93	0	0	0	560	414.07	0	0	0	560	399.5	0	0	0	560	417.65	0	0	0	560	412.4	0	0	0	560	406.42	0	560	391.44	0	0	0	560	399.2	0	0	0	560	394.17	0	0	0	0	0	560	394.35	0
ENSG00000284513.1	AC006063.2	1696	1544.86	0	0	0	1696	1550.01	0	0	0	1696	1535.43	0	0	0	1696	1553.6	0	0	0	1696	1548.34	0	0	0	1696	1542.36	0	1696	1527.36	0	0	0	1696	1535.13	0	0	0	1696	1530.09	0	0	0	0	0	1696	1530.26	0
ENSG00000245667.2	AC006064.1	560	408.93	0	0	0	560	414.07	0	0	0	560	399.5	0	0	0	560	417.65	0	0	0	560	412.4	0	0	0	560	406.42	0	560	391.44	0	0	0	560	399.2	0	0	0	560	394.17	0	0	0	0	0	560	394.35	0
ENSG00000247853.2	AC006064.2	2196	2044.86	17	0.34	0.28	2196	2050.01	6	0.13	0.11	2196	2035.43	13	0.38	0.3	2196	2053.6	3	0.06	0.06	2196	2048.34	7	0.25	0.23	2196	2042.36	3	2196	2027.36	9	0.19	0.16	2196	2035.13	10	0.22	0.17	2196	2030.09	7	0.18	0.15	0.13	0.12	2196	2030.26	8
ENSG00000255966.1	AC006064.3	477	325.98	0	0	0	477	331.12	2	0.26	0.24	477	316.56	0	0	0	477	334.68	0	0	0	477	329.45	0	0	0	477	323.46	0	477	308.53	0	0	0	477	316.26	0	0	0	477	311.24	0	0	0	0	0	477	311.41	0
ENSG00000269968.1	AC006064.4	422	271.05	157	23.92	19.66	422	276.17	1303	205.01	185.05	422	261.67	242	55.29	43.03	422	279.73	459	66.38	68.27	422	274.53	704	185.33	175.11	422	268.53	308	422	253.68	108	18.19	15.25	422	261.36	172	29.82	22.3	422	256.34	407	84.6	68.44	105.17	91.45	422	256.53	57
ENSG00000276232.1	AC006064.5	248	100.19	0	0	0	248	104.19	0	0	0	248	91.68	0	0	0	248	107.38	0	0	0	248	103.54	1	0.7	0.66	248	97.37	0	248	85.02	0	0	0	248	91.62	0	0	0	248	87.04	0	0	0	0	0	248	86.99	1
ENSG00000285238.2	AC006064.6	2356	2204.86	295.71	5.54	4.55	2356	2210.01	0	0	0	2356	2195.43	81.94	2.23	1.74	2356	2213.6	0	0	0	2356	2208.34	0	0	0	2621.06	2467.41	199.73	2356	2187.36	361.95	7.07	5.93	2356	2195.13	490.95	10.14	7.58	2356	2190.09	287.41	6.99	5.66	7.42	6.45	2356	2190.26	278.08
ENSG00000255853.1	AC006065.1	802	650.87	0	0	0	802	656.01	0	0	0	802	641.44	0	0	0	802	659.61	0	0	0	802	654.35	0	0	0	802	648.36	0	802	633.37	0	0	0	802	641.14	0	0	0	802	636.1	0	0	0	0	0	802	636.27	0
ENSG00000255900.1	AC006065.2	211	66.73	0	0	0	211	69.6	0	0	0	211	58.99	0	0	0	211	72.47	0	0	0	211	69.66	0	0	0	211	63.59	0	211	53.25	0	0	0	211	59.23	0	0	0	211	55.09	0	0	0	0	0	211	54.68	0
ENSG00000255944.1	AC006065.3	419	268.06	0	0	0	419	273.18	0	0	0	419	258.68	0	0	0	419	276.73	0	0	0	419	271.54	0	0	0	419	265.54	0	419	250.69	0	0	0	419	258.37	0	0	0	419	253.35	0	0	0	0	0	419	253.54	0
ENSG00000256732.1	AC006065.4	511.5	360.48	0	0	0	511.5	365.61	0	0	0	511.5	351.07	0	0	0	511.5	369.18	0	0	0	456	308.47	2	0.47	0.44	511.5	357.97	0	511.5	343.04	0	0	0	511.5	350.77	0	0	0	511.5	345.75	0	0	0	0	0	511.5	345.92	0
ENSG00000278866.1	AC006065.5	349	198.38	0	0	0	349	203.4	0	0	0	349	189.12	0	0	0	349	206.89	0	0	0	349	201.87	0	0	0	349	195.84	0	349	181.32	0	0	0	349	188.81	0	0	0	349	183.83	0	0	0	0	0	349	184.02	0
ENSG00000279171.1	AC006065.6	545	393.94	0	0	0	545	399.08	0	0	0	545	384.51	0	0	0	545	402.66	0	0	0	545	397.41	0	0	0	545	391.42	0	545	376.45	0	0	0	545	384.21	0	0	0	545	379.18	0	0	0	0	0	545	379.36	0
ENSG00000225563.1	AC006076.1	345	194.41	0	0	0	345	199.42	0	0	0	345	185.16	0	0	0	345	202.91	0	0	0	345	197.91	0	0	0	345	191.87	0	345	177.39	0	0	0	345	184.86	0	0	0	345	179.88	0	0	0	0	0	345	180.08	0
ENSG00000270892.1	AC006077.1	343	192.43	0	0	0	343	197.43	0	0	0	343	183.19	0	0	0	343	200.92	0	0	0	343	195.93	0	0	0	343	189.89	0	343	175.43	0	0	0	343	182.89	0	0	0	343	177.91	0	0	0	0	0	343	178.1	0
ENSG00000279799.1	AC006077.2	457	306	9	1.21	1	457	311.13	5	0.7	0.63	457	296.59	6	1.21	0.94	457	314.7	6	0.77	0.79	457	309.47	10	2.34	2.21	457	303.48	8	457	288.57	16	2.37	1.99	457	296.28	15	2.29	1.72	457	291.27	7	1.28	1.04	2.42	2.1	457	291.44	9
ENSG00000261938.1	AC006111.1	329	178.58	0	0	0	329	183.53	0	0	0	329	169.39	0	0	0	329	186.99	0	0	0	329	182.09	0	0	0	329	176.03	0	329	161.72	0	0	0	329	169.1	0	0	0	329	164.14	0	0	0	0	0	329	164.34	0
ENSG00000263235.1	AC006111.2	1068	916.86	9	0.41	0.33	1068	922.01	6	0.28	0.26	1068	907.43	5	0.33	0.26	1068	925.6	5	0.22	0.22	1068	920.34	7	0.55	0.52	1068	914.36	1	1068	899.36	13	0.62	0.52	1068	907.13	16	0.8	0.6	1068	902.09	32	1.89	1.53	0.1	0.09	1068	902.26	23
ENSG00000276754.1	AC006111.3	383	232.17	0	0	0	383	237.26	0	0	0	383	222.83	0	0	0	383	240.79	0	0	0	383	235.66	3	0.92	0.87	383	229.64	0	383	214.92	0	0	0	383	222.52	0	0	0	383	217.52	0	0	0	0	0	383	217.71	2
ENSG00000268407.1	AC006115.1	202	59.04	0	0	0	202	61.54	0	0	0	202	51.56	0	0	0	202	64.29	0	0	0	202	61.8	0	0	0	202	55.8	0	202	46.12	0	0	0	202	51.91	0	0	0	202	47.91	0	0	0	0	0	202	47.39	0
ENSG00000286125.1	AC006115.2	2116.76	1965.64	0	0	0	2116.76	1970.79	0	0	0	2116.76	1956.21	0	0	0	2116.76	1974.38	0	0	0	2116.76	1969.12	0	0	0	2116.76	1963.14	0	2116.76	1948.15	0	0	0	2116.76	1955.91	0	0	0	2116.76	1950.88	0	0	0	0	0	2116.76	1951.05	0
ENSG00000266907.1	AC006116.1	2171	2019.86	0	0	0	2171	2025.01	0	0	0	2171	2010.43	0	0	0	2171	2028.6	0	0	0	2171	2023.34	1	0.04	0.03	2171	2017.36	0	2171	2002.36	0	0	0	2171	2010.13	0	0	0	2171	2005.09	0	0	0	0	0	2171	2005.26	0
ENSG00000267776.1	AC006116.10	581	429.92	0	0	0	581	435.07	0	0	0	581	420.49	0	0	0	581	438.65	0	0	0	581	433.39	1	0.17	0.16	581	427.41	0	581	412.43	0	0	0	581	420.19	3.25	0.35	0.26	581	415.16	1	0.13	0.1	0	0	581	415.34	0
ENSG00000285996.1	AC006116.11	3334	3182.86	1	0.01	0.01	3334	3188.01	1	0.01	0.01	3334	3173.43	1	0.02	0.01	3334	3191.6	0	0	0	3334	3186.34	0	0	0	3334	3180.36	0	3334	3165.36	0	0	0	3334	3173.13	0	0	0	3334	3168.09	0	0	0	0	0	3334	3168.26	0
ENSG00000266932.1	AC006116.2	988	836.86	0	0	0	988	842.01	0	0	0	988	827.43	0	0	0	988	845.6	0	0	0	988	840.34	0	0	0	988	834.36	0	988	819.36	0	0	0	988	827.13	0	0	0	988	822.09	0	0	0	0	0	988	822.26	0
ENSG00000267145.1	AC006116.3	361	210.29	0	0	0	361	215.34	0	0	0	361	200.99	0	0	0	361	218.84	0	0	0	361	213.78	0	0	0	361	207.75	0	361	193.15	1	0.22	0.19	361	200.69	0	0	0	361	195.69	0	0	0	0	0	361	195.89	0
ENSG00000267192.1	AC006116.4	452	301	0	0	0	452	306.14	0	0	0	452	291.6	0	0	0	452	309.7	0	0	0	452	304.48	0	0	0	452	298.49	0	452	283.58	0	0	0	452	291.29	0	0	0	452	286.27	0	0	0	0	0	452	286.45	0
ENSG00000267298.1	AC006116.5	559	407.93	0	0	0	559	413.07	0	0	0	559	398.5	0	0	0	559	416.65	0	0	0	559	411.4	0	0	0	559	405.42	0	559	390.44	1	0.11	0.09	559	398.2	0	0	0	559	393.18	1	0.14	0.11	0	0	559	393.35	0
ENSG00000267429.1	AC006116.6	1103	951.86	0	0	0	1103	957.01	0	0	0	1103	942.43	1	0.06	0.05	1103	960.6	4	0.17	0.17	1103	955.34	0	0	0	1103	949.36	2	1103	934.36	0	0	0	1103	942.13	0	0	0	1103	937.09	0	0	0	0.19	0.17	1103	937.26	0
ENSG00000267459.1	AC006116.7	756	604.87	1	0.07	0.06	756	610.02	0	0	0	756	595.44	2	0.2	0.16	756	613.61	0	0	0	756	608.35	2	0.24	0.22	756	602.37	0	756	587.37	1	0.07	0.06	756	595.14	2.75	0.21	0.16	756	590.11	4	0.36	0.29	0	0	756	590.28	0
ENSG00000267549.6	AC006116.8	1550	1398.86	1	0.03	0.02	1550	1404.01	1	0.03	0.03	1550	1389.43	1	0.04	0.03	1550	1407.6	2	0.06	0.06	1550	1402.34	1	0.05	0.05	1545.5	1391.89	0	1550	1381.36	1	0.03	0.03	1545.5	1384.66	0	0	0	1545.5	1379.63	0	0	0	0	0	892	726.36	4
ENSG00000267606.1	AC006116.9	493.33	343.02	0	0	0	493.33	347.9	0	0	0	493.33	333.83	0	0	0	493.33	351.38	0	0	0	493.33	346.48	0	0	0	493.33	340.45	0	493.33	326.13	0	0	0	493.33	333.58	0	0	0	493.33	328.66	0	0	0	0	0	493.33	328.79	0
ENSG00000213970.4	AC006122.1	440	289.02	1	0.14	0.12	606	460.08	0	0	0	606	445.53	0	0	0	440	297.71	1	0.14	0.14	606	458.42	0	0	0	440	286.5	1	606	437.49	0	0	0	606	445.23	0	0	0	606	440.2	0	0	0	0.32	0.28	606	440.38	0
ENSG00000279716.1	AC006128.1	1661	1509.86	0	0	0	1661	1515.01	3	0.09	0.08	1661	1500.43	2	0.08	0.06	1661	1518.6	1	0.03	0.03	1661	1513.34	6	0.29	0.27	1661	1507.36	0	1661	1492.36	0	0	0	1661	1500.13	3	0.09	0.07	1661	1495.09	3	0.11	0.09	0	0	1661	1495.26	0
ENSG00000267063.1	AC006130.1	555	403.93	0	0	0	555	409.08	0	0	0	555	394.5	0	0	0	555	412.65	0	0	0	555	407.4	0	0	0	555	401.42	0	555	386.45	0	0	0	555	394.2	0	0	0	555	389.18	0	0	0	0	0	555	389.35	0
ENSG00000267398.1	AC006130.2	326	175.62	0	0	0	326	180.55	0	0	0	326	166.44	0	0	0	326	184.01	0	0	0	326	179.13	0	0	0	326	173.06	0	326	158.79	0	0	0	326	166.16	0	0	0	326	161.2	0	0	0	0	0	326	161.39	0
ENSG00000278813.1	AC006133.1	264	115.29	0	0	0	264	119.62	0	0	0	264	106.57	0	0	0	264	122.89	0	0	0	264	118.73	0	0	0	264	112.57	0	264	99.63	0	0	0	264	106.43	0	0	0	264	101.73	0	0	0	0	0	264	101.78	0
ENSG00000264895.1	AC006141.1	2170	2018.86	1	0.02	0.02	2170	2024.01	0	0	0	2170	2009.43	0	0	0	2170	2027.6	0	0	0	2170	2022.34	0	0	0	2170	2016.36	0	2170	2001.36	1	0.02	0.02	2170	2009.13	0	0	0	2170	2004.09	0	0	0	0	0	2170	2004.26	1
ENSG00000233433.1	AC006144.1	1600	1448.86	0	0	0	1600	1454.01	0	0	0	1600	1439.43	0	0	0	1600	1457.6	0	0	0	1600	1452.34	0	0	0	1600	1446.36	0	1600	1431.36	0	0	0	1600	1439.13	0	0	0	1600	1434.09	0	0	0	0	0	1600	1434.26	0
ENSG00000223770.5	AC006145.1	1795.5	1644.36	0	0	0	1735.89	1589.9	2	0.05	0.05	2651	2490.43	1	0.02	0.02	1795.5	1653.1	0	0	0	2651	2503.34	2	0.06	0.05	2651	2497.36	1	1795.5	1626.86	0	0	0	1795.5	1634.63	0	0	0	1795.5	1629.59	0	0	0	0.04	0.03	1795.5	1629.76	0
ENSG00000258660.1	AC006146.1	693	541.89	0	0	0	693	547.03	0	0	0	693	532.46	0	0	0	693	550.62	0	0	0	693	545.36	0	0	0	693	539.38	0	693	524.39	0	0	0	693	532.16	0	0	0	693	527.12	0	0	0	0	0	693	527.3	0
ENSG00000242593.6	AC006148.1	1820.6	1669.5	0	0	0	1820.6	1674.64	0	0	0	1820.6	1660.07	0	0	0	1820.6	1678.23	0	0	0	1820.6	1672.98	0	0	0	1820.6	1666.99	0	1820.6	1652.02	0	0	0	1820.6	1659.77	0	0	0	1820.6	1654.74	0	0	0	0	0	1820.6	1654.92	0
ENSG00000243574.1	AC006148.2	650	498.9	0	0	0	650	504.04	0	0	0	650	489.47	0	0	0	650	507.63	0	0	0	650	502.37	0	0	0	650	496.39	0	650	481.4	0	0	0	650	489.17	0	0	0	650	484.14	0	0	0	0	0	650	484.31	0
ENSG00000226323.1	AC006150.1	263	114.34	0	0	0	263	118.65	0	0	0	263	105.63	0	0	0	263	121.92	0	0	0	263	117.77	0	0	0	263	111.62	0	263	98.7	0	0	0	263	105.5	0	0	0	263	100.8	0	0	0	0	0	263	100.84	0
ENSG00000273299.1	AC006153.1	371	220.23	0	0	0	371	225.3	0	0	0	371	210.91	0	0	0	371	228.81	0	0	0	371	223.72	0	0	0	371	217.7	0	371	203.03	0	0	0	371	210.6	0	0	0	371	205.6	0	0	0	0	0	371	205.79	0
ENSG00000278847.1	AC006157.1	366	215.26	1	0.19	0.16	366	220.32	0	0	0	366	205.95	1	0.29	0.23	366	223.83	0	0	0	366	218.75	0	0	0	366	212.72	0	366	198.09	0	0	0	366	205.64	0	0	0	366	200.65	0	0	0	0	0	366	200.84	0
ENSG00000275310.1	AC006158.1	249	101.12	0	0	0	249	105.15	0	0	0	249	92.6	0	0	0	249	108.35	0	0	0	249	104.48	0	0	0	249	98.32	0	249	85.92	0	0	0	249	92.54	0	0	0	249	87.95	0	0	0	0	0	249	87.91	0
ENSG00000286120.1	AC006158.2	457	306	0	0	0	457	311.13	0	0	0	457	296.59	0	0	0	457	314.7	0	0	0	457	309.47	0	0	0	457	303.48	0	457	288.57	0	0	0	457	296.28	0	0	0	457	291.27	0	0	0	0	0	457	291.44	0
ENSG00000286173.1	AC006158.3	457	306	0	0	0	457	311.13	0	0	0	457	296.59	0	0	0	457	314.7	0	0	0	457	309.47	0	0	0	457	303.48	0	457	288.57	0	0	0	457	296.28	0	0	0	457	291.27	0	0	0	0	0	457	291.44	0
ENSG00000235427.1	AC006159.1	386	235.16	0	0	0	386	240.25	0	0	0	386	225.82	0	0	0	386	243.78	0	0	0	386	238.64	0	0	0	386	232.63	0	386	217.89	0	0	0	386	225.51	0	0	0	386	220.5	0	0	0	0	0	386	220.69	0
ENSG00000243220.1	AC006159.2	692	540.89	0	0	0	692	546.03	0	0	0	692	531.46	0	0	0	692	549.62	0	0	0	692	544.36	0	0	0	692	538.38	0	692	523.39	0	0	0	692	531.16	0	0	0	692	526.12	0	0	0	0	0	692	526.3	1
ENSG00000249502.2	AC006160.1	750	598.88	2	0.14	0.11	750	604.02	1	0.07	0.06	2128	1967.43	2	0.06	0.05	1439	1296.61	0	0	0	1439	1291.35	0	0	0	1439	1285.36	0	1439	1270.36	0	0	0	1268.61	1107.75	2	0.08	0.06	1439	1273.1	0	0	0	0	0	1439	1273.27	0
ENSG00000283219.1	AC006160.2	154	23.23	0	0	0	154	23.39	0	0	0	154	17.98	0	0	0	154	25.02	0	0	0	154	24.52	0	0	0	154	19.86	0	154	14.77	0	0	0	154	18.95	0	0	0	154	16.11	0	0	0	0	0	154	15.13	0
ENSG00000238090.1	AC006195.1	923	771.86	0	0	0	923	777.01	0	0	0	923	762.43	0	0	0	923	780.6	0	0	0	923	775.34	0	0	0	923	769.36	0	923	754.36	0	0	0	923	762.13	0	0	0	923	757.09	0	0	0	0	0	923	757.26	0
ENSG00000257128.1	AC006197.1	465	313.99	0	0	0	465	319.13	0	0	0	465	304.58	0	0	0	465	322.69	0	0	0	465	317.46	0	0	0	465	311.47	0	465	296.55	0	0	0	465	304.27	0	0	0	465	299.25	0	0	0	0	0	465	299.43	0
ENSG00000257629.1	AC006199.1	219	73.74	0	0	0	219	76.9	0	0	0	219	65.79	0	0	0	219	79.86	0	0	0	219	76.79	0	0	0	219	70.68	0	219	59.82	0	0	0	219	65.95	0	0	0	219	61.69	0	0	0	0	0	219	61.38	0
ENSG00000255825.1	AC006205.1	389	238.15	0	0	0	389	243.24	0	0	0	389	228.8	0	0	0	389	246.77	0	0	0	389	241.63	0	0	0	389	235.62	0	389	220.87	0	0	0	389	228.49	0	0	0	389	223.48	0	0	0	0	0	389	223.67	0
ENSG00000256020.1	AC006205.2	373	222.22	0	0	0	373	227.29	0	0	0	373	212.9	0	0	0	373	230.81	0	0	0	373	225.71	0	0	0	373	219.69	0	373	205.01	0	0	0	373	212.59	0	0	0	373	207.59	1	0.26	0.21	0	0	373	207.78	0
ENSG00000256146.1	AC006206.1	3387	3235.86	0	0	0	3387	3241.01	0	0	0	3387	3226.43	0	0	0	3387	3244.6	0	0	0	3387	3239.34	0	0	0	3387	3233.36	0	3387	3218.36	0	0	0	3387	3226.13	0	0	0	3387	3221.09	0	0	0	0	0	3387	3221.26	0
ENSG00000256417.1	AC006206.2	820	668.88	0	0	0	820	674.03	0	0	0	992	831.43	8	0.58	0.45	820	677.62	0	0	0	992	844.34	4	0.34	0.32	820	666.37	0	992	823.36	11	0.57	0.48	820	659.15	0	0	0	820	654.11	0	0	0	0	0	992	826.26	5
ENSG00000283138.1	AC006207.1	430	279.53	0	0	0	430	284.47	0	0	0	430	270.3	0	0	0	430	287.96	0	0	0	430	283.01	0	0	0	430	276.97	0	430	262.57	0	0	0	430	270.03	0	0	0	430	265.07	0	0	0	0	0	430	265.24	0
ENSG00000223391.2	AC006210.1	111	4.06	0	0	0	111	3.39	0	0	0	111	2.23	0	0	0	111	3.6	0	0	0	111	4	0	0	0	111	2.47	0	111	1.54	0	0	0	111	2.82	0	0	0	111	1.91	0	0	0	0	0	111	1.48	0
ENSG00000238247.2	AC006210.2	1545	1393.86	0	0	0	1545	1399.01	0	0	0	1545	1384.43	0	0	0	1545	1402.6	0	0	0	1545	1397.34	0	0	0	1545	1391.36	0	1545	1376.36	0	0	0	1545	1384.13	1	0.03	0.02	1545	1379.09	0	0	0	0	0	1545	1379.26	1
ENSG00000159905.14	AC006213.1	2191.83	2040.69	20	0.4	0.33	2073.78	1927.79	37	0.83	0.75	2273	2112.42	29	0.82	0.64	2034	1891.6	9	0.19	0.2	2535	2387.34	9	0.27	0.26	2102	1948.36	8	2108.89	1940.25	14	0.31	0.26	1249.71	1088.87	31	1.29	0.96	1397.27	1231.39	31	1.34	1.09	0.38	0.33	1493.97	1328.27	8
ENSG00000266921.1	AC006213.2	2550	2398.86	7	0.12	0.1	2550	2404.01	7	0.13	0.11	2550	2389.43	14	0.35	0.27	2363	2220.6	0	0	0	2550	2402.34	11	0.33	0.31	2363	2209.36	0	2550	2381.36	8	0.14	0.12	2550	2389.13	6	0.11	0.09	2550	2384.09	5	0.11	0.09	0	0	2176	2010.26	2
ENSG00000267058.1	AC006213.3	727.82	576.76	13	0.93	0.76	727.36	581.45	46.95	3.51	3.17	843.62	683.13	28.83	2.52	1.96	504	361.67	1	0.11	0.12	1280.12	1132.51	6	0.38	0.36	1317.63	1164.04	13	2193	2024.36	9.54	0.2	0.17	710.5	549.72	8.15	0.67	0.5	924.05	758.23	18	1.26	1.02	1.02	0.89	855.56	689.92	6
ENSG00000267191.1	AC006213.4	517	365.95	0	0	0	517	371.09	0	0	0	517	356.53	0	0	0	517	374.67	0	0	0	517	369.42	0	0	0	517	363.44	0	517	348.48	0	0	0	517	356.22	0	0	0	517	351.2	0	0	0	0	0	517	351.38	0
ENSG00000277806.1	AC006213.5	634	482.9	0	0	0	634	488.05	2	0.18	0.16	634	473.47	0	0	0	634	491.63	0	0	0	634	486.38	0	0	0	634	480.4	1	634	465.41	0	0	0	634	473.17	0	0	0	634	468.14	0	0	0	0.19	0.17	634	468.32	0
ENSG00000278492.1	AC006213.6	288	138.39	0	0	0	288	143.04	0	0	0	288	129.44	1	0.46	0.36	288	146.41	0	0	0	288	141.88	0	0	0	288	135.76	0	288	122.15	0	0	0	288	129.22	0	0	0	288	124.38	0	0	0	0	0	288	124.52	0
ENSG00000278917.1	AC006213.7	4179	4027.86	0	0	0	4179	4033.01	0	0	0	4179	4018.43	0	0	0	4179	4036.6	0	0	0	4179	4031.34	2	0.04	0.03	4179	4025.36	0	4179	4010.36	0	0	0	4179	4018.13	1	0.01	0.01	4179	4013.09	1	0.01	0.01	0	0	4179	4013.26	0
ENSG00000262961.1	AC006236.1	797	645.87	0	0	0	797	651.01	0	0	0	797	636.44	0	0	0	797	654.61	0	0	0	797	649.35	0	0	0	797	643.36	0	797	628.37	0	0	0	797	636.14	0	0	0	797	631.1	0	0	0	0	0	797	631.27	0
ENSG00000271392.1	AC006237.1	480	328.98	0	0	0	480	334.11	0	0	0	480	319.56	0	0	0	480	337.68	0	0	0	480	332.45	0	0	0	480	326.46	0	480	311.52	0	0	0	480	319.25	0	0	0	480	314.23	0	0	0	0	0	480	314.41	0
ENSG00000272799.1	AC006238.1	534	382.94	0	0	0	534	388.08	1	0.11	0.1	534	373.52	2	0.32	0.25	534	391.66	0	0	0	534	386.41	1	0.19	0.18	534	380.43	2	534	365.46	0	0	0	534	373.21	5	0.61	0.45	534	368.19	0	0	0	0.48	0.42	534	368.36	2
ENSG00000285653.1	AC006238.2	1030	878.86	0	0	0	1030	884.01	0	0	0	1030	869.43	0	0	0	1030	887.6	0	0	0	1030	882.34	0	0	0	1030	876.36	0	1030	861.36	0	0	0	1030	869.13	0	0	0	1030	864.09	0	0	0	0	0	1030	864.26	0
ENSG00000274578.1	AC006249.1	471	319.98	0	0	0	471	325.12	0	0	0	471	310.57	0	0	0	471	328.69	0	0	0	471	323.46	0	0	0	471	317.47	0	471	302.54	0	0	0	471	310.26	0	0	0	471	305.25	0	0	0	0	0	471	305.42	0
ENSG00000243224.1	AC006252.1	1056	904.86	9	0.41	0.34	1101	955.01	16	0.73	0.66	1056	895.43	3	0.2	0.16	1056	913.6	1	0.04	0.05	1056	908.34	2	0.16	0.15	1056	902.36	3	1056	887.36	6	0.29	0.24	1101	940.13	3	0.14	0.11	1101	935.09	9	0.51	0.41	0.3	0.27	1056	890.26	8
ENSG00000243696.5	AC006254.1	5640	5488.86	15.72	0.12	0.1	4627.46	4481.47	28.57	0.28	0.25	2600.62	2440.05	8.83	0.22	0.17	5640	5497.6	20.59	0.15	0.16	4422.1	4274.44	23.9	0.4	0.38	5640	5486.36	37.51	5640	5471.36	9.25	0.07	0.06	4797.8	4636.93	90.82	0.89	0.66	4964.97	4799.06	47.16	0.52	0.42	0.63	0.55	3316.54	3150.81	8.99
ENSG00000270941.1	AC006254.2	279	129.68	0	0	0	279	134.23	0	0	0	279	120.8	0	0	0	279	137.56	0	0	0	279	133.15	0	0	0	279	127.02	0	279	113.63	0	0	0	279	120.61	0	0	0	279	115.81	0	0	0	0	0	279	115.92	0
ENSG00000271137.1	AC006254.3	884	732.86	0	0	0	884	738.01	0	0	0	884	723.43	0	0	0	884	741.6	0	0	0	884	736.34	0	0	0	884	730.36	0	884	715.36	0	0	0	884	723.13	0	0	0	884	718.09	0	0	0	0	0	884	718.27	0
ENSG00000268460.1	AC006262.1	1660.45	1509.31	90	2.46	2.02	1590.38	1444.39	9	0.27	0.24	1646.08	1485.51	46	1.85	1.44	1648.13	1505.74	207	5.56	5.72	1621.24	1473.58	88	4.32	4.08	1691.31	1537.66	42	1656.38	1487.74	285	8.19	6.86	1735.37	1574.49	271	7.8	5.83	1698.84	1532.93	110	3.82	3.09	2.5	2.18	1600.63	1434.89	313
ENSG00000269729.1	AC006262.2	472.5	321.72	0	0	0	472.5	326.78	0	0	0	472.5	312.4	0	0	0	612	469.64	6	0.52	0.53	472.5	325.21	0	0	0	472.5	319.19	0	472.5	304.52	0	0	0	612	451.18	3	0.3	0.23	472.5	307.11	0	0	0	0	0	472.5	307.29	0
ENSG00000269745.1	AC006262.3	258	109.6	0	0	0	258	113.81	0	0	0	258	100.95	0	0	0	258	117.05	0	0	0	258	113	0	0	0	258	106.84	0	258	94.11	0	0	0	258	100.84	2	0.9	0.67	258	96.17	0	0	0	0	0	258	96.19	3
ENSG00000277748.1	AC006262.4	286	136.45	0	0	0	286	141.08	0	0	0	286	127.51	0	0	0	286	144.44	0	0	0	286	139.94	0	0	0	286	133.82	0	286	120.25	0	0	0	286	127.3	0	0	0	286	122.47	0	0	0	0	0	286	122.6	1
ENSG00000264513.1	AC006270.1	478	326.98	0	0	0	478	332.12	0	0	0	478	317.56	0	0	0	478	335.68	0	0	0	478	330.45	0	0	0	478	324.46	0	478	309.52	0	0	0	478	317.26	0	0	0	478	312.24	0	0	0	0	0	478	312.41	0
ENSG00000264529.1	AC006270.2	652	500.9	0	0	0	652	506.04	0	0	0	652	491.47	0	0	0	652	509.63	0	0	0	652	504.37	0	0	0	652	498.39	0	652	483.4	0	0	0	652	491.17	0	0	0	652	486.14	0	0	0	0	0	652	486.31	0
ENSG00000272383.1	AC006270.3	1036	884.86	0	0	0	1036	890.01	0	0	0	1036	875.43	0	0	0	1036	893.6	0	0	0	1036	888.34	0	0	0	1036	882.36	0	1036	867.36	0	0	0	1036	875.13	0	0	0	1036	870.09	0	0	0	0	0	1036	870.26	0
ENSG00000268316.1	AC006272.1	552	400.93	0	0	0	552	406.08	0	0	0	552	391.51	0	0	0	552	409.65	0	0	0	552	404.4	0	0	0	552	398.42	0	552	383.45	0	0	0	552	391.2	0	0	0	552	386.18	0	0	0	0	0	552	386.35	0
ENSG00000269483.2	AC006272.2	163	29.07	0	0	0	163	29.67	0	0	0	163	23.27	0	0	0	163	31.58	0	0	0	163	30.7	0	0	0	163	25.63	0	163	19.55	0	0	0	163	24.15	0	0	0	163	21.03	0	0	0	0	0	163	20.07	0
ENSG00000272473.1	AC006273.1	861	709.86	0	0	0	861	715.01	0	0	0	861	700.43	0	0	0	861	718.6	1	0.06	0.06	861	713.34	0	0	0	861	707.36	0	861	692.36	0	0	0	861	700.13	0	0	0	861	695.09	0	0	0	0	0	861	695.27	0
ENSG00000279452.1	AC006277.1	1610	1458.86	0	0	0	1610	1464.01	0	0	0	1610	1449.43	0	0	0	1610	1467.6	0	0	0	1610	1462.34	0	0	0	1610	1456.36	0	1610	1441.36	0	0	0	1610	1449.13	0	0	0	1610	1444.09	0	0	0	0	0	1610	1444.26	0
ENSG00000260970.1	AC006288.1	1463	1311.86	0	0	0	1463	1317.01	0	0	0	1463	1302.43	0	0	0	1463	1320.6	0	0	0	1463	1315.34	0	0	0	1463	1309.36	0	1463	1294.36	0	0	0	1463	1302.13	0	0	0	1463	1297.09	0	0	0	0	0	1463	1297.26	0
ENSG00000248425.1	AC006296.1	591	439.92	0	0	0	591	445.06	0	0	0	591	430.49	0	0	0	591	448.64	0	0	0	591	443.39	0	0	0	591	437.41	0	591	422.43	0	0	0	591	430.19	0	0	0	591	425.16	0	0	0	0	0	591	425.33	0
ENSG00000251412.1	AC006296.2	764	612.87	0	0	0	764	618.02	0	0	0	764	603.44	0	0	0	764	621.61	0	0	0	764	616.35	0	0	0	764	610.37	0	764	595.37	0	0	0	764	603.14	0	0	0	764	598.11	0	0	0	0	0	764	598.28	0
ENSG00000246225.6	AC006299.1	1177	1025.88	0	0	0	1177	1031.02	0	0	0	1177	1016.44	0	0	0	1177	1034.61	0	0	0	1177	1029.35	0	0	0	1177	1023.37	0	1177	1008.38	0	0	0	875	714.13	1	0.06	0.05	1177	1011.11	0	0	0	0	0	1177	1011.28	0
ENSG00000206129.4	AC006305.1	555	403.93	1	0.1	0.08	555	409.08	1	0.11	0.1	1639.33	1478.79	0	0	0	1639.33	1496.95	0	0	0	1639.33	1491.69	0	0	0	1639.33	1485.71	0	1639.33	1470.72	0	0	0	1639.33	1478.49	0	0	0	1639.33	1473.45	0	0	0	0	0	1639.33	1473.63	0
ENSG00000267399.1	AC006305.2	552	400.93	0	0	0	552	406.08	0	0	0	552	391.51	0	0	0	552	409.65	0	0	0	552	404.4	0	0	0	552	398.42	0	552	383.45	0	0	0	552	391.2	0	0	0	552	386.18	0	0	0	0	0	552	386.35	0
ENSG00000267732.1	AC006305.3	454	303	0	0	0	454	308.14	0	0	0	454	293.6	0	0	0	454	311.7	0	0	0	454	306.48	0	0	0	454	300.49	0	454	285.57	0	0	0	454	293.29	0	0	0	454	288.27	0	0	0	0	0	454	288.45	0
ENSG00000230785.2	AC006326.1	787	635.87	0	0	0	787	641.02	0	0	0	787	626.44	0	0	0	787	644.61	0	0	0	787	639.35	0	0	0	787	633.37	0	787	618.37	0	0	0	787	626.14	0	0	0	787	621.1	0	0	0	0	0	787	621.28	0
ENSG00000233619.1	AC006328.1	379	228.19	0	0	0	379	233.27	0	0	0	379	218.86	0	0	0	379	236.8	0	0	0	379	231.68	0	0	0	379	225.66	0	379	210.95	0	0	0	379	218.55	0	0	0	379	213.54	0	0	0	0	0	379	213.73	0
ENSG00000284380.1	AC006328.2	397	246.12	0	0	0	397	251.22	0	0	0	397	236.76	0	0	0	397	254.76	0	0	0	397	249.6	0	0	0	397	243.59	0	397	228.81	0	0	0	397	236.45	0	0	0	397	231.44	0	0	0	0	0	397	231.63	0
ENSG00000232445.1	AC006329.1	705	553.88	95	7.08	5.82	705	559.03	54	4.2	3.79	705	544.45	13	1.43	1.11	705	562.62	55	3.95	4.07	705	557.36	12	1.56	1.47	705	551.38	30	705	536.39	64	5.1	4.27	705	544.15	116	9.66	7.22	705	539.12	79	7.81	6.32	4.99	4.34	705	539.29	59
ENSG00000278683.1	AC006329.2	394	243.13	0	0	0	394	248.23	0	0	0	394	233.77	1	0.26	0.2	394	251.76	0	0	0	394	246.61	0	0	0	394	240.6	0	394	225.83	0	0	0	394	233.46	0	0	0	394	228.45	0	0	0	0	0	394	228.64	0
ENSG00000280388.1	AC006330.1	1987	1835.86	1	0.02	0.02	1987	1841.01	1	0.02	0.02	1987	1826.43	3	0.1	0.08	1987	1844.6	6	0.13	0.14	1987	1839.34	1	0.04	0.04	1987	1833.36	1	1987	1818.36	6	0.14	0.12	1987	1826.13	6	0.15	0.11	1987	1821.09	2	0.06	0.05	0.05	0.04	1987	1821.26	4
ENSG00000230442.5	AC006333.1	547.8	396.75	0	0	0	547.8	401.89	0	0	0	547.8	387.34	0	0	0	547.8	405.47	0	0	0	547.8	400.23	0	0	0	547.8	394.24	0	547.8	379.29	0	0	0	547.8	387.03	0	0	0	547.8	382.01	0	0	0	0	0	547.8	382.19	0
ENSG00000272686.1	AC006333.2	2099	1947.86	58	1.23	1.01	2099	1953.01	38	0.85	0.76	2099	1938.43	32	0.99	0.77	2099	1956.6	248	5.13	5.27	2099	1951.34	38	1.41	1.33	2099	1945.36	60	2099	1930.36	104	2.3	1.93	2099	1938.13	74	1.73	1.29	2099	1933.09	63	1.74	1.4	2.83	2.46	2099	1933.26	128
ENSG00000235094.3	AC006335.1	593	441.92	0	0	0	593	447.06	0	0	0	593	432.49	0	0	0	593	450.64	0	0	0	593	445.39	0	0	0	593	439.41	0	593	424.43	0	0	0	593	432.19	0	0	0	593	427.16	0	0	0	0	0	593	427.33	0
ENSG00000275352.1	AC006335.2	292	142.28	0	0	0	292	146.97	0	0	0	292	133.3	0	0	0	292	150.35	0	0	0	292	145.77	0	0	0	292	139.66	0	292	125.96	0	0	0	292	133.06	0	0	0	292	128.21	0	0	0	0	0	292	128.36	0
ENSG00000278197.1	AC006338.1	749	597.88	0	0	0	749	603.02	0	0	0	749	588.44	0	0	0	749	606.61	0	0	0	749	601.35	0	0	0	749	595.37	0	749	580.37	0	0	0	749	588.14	0	0	0	749	583.11	0	0	0	0	0	749	583.28	0
ENSG00000278602.1	AC006338.2	791	639.87	0	0	0	791	645.02	0	0	0	791	630.44	0	0	0	791	648.61	0	0	0	791	643.35	0	0	0	791	637.36	0	791	622.37	0	0	0	791	630.14	0	0	0	791	625.1	0	0	0	0	0	791	625.27	0
ENSG00000258513.1	AC006349.1	235	88.16	0	0	0	235	91.83	0	0	0	235	79.87	0	0	0	235	94.93	0	0	0	235	91.4	0	0	0	235	85.24	0	235	73.49	0	0	0	235	79.89	0	0	0	235	75.44	0	0	0	0	0	235	75.29	0
ENSG00000229110.1	AC006355.1	1012	860.86	0	0	0	1012	866.01	0	0	0	1012	851.43	0	0	0	1012	869.6	0	0	0	1012	864.34	0	0	0	1012	858.36	0	1012	843.36	0	0	0	1012	851.13	0	0	0	1012	846.09	0	0	0	0	0	1012	846.26	0
ENSG00000281120.1	AC006355.2	317	166.75	0	0	0	317	171.64	0	0	0	317	157.62	0	0	0	317	175.08	0	0	0	317	170.26	0	0	0	317	164.18	0	317	150.03	0	0	0	317	157.34	0	0	0	317	152.41	0	0	0	0	0	317	152.59	0
ENSG00000230033.1	AC006357.1	531	379.94	0	0	0	531	385.09	0	0	0	531	370.52	0	0	0	531	388.66	1	0.1	0.11	531	383.41	0	0	0	531	377.43	0	531	362.46	0	0	0	531	370.21	0	0	0	531	365.19	0	0	0	0	0	531	365.37	0
ENSG00000261778.1	AC006362.1	174	36.85	0	0	0	174	38	0	0	0	174	30.47	0	0	0	174	40.21	0	0	0	174	38.86	0	0	0	174	33.39	0	174	26.18	0	0	0	174	31.21	0	0	0	174	27.78	0	0	0	0	0	174	26.92	0
ENSG00000270611.1	AC006363.1	463	311.99	0	0	0	463	317.13	0	0	0	463	302.58	0	0	0	463	320.69	0	0	0	463	315.46	0	0	0	463	309.48	0	463	294.55	0	0	0	463	302.28	0	0	0	463	297.26	0	0	0	0	0	463	297.43	0
ENSG00000244000.1	AC006366.1	759	607.87	0	0	0	759	613.02	0	0	0	759	598.44	0	0	0	759	616.61	0	0	0	759	611.35	0	0	0	759	605.37	0	759	590.37	0	0	0	759	598.14	0	0	0	759	593.11	0	0	0	0	0	759	593.28	0
ENSG00000236213.1	AC006369.1	548	396.93	0	0	0	548	402.08	0	0	0	548	387.51	1	0.15	0.12	548	405.66	0	0	0	548	400.41	0	0	0	548	394.42	0	548	379.45	0	0	0	548	387.21	0	0	0	548	382.18	0	0	0	0	0	548	382.36	0
ENSG00000236572.1	AC006369.2	384	233.17	0	0	0	384	238.25	0	0	0	384	223.83	0	0	0	384	241.78	0	0	0	384	236.65	0	0	0	384	230.64	0	384	215.91	0	0	0	384	223.52	0	0	0	384	218.51	0	0	0	0	0	384	218.7	0
ENSG00000223872.1	AC006372.1	546	394.94	0	0	0	546	400.08	0	0	0	546	385.51	0	0	0	546	403.66	0	0	0	546	398.41	0	0	0	546	392.42	0	546	377.45	0	0	0	546	385.21	1	0.12	0.09	546	380.18	0	0	0	0	0	546	380.36	0
ENSG00000233191.2	AC006372.2	1538	1386.86	1	0.03	0.02	915	769.49	0	0	0	915	755.36	0	0	0	915	772.98	0	0	0	915	768.06	0	0	0	915	762.01	0	915	747.66	0	0	0	1538	1377.13	3	0.1	0.07	915	750.15	0	0	0	0	0	915	750.31	0
ENSG00000234210.1	AC006372.3	4049	3897.86	0	0	0	4049	3903.01	0	0	0	4049	3888.43	0	0	0	4049	3906.6	0	0	0	4049	3901.34	0	0	0	4049	3895.36	0	4049	3880.36	0	0	0	4049	3888.13	1	0.01	0.01	4049	3883.09	0	0	0	0	0	4049	3883.26	0
ENSG00000280266.1	AC006372.4	1543	1391.86	0	0	0	1543	1397.01	0	0	0	1543	1382.43	0	0	0	1543	1400.6	0	0	0	1543	1395.34	0	0	0	1543	1389.36	0	1543	1374.36	0	0	0	1543	1382.13	0	0	0	1543	1377.09	0	0	0	0	0	1543	1377.26	0
ENSG00000236861.6	AC006378.1	558.5	407.43	0	0	0	558.5	412.57	0	0	0	558.5	398	0	0	0	558.5	416.15	0	0	0	558.5	410.9	0	0	0	558.5	404.92	0	558.5	389.94	0	0	0	558.5	397.7	0	0	0	558.5	392.68	0	0	0	0	0	558.5	392.85	0
ENSG00000278959.1	AC006378.2	2476	2324.86	0	0	0	2476	2330.01	3	0.06	0.05	2476	2315.43	2	0.05	0.04	2476	2333.6	1	0.02	0.02	2476	2328.34	1	0.03	0.03	2476	2322.36	0	2476	2307.36	2	0.04	0.03	2476	2315.13	0	0	0	2476	2310.09	0	0	0	0	0	2476	2310.26	1
ENSG00000271027.1	AC006380.1	186	45.99	0	0	0	186	47.74	0	0	0	186	39.08	0	0	0	186	50.22	0	0	0	186	48.36	0	0	0	186	42.6	0	186	34.25	0	0	0	186	39.65	0	0	0	186	35.95	0	0	0	0	0	186	35.22	0
ENSG00000274899.1	AC006386.1	415	264.07	0	0	0	415	269.19	0	0	0	415	254.69	0	0	0	415	272.73	0	0	0	415	267.55	0	0	0	415	261.55	0	415	246.71	0	0	0	415	254.38	0	0	0	415	249.37	0	0	0	0	0	415	249.55	0
ENSG00000279115.2	AC006386.2	75	0	0	0	0	75	0	0	0	0	75	0	0	0	0	75	0	0	0	0	75	0	0	0	0	75	0	0	75	0	0	0	0	75	0	0	0	0	75	0	0	0	0	0	0	75	0	0
ENSG00000243193.4	AC006387.1	453.17	302.31	0	0	0	453.17	307.4	0	0	0	453.17	292.96	0	0	0	453.17	310.93	0	0	0	453.17	305.8	0	0	0	453.17	299.79	0	453.17	285.03	0	0	0	453.17	292.66	0	0	0	453.17	287.65	0	0	0	0	0	453.17	287.84	0
ENSG00000251638.1	AC006390.1	283	133.55	0	0	0	283	138.14	0	0	0	283	124.63	0	0	0	283	141.49	0	0	0	283	137.03	0	0	0	283	130.9	0	283	117.41	0	0	0	283	124.43	0	0	0	283	119.61	0	0	0	0	0	283	119.73	0
ENSG00000248851.1	AC006427.1	712	560.88	0	0	0	712	566.03	0	0	0	712	551.45	0	0	0	712	569.62	0	0	0	712	564.36	0	0	0	712	558.38	0	712	543.38	0	0	0	712	551.15	0	0	0	712	546.12	0	0	0	0	0	712	546.29	0
ENSG00000262456.1	AC006435.1	1065	913.86	0	0	0	1065	919.01	1	0.05	0.04	1065	904.43	1	0.07	0.05	1065	922.6	1	0.04	0.05	1065	917.34	0	0	0	1065	911.36	2	1065	896.36	0	0	0	1065	904.13	0	0	0	1065	899.09	4	0.24	0.19	0.2	0.17	1065	899.26	0
ENSG00000263345.1	AC006435.2	846	694.87	1	0.06	0.05	644	498.08	0	0	0	644	483.53	0	0	0	846	703.61	2	0.11	0.12	846	698.34	1	0.1	0.1	846	692.36	2	558.24	389.77	2	0.22	0.18	759.96	599.13	10	0.76	0.57	846	680.09	8	0.63	0.51	0.26	0.23	846	680.27	3
ENSG00000274758.1	AC006435.3	203	59.89	0	0	0	203	62.42	0	0	0	203	52.37	0	0	0	203	65.19	0	0	0	203	62.66	0	0	0	203	56.66	0	203	46.89	0	0	0	203	52.71	0	0	0	203	48.7	1	1.09	0.89	0	0	203	48.19	0
ENSG00000279872.1	AC006435.4	234	87.24	0	0	0	234	90.89	0	0	0	234	78.97	0	0	0	234	93.98	0	0	0	234	90.48	0	0	0	234	84.32	0	234	72.62	0	0	0	234	79	0	0	0	234	74.56	0	0	0	0	0	234	74.4	0
ENSG00000280280.1	AC006435.5	112	4.31	0	0	0	112	3.63	0	0	0	112	2.39	0	0	0	112	3.86	0	0	0	112	4.26	0	0	0	112	2.66	0	112	1.66	0	0	0	112	3.02	0	0	0	112	2.06	0	0	0	0	0	112	1.6	0
ENSG00000263466.1	AC006441.1	437	286.03	0	0	0	437	291.15	0	0	0	437	276.63	0	0	0	437	294.71	0	0	0	437	289.5	0	0	0	437	283.51	0	437	268.62	0	0	0	437	276.32	0	0	0	437	271.3	0	0	0	0	0	437	271.48	0
ENSG00000265428.1	AC006441.2	302	152.04	0	0	0	302	156.82	0	0	0	302	142.98	0	0	0	302	160.22	0	0	0	302	155.54	0	0	0	302	149.44	0	302	135.54	0	0	0	302	142.73	0	0	0	302	137.84	0	0	0	0	0	302	138	0
ENSG00000265784.1	AC006441.3	456	305	0	0	0	456	310.13	7	0.98	0.89	456	295.59	0	0	0	456	313.7	0	0	0	456	308.47	7	1.64	1.55	456	302.48	0	456	287.57	0	0	0	456	295.29	0	0	0	456	290.27	0	0	0	0	0	456	290.45	0
ENSG00000266588.1	AC006441.4	573	421.93	0	0	0	573	427.07	0	0	0	573	412.5	0	0	0	573	430.65	0	0	0	573	425.4	0	0	0	573	419.42	0	573	404.45	0	0	0	573	412.2	0	0	0	573	407.17	0	0	0	0	0	573	407.35	0
ENSG00000277426.1	AC006441.5	209	65	0	0	0	209	67.79	0	0	0	209	57.31	0	0	0	209	70.64	0	0	0	209	67.89	0	0	0	209	61.84	0	209	51.64	0	0	0	209	57.58	0	0	0	209	53.47	0	0	0	0	0	209	53.04	0
ENSG00000242209.1	AC006445.1	405	254.09	0	0	0	405	259.2	0	0	0	405	244.73	0	0	0	405	262.75	1	0.15	0.16	405	257.57	0	0	0	405	251.57	0	405	236.76	0	0	0	405	244.42	0	0	0	405	239.4	0	0	0	0	0	405	239.59	0
ENSG00000249148.2	AC006445.2	472	320.98	0	0	0	472	326.12	0	0	0	472	311.57	0	0	0	472	329.69	0	0	0	472	324.45	0	0	0	472	318.47	0	472	303.54	0	0	0	472	311.26	0	0	0	472	306.24	0	0	0	0	0	472	306.42	0
ENSG00000274996.1	AC006449.1	571	419.92	0	0	0	571	425.07	0	0	0	571	410.5	0	0	0	571	428.65	0	0	0	571	423.4	0	0	0	571	417.41	0	571	402.44	0	0	0	571	410.19	0	0	0	571	405.17	0	0	0	0	0	571	405.34	0
ENSG00000275532.1	AC006449.2	486	334.97	0	0	0	486	340.11	0	0	0	486	325.55	0	0	0	486	343.68	0	0	0	486	338.44	2	0.43	0.4	486	332.46	0	486	317.51	0	0	0	486	325.25	0	0	0	486	320.23	0	0	0	0	0	486	320.4	0
ENSG00000275665.1	AC006449.3	563	411.93	0	0	0	563	417.07	0	0	0	563	402.5	0	0	0	563	420.65	0	0	0	563	415.4	0	0	0	563	409.42	0	563	394.44	0	0	0	563	402.2	0	0	0	563	397.17	0	0	0	0	0	563	397.35	0
ENSG00000277182.1	AC006449.5	2098	1946.86	0	0	0	2098	1952.01	0	0	0	2098	1937.43	0	0	0	2098	1955.6	0	0	0	2098	1950.34	0	0	0	2098	1944.36	0	2098	1929.36	0	0	0	2098	1937.13	0	0	0	2098	1932.09	0	0	0	0	0	2098	1932.26	0
ENSG00000277969.1	AC006449.6	2296	2144.86	0	0	0	2296	2150.01	0	0	0	2296	2135.43	0	0	0	2296	2153.6	0	0	0	2296	2148.34	0	0	0	2296	2142.36	0	2296	2127.36	0	0	0	2296	2135.13	0	0	0	2296	2130.09	0	0	0	0	0	2296	2130.26	0
ENSG00000279119.1	AC006449.7	366	215.26	0	0	0	366	220.32	0	0	0	366	205.95	0	0	0	366	223.83	0	0	0	366	218.75	0	0	0	366	212.72	0	366	198.09	0	0	0	366	205.64	0	0	0	366	200.65	0	0	0	0	0	366	200.84	0
ENSG00000231227.1	AC006450.1	460	309	0	0	0	460	314.13	0	0	0	460	299.59	0	0	0	460	317.69	0	0	0	460	312.47	0	0	0	460	306.48	0	460	291.56	0	0	0	460	299.28	0	0	0	460	294.26	0	0	0	0	0	460	294.44	0
ENSG00000234921.1	AC006450.2	581	429.92	0	0	0	581	435.07	0	0	0	581	420.49	0	0	0	581	438.65	0	0	0	581	433.39	0	0	0	581	427.41	0	581	412.43	0	0	0	581	420.19	0	0	0	581	415.16	0	0	0	0	0	581	415.34	0
ENSG00000236668.2	AC006450.3	2146	1994.86	0	0	0	2146	2000.01	0	0	0	2146	1985.43	0	0	0	2146	2003.6	0	0	0	2146	1998.34	0	0	0	2146	1992.36	0	2146	1977.36	0	0	0	2146	1985.13	0	0	0	2146	1980.09	0	0	0	0	0	2146	1980.26	0
ENSG00000285904.1	AC006452.1	4071	3919.86	0	0	0	4071	3925.01	0	0	0	4071	3910.43	1	0.02	0.01	4071	3928.6	0	0	0	4071	3923.34	3	0.06	0.05	4071	3917.36	0	4071	3902.36	0	0	0	4071	3910.13	0	0	0	4071	3905.09	0	0	0	0	0	4071	3905.26	0
ENSG00000283132.1	AC006453.1	1257	1105.86	0	0	0	1257	1111.01	0	0	0	1257	1096.43	0	0	0	1257	1114.6	0	0	0	1257	1109.34	0	0	0	1257	1103.36	0	1257	1088.36	0	0	0	1257	1096.13	0	0	0	1257	1091.09	0	0	0	0	0	1257	1091.26	0
ENSG00000283196.2	AC006453.2	759.12	609.21	267	18.1	14.87	710.59	566.26	291	22.33	20.16	908.62	748.47	168	13.42	10.44	758.57	616.2	29	1.9	1.96	906.95	759.3	104	9.9	9.35	727.72	575.29	73	671.79	505.98	18	1.52	1.27	700.6	541.61	112	9.37	7.01	702.93	539.03	93	9.19	7.44	11.64	10.12	586.69	424	29
ENSG00000283214.1	AC006453.3	377	226.2	0	0	0	377	231.28	0	0	0	377	216.87	0	0	0	377	234.8	0	0	0	377	229.69	0	0	0	377	223.67	0	377	208.97	0	0	0	377	216.56	0	0	0	377	211.56	0	0	0	0	0	377	211.75	0
ENSG00000283427.1	AC006453.4	1252	1100.86	0	0	0	1252	1106.01	0	0	0	1252	1091.43	0	0	0	1252	1109.6	0	0	0	1252	1104.34	0	0	0	1252	1098.36	0	1252	1083.36	0	0	0	1252	1091.13	0	0	0	1252	1086.09	0	0	0	0	0	1252	1086.26	0
ENSG00000283659.1	AC006453.5	619	467.91	0	0	0	619	473.05	0	0	0	619	458.48	0	0	0	619	476.64	0	0	0	619	471.38	0	0	0	619	465.4	0	619	450.42	0	0	0	619	458.18	0	0	0	619	453.15	0	0	0	0	0	619	453.32	0
ENSG00000226587.1	AC006455.1	517	365.95	0	0	0	517	371.09	0	0	0	517	356.53	0	0	0	517	374.67	0	0	0	517	369.42	0	0	0	517	363.44	0	517	348.48	0	0	0	517	356.22	0	0	0	517	351.2	0	0	0	0	0	517	351.38	0
ENSG00000227545.1	AC006455.2	906	754.86	0	0	0	906	760.01	0	0	0	906	745.43	0	0	0	906	763.6	0	0	0	906	758.34	0	0	0	906	752.36	0	906	737.36	0	0	0	906	745.13	0	0	0	906	740.09	0	0	0	0	0	906	740.26	0
ENSG00000227923.1	AC006455.3	333	182.53	0	0	0	333	187.5	0	0	0	333	173.33	0	0	0	333	190.97	0	0	0	333	186.04	0	0	0	333	179.98	0	333	165.63	0	0	0	333	173.04	0	0	0	333	168.07	0	0	0	0	0	333	168.26	0
ENSG00000229301.1	AC006455.4	528	376.94	0	0	0	528	382.09	0	0	0	528	367.52	0	0	0	528	385.66	0	0	0	528	380.42	0	0	0	528	374.43	0	528	359.47	0	0	0	528	367.22	0	0	0	528	362.19	0	0	0	0	0	528	362.37	0
ENSG00000230000.2	AC006455.5	1946.67	1795.54	0	0	0	1946.67	1800.69	0	0	0	1946.67	1786.11	0	0	0	1946.67	1804.28	0	0	0	1946.67	1799.02	0	0	0	1946.67	1793.03	0	1946.67	1778.04	0	0	0	1946.67	1785.81	0	0	0	1946.67	1780.77	0	0	0	0	0	1946.67	1780.95	0
ENSG00000232165.1	AC006455.6	893	741.86	0	0	0	893	747.01	0	0	0	893	732.43	0	0	0	893	750.6	0	0	0	893	745.34	0	0	0	893	739.36	0	893	724.36	0	0	0	893	732.13	0	0	0	893	727.09	0	0	0	0	0	893	727.27	0
ENSG00000236638.1	AC006455.7	392	241.14	0	0	0	392	246.23	0	0	0	392	231.78	0	0	0	392	249.77	0	0	0	392	244.62	0	0	0	392	238.61	0	392	223.84	0	0	0	392	231.47	0	0	0	392	226.46	0	0	0	0	0	392	226.65	0
ENSG00000244550.1	AC006455.8	351	200.36	0	0	0	351	205.38	0	0	0	351	191.09	0	0	0	351	208.88	0	0	0	351	203.86	0	0	0	351	197.82	0	351	183.29	0	0	0	351	190.79	0	0	0	351	185.8	0	0	0	0	0	351	186	0
ENSG00000230132.1	AC006457.1	392	241.14	0	0	0	392	246.23	0	0	0	392	231.78	0	0	0	392	249.77	0	0	0	392	244.62	0	0	0	392	238.61	0	392	223.84	0	0	0	392	231.47	0	0	0	392	226.46	0	0	0	0	0	392	226.65	0
ENSG00000227489.1	AC006458.1	653	501.9	0	0	0	653	507.04	0	0	0	653	492.47	0	0	0	653	510.63	0	0	0	653	505.37	0	0	0	653	499.39	0	653	484.4	0	0	0	653	492.17	0	0	0	653	487.14	0	0	0	0	0	653	487.31	0
ENSG00000228509.5	AC006460.1	660.33	509.25	0	0	0	660.33	514.39	0	0	0	660.33	499.83	0	0	0	660.33	517.97	0	0	0	660.33	512.73	0	0	0	660.33	506.74	0	660.33	491.77	0	0	0	660.33	499.52	0	0	0	660.33	494.49	0	0	0	0	0	660.33	494.67	0
ENSG00000284052.1	AC006460.2	3084.33	2933.19	27	0.38	0.31	3385.13	3239.13	13	0.17	0.16	3273.84	3113.27	7	0.13	0.1	1123.02	980.67	9	0.37	0.38	2842.11	2694.47	24	0.64	0.61	2646.55	2492.92	6	2326.51	2157.9	15	0.3	0.25	1853.79	1692.96	33	0.88	0.66	3278.48	3112.57	17	0.29	0.24	0.22	0.19	3217.83	3052.09	26
ENSG00000228568.1	AC006461.1	326	175.62	0	0	0	326	180.55	0	0	0	326	166.44	0	0	0	326	184.01	0	0	0	326	179.13	0	0	0	326	173.06	0	326	158.79	0	0	0	326	166.16	0	0	0	326	161.2	0	0	0	0	0	326	161.39	0
ENSG00000225795.1	AC006463.1	232	85.42	0	0	0	232	89	0	0	0	232	77.18	0	0	0	232	92.08	0	0	0	232	88.63	0	0	0	232	82.48	0	232	70.88	0	0	0	232	77.23	0	0	0	232	72.82	0	0	0	0	0	232	72.64	0
ENSG00000232887.1	AC006466.1	289	139.36	0	0	0	289	144.02	0	0	0	289	130.4	0	0	0	289	147.39	0	0	0	289	142.85	0	0	0	289	136.74	0	289	123.1	0	0	0	289	130.18	0	0	0	289	125.33	0	0	0	0	0	289	125.47	0
ENSG00000228019.1	AC006480.1	378	227.19	0	0	0	378	232.27	0	0	0	378	217.86	0	0	0	378	235.8	0	0	0	378	230.68	0	0	0	378	224.66	0	378	209.96	0	0	0	378	217.55	0	0	0	378	212.55	0	0	0	0	0	378	212.74	0
ENSG00000273448.1	AC006480.2	1337	1185.86	2	0.07	0.06	1337	1191.01	4	0.15	0.13	1337	1176.43	1	0.05	0.04	1337	1194.6	1	0.03	0.03	1337	1189.34	3	0.18	0.17	1337	1183.36	0	1337	1168.36	4	0.15	0.12	1337	1176.13	13	0.5	0.37	1337	1171.09	6	0.27	0.22	0	0	1337	1171.26	4
ENSG00000228675.1	AC006482.1	273	123.9	0	0	0	273	128.37	0	0	0	273	115.08	0	0	0	273	131.68	0	0	0	273	127.36	0	0	0	273	121.22	0	273	108	0	0	0	273	114.91	0	0	0	273	110.14	0	0	0	0	0	273	110.24	0
ENSG00000228974.5	AC006483.1	313	162.82	0	0	0	313	167.68	0	0	0	313	153.7	0	0	0	313	171.11	0	0	0	313	166.33	0	0	0	313	160.25	0	313	146.15	0	0	0	313	153.43	0	0	0	313	148.51	0	0	0	0	0	313	148.69	0
ENSG00000272719.1	AC006483.2	515	363.95	0	0	0	515	369.09	0	0	0	515	354.53	0	0	0	515	372.67	0	0	0	515	367.42	0	0	0	515	361.44	0	515	346.48	1	0.12	0.1	515	354.22	2	0.26	0.19	515	349.2	1	0.15	0.12	0	0	515	349.38	0
ENSG00000223841.1	AC006484.1	1884	1732.86	0	0	0	1884	1738.01	0	0	0	1884	1723.43	0	0	0	1884	1741.6	0	0	0	1884	1736.34	0	0	0	1884	1730.36	0	1884	1715.36	0	0	0	1884	1723.13	0	0	0	1884	1718.09	0	0	0	0	0	1884	1718.26	0
ENSG00000268643.1	AC006486.1	634	482.9	0	0	0	634	488.05	0	0	0	634	473.47	0	0	0	634	491.63	0	0	0	634	486.38	4.64	0.69	0.65	634	480.4	0	634	465.41	0	0	0	634	473.17	0	0	0	634	468.14	0	0	0	0	0	634	468.32	0
ENSG00000279539.1	AC006486.2	2199	2047.86	0	0	0	2199	2053.01	3	0.06	0.06	2199	2038.43	2	0.06	0.05	2199	2056.6	16	0.31	0.32	2199	2051.34	2	0.07	0.07	2199	2045.36	0	2199	2030.36	2	0.04	0.04	2199	2038.13	2	0.04	0.03	2199	2033.09	1	0.03	0.02	0	0	2199	2033.26	4
ENSG00000249906.1	AC006487.1	1221	1069.86	0	0	0	1221	1075.01	0	0	0	1221	1060.43	0	0	0	1221	1078.6	0	0	0	1221	1073.34	0	0	0	1221	1067.36	0	1221	1052.36	0	0	0	1221	1060.13	0	0	0	1221	1055.09	0	0	0	0	0	1221	1055.26	0
ENSG00000250310.2	AC006487.2	638	486.9	0	0	0	638	492.05	0	0	0	638	477.47	0	0	0	638	495.63	0	0	0	638	490.38	0	0	0	638	484.4	0	638	469.41	0	0	0	638	477.17	0	0	0	638	472.14	0	0	0	0	0	638	472.32	0
ENSG00000248777.1	AC006499.1	850	698.86	0	0	0	850	704.01	0	0	0	850	689.43	0	0	0	850	707.6	0	0	0	850	702.34	0	0	0	850	696.36	0	850	681.36	0	0	0	850	689.13	0	0	0	850	684.09	0	0	0	0	0	850	684.27	0
ENSG00000250074.1	AC006499.2	337	186.49	0	0	0	337	191.47	0	0	0	337	177.27	0	0	0	337	194.95	0	0	0	337	189.99	0	0	0	337	183.94	0	337	169.54	0	0	0	337	176.97	0	0	0	337	172	0	0	0	0	0	337	172.2	0
ENSG00000250505.1	AC006499.3	748	596.88	0	0	0	748	602.02	0	0	0	748	587.44	0	0	0	748	605.61	0	0	0	748	600.35	0	0	0	748	594.37	0	748	579.38	0	0	0	748	587.14	0	0	0	748	582.11	0	0	0	0	0	748	582.28	0
ENSG00000250573.1	AC006499.4	694	542.89	0	0	0	694	548.03	0	0	0	694	533.45	0	0	0	694	551.62	0	0	0	694	546.36	0	0	0	694	540.38	0	694	525.39	0	0	0	694	533.16	0	0	0	694	528.12	0	0	0	0	0	694	528.3	0
ENSG00000251278.1	AC006499.5	514	362.95	0	0	0	514	368.09	0	0	0	514	353.53	0	0	0	514	371.67	0	0	0	514	366.42	0	0	0	514	360.44	0	514	345.48	0	0	0	514	353.22	0	0	0	514	348.2	0	0	0	0	0	514	348.38	0
ENSG00000251296.1	AC006499.6	607	455.91	0	0	0	607	461.06	0	0	0	607	446.48	0	0	0	607	464.64	0	0	0	607	459.39	0	0	0	607	453.4	0	607	438.42	0	0	0	607	446.18	0	0	0	607	441.15	0	0	0	0	0	607	441.33	0
ENSG00000251338.1	AC006499.7	1117	965.86	0	0	0	1117	971.01	0	0	0	1117	956.43	0	0	0	1117	974.6	0	0	0	1117	969.34	0	0	0	1117	963.36	0	1117	948.36	0	0	0	1117	956.13	0	0	0	1117	951.09	0	0	0	0	0	1117	951.26	0
ENSG00000271544.1	AC006499.8	23	0	0	0	0	23	0	0	0	0	23	0	0	0	0	23	0	0	0	0	23	0	0	0	0	23	0	0	23	0	0	0	0	23	0	0	0	0	23	0	0	0	0	0	0	23	0	0
ENSG00000261770.1	AC006504.1	3666	3514.86	26	0.31	0.25	3666	3520.01	3	0.04	0.03	3666	3505.43	8	0.14	0.11	3666	3523.6	17	0.2	0.2	3666	3518.34	6	0.12	0.12	3666	3512.36	8	3666	3497.36	12	0.15	0.12	3666	3505.13	48	0.62	0.46	3666	3500.09	25	0.38	0.31	0.21	0.18	3666	3500.26	8
ENSG00000266977.1	AC006504.2	458	307	0	0	0	458	312.13	0	0	0	458	297.59	0	0	0	458	315.7	0	0	0	458	310.47	0	0	0	458	304.48	0	458	289.56	0	0	0	458	297.28	0	0	0	458	292.26	0	0	0	0	0	458	292.44	0
ENSG00000267264.1	AC006504.3	523	371.95	1	0.11	0.09	523	377.09	1	0.12	0.1	523	362.52	1	0.16	0.13	523	380.66	0	0	0	523	375.42	5	0.96	0.91	523	369.43	0	523	354.47	1	0.12	0.1	523	362.22	10	1.25	0.94	523	357.2	0	0	0	0	0	523	357.37	2
ENSG00000267389.2	AC006504.4	1568	1416.86	0	0	0	1568	1422.01	0	0	0	1568	1407.43	0	0	0	1568	1425.6	0	0	0	1568	1420.34	0	0	0	1568	1414.36	0	1568	1399.36	0	0	0	1568	1407.13	0	0	0	1568	1402.09	0	0	0	0	0	1568	1402.26	0
ENSG00000267575.6	AC006504.5	972.16	821.04	117	5.89	4.84	905.36	759.39	97	5.55	5.01	920.17	759.63	69	5.43	4.23	935.9	793.54	72	3.67	3.77	957.15	809.52	32	2.86	2.7	739.81	586.21	28	825.02	656.43	82	5.34	4.47	912.38	751.53	109	6.57	4.91	859.82	693.95	73	5.61	4.53	4.38	3.81	862.03	696.33	72
ENSG00000267768.1	AC006504.6	199	56.53	0	0	0	199	58.89	0	0	0	199	49.15	0	0	0	199	61.6	0	0	0	199	59.22	0	0	0	199	53.26	0	199	43.81	0	0	0	199	49.53	0	0	0	199	45.59	0	0	0	0	0	199	45.03	0
ENSG00000272635.1	AC006504.7	924	772.86	0	0	0	924	778.01	0	0	0	924	763.43	0	0	0	924	781.6	0	0	0	924	776.34	0	0	0	924	770.36	0	924	755.36	0	0	0	924	763.13	0	0	0	924	758.09	0	0	0	0	0	924	758.26	0
ENSG00000281468.1	AC006504.8	635	483.9	2	0.17	0.14	635	489.05	5	0.44	0.4	635	474.47	1	0.13	0.1	635	492.63	2	0.16	0.17	635	487.38	1	0.15	0.14	635	481.39	4	635	466.41	8	0.73	0.61	635	474.17	2	0.19	0.14	635	469.14	0	0	0	0.76	0.66	635	469.32	2
ENSG00000224058.2	AC006509.1	634	482.9	0	0	0	634	488.05	0	0	0	634	473.47	0	0	0	634	491.63	0	0	0	634	486.38	0	0	0	634	480.4	0	634	465.41	0	0	0	634	473.17	0	0	0	634	468.14	0	0	0	0	0	634	468.32	0
ENSG00000224443.1	AC006509.2	395	244.13	0	0	0	395	249.23	0	0	0	395	234.77	0	0	0	395	252.76	0	0	0	395	247.61	0	0	0	395	241.6	0	395	226.82	0	0	0	395	234.46	0	0	0	395	229.45	0	0	0	0	0	395	229.64	0
ENSG00000240739.1	AC006511.1	315	164.79	0	0	0	315	169.66	0	0	0	315	155.66	0	0	0	315	173.1	0	0	0	315	168.29	0	0	0	315	162.22	0	315	148.09	0	0	0	315	155.39	0	0	0	315	150.46	1	0.35	0.29	0	0	315	150.64	0
ENSG00000255581.1	AC006511.2	660	508.9	0	0	0	660	514.04	0	0	0	660	499.46	0	0	0	660	517.63	0	0	0	660	512.37	0	0	0	660	506.39	0	660	491.4	0	0	0	660	499.16	0	0	0	660	494.13	0	0	0	0	0	660	494.31	0
ENSG00000279865.1	AC006511.3	1783	1631.86	1	0.03	0.02	1783	1637.01	1	0.03	0.02	1783	1622.43	1	0.04	0.03	1783	1640.6	0	0	0	1783	1635.34	0	0	0	1783	1629.36	0	1783	1614.36	2	0.05	0.04	1783	1622.13	3	0.08	0.06	1783	1617.09	2	0.07	0.05	0	0	1783	1617.26	2
ENSG00000282080.1	AC006511.4	561	409.93	0	0	0	561	415.07	0	0	0	561	400.5	0	0	0	561	418.65	0	0	0	561	413.4	0	0	0	561	407.42	0	561	392.44	0	0	0	561	400.2	0	0	0	561	395.17	0	0	0	0	0	561	395.35	0
ENSG00000284697.1	AC006511.5	1203.5	1052.36	0	0	0	1203.5	1057.51	0	0	0	1203.5	1042.93	0	0	0	1203.5	1061.1	0	0	0	1198	1050.34	3.5	0.24	0.23	1198	1044.36	2	1203.5	1034.86	0	0	0	1203.5	1042.63	0	0	0	1203.5	1037.59	0	0	0	0.18	0.15	1198	1032.26	2.92
ENSG00000239701.1	AC006512.1	291	141.31	0	0	0	291	145.99	0	0	0	291	132.33	0	0	0	291	149.36	0	0	0	291	144.8	0	0	0	291	138.69	0	291	125	0	0	0	291	132.1	1	0.34	0.26	291	127.25	0	0	0	0	0	291	127.39	0
ENSG00000257078.1	AC006512.2	486	334.97	0	0	0	486	340.11	0	0	0	486	325.55	0	0	0	486	343.68	0	0	0	486	338.44	0	0	0	486	332.46	0	486	317.51	0	0	0	486	325.25	0	0	0	486	320.23	0	0	0	0	0	486	320.4	0
ENSG00000241828.2	AC006517.1	328	177.6	0	0	0	328	182.54	0	0	0	328	168.41	0	0	0	328	186	0	0	0	328	181.1	0	0	0	328	175.04	0	328	160.74	0	0	0	328	168.12	0	0	0	328	163.16	0	0	0	0	0	328	163.35	0
ENSG00000256651.1	AC006518.1	943	791.86	0	0	0	943	797.01	0	0	0	943	782.43	0	0	0	943	800.6	0	0	0	943	795.34	0	0	0	943	789.36	0	943	774.36	0	0	0	943	782.13	0	0	0	943	777.09	0	0	0	0	0	943	777.26	0
ENSG00000256682.2	AC006518.2	618.5	468.01	0	0	0	618.5	472.95	0	0	0	618.5	458.78	0	0	0	618.5	476.44	0	0	0	618.5	471.5	0	0	0	618.5	465.45	0	618.5	451.05	0	0	0	618.5	458.51	0	0	0	618.5	453.55	0	0	0	0	0	618.5	453.72	0
ENSG00000284826.1	AC006518.7	603	451.91	0	0	0	603	457.06	2.06	0.2	0.18	603	442.48	0	0	0	603	460.64	0	0	0	603	455.39	0	0	0	603	449.4	0	603	434.42	0.25	0.02	0.02	603	442.18	0	0	0	603	437.16	0	0	0	0	0	603	437.33	0
ENSG00000240579.1	AC006529.1	637	485.9	0	0	0	637	491.05	0	0	0	637	476.47	0	0	0	637	494.63	0	0	0	637	489.38	1	0.15	0.14	637	483.39	0	637	468.41	0	0	0	637	476.17	0	0	0	637	471.14	0	0	0	0	0	637	471.32	0
ENSG00000258587.1	AC006530.1	571	419.92	0	0	0	571	425.07	0	0	0	571	410.5	0	0	0	571	428.65	0	0	0	571	423.4	0	0	0	571	417.41	0	571	402.44	0	0	0	571	410.19	0	0	0	571	405.17	0	0	0	0	0	571	405.34	0
ENSG00000261342.1	AC006538.1	1585	1433.86	20	0.58	0.47	1585	1439.01	14	0.42	0.38	1585	1424.43	32	1.34	1.05	1585	1442.6	18	0.5	0.52	1585	1437.34	26	1.31	1.24	1585	1431.36	2	1585	1416.36	22	0.66	0.56	1585	1424.13	9	0.29	0.21	1585	1419.09	8	0.3	0.24	0.13	0.11	1585	1419.26	14
ENSG00000267001.1	AC006538.2	543	391.94	71.61	7.55	6.2	543	397.08	33.55	3.67	3.31	543	382.51	18.84	2.94	2.29	543	400.66	42.1	4.25	4.37	543	395.41	0	0	0	543	389.43	11.52	543	374.45	35.56	4.06	3.4	543	382.21	43.64	5.17	3.87	543	377.18	35.61	5.03	4.07	2.71	2.36	543	377.36	7.81
ENSG00000276097.1	AC006538.3	578	426.92	0	0	0	578	432.07	0	0	0	578	417.49	0	0	0	578	435.65	0	0	0	578	430.39	0	0	0	578	424.41	0	578	409.43	0	0	0	578	417.19	0	0	0	578	412.17	0	0	0	0	0	578	412.34	0
ENSG00000240673.1	AC006539.1	501	349.96	0	0	0	501	355.1	0	0	0	501	340.54	0	0	0	501	358.67	0	0	0	501	353.43	0	0	0	501	347.45	0	501	332.49	0	0	0	501	340.23	0	0	0	501	335.21	0	0	0	0	0	501	335.39	0
ENSG00000268070.1	AC006539.2	572	420.92	0	0	0	572	426.07	0	0	0	572	411.5	0	0	0	572	429.65	0	0	0	572	424.4	0	0	0	572	418.41	0	572	403.44	0	0	0	572	411.19	0	0	0	572	406.17	0	0	0	0	0	572	406.34	0
ENSG00000274033.1	AC006539.3	129	10.08	0	0	0	129	9.42	0	0	0	129	6.72	0	0	0	129	10.17	0	0	0	129	10.44	0	0	0	129	7.47	0	129	5.06	0	0	0	129	7.66	0	0	0	129	5.87	0	0	0	0	0	129	5.08	0
ENSG00000236540.7	AC006547.1	746.55	595.44	0	0	0	746.55	600.58	0	0	0	746.55	586	0	0	0	746.55	604.17	0	0	0	831	683.35	1	0.11	0.1	746.55	592.93	0	746.55	577.94	0	0	0	746.55	585.7	0	0	0	831	665.1	2	0.16	0.13	0	0	746.55	580.85	0
ENSG00000243762.1	AC006547.2	526	374.94	0	0	0	526	380.09	0	0	0	526	365.52	0	0	0	526	383.66	0	0	0	526	378.42	1	0.19	0.18	526	372.43	1	526	357.47	1	0.12	0.1	526	365.22	1	0.12	0.09	526	360.19	1	0.15	0.12	0.25	0.21	526	360.37	1
ENSG00000268292.1	AC006547.3	583	431.92	0	0	0	583	437.07	4	0.4	0.36	583	422.49	0	0	0	583	440.65	0	0	0	583	435.39	1	0.17	0.16	583	429.41	0	583	414.43	0	0	0	583	422.19	0	0	0	583	417.16	1	0.13	0.1	0	0	583	417.34	0
ENSG00000225480.1	AC006548.1	102	2.23	0	0	0	102	1.71	0	0	0	102	1.06	0	0	0	102	1.77	0	0	0	102	2.09	0	0	0	102	1.18	0	102	0	0	0	0	102	1.44	0	0	0	102	0	0	0	0	0	0	102	0	0
ENSG00000270226.1	AC006548.2	529	377.94	0	0	0	529	383.09	0	0	0	529	368.52	0	0	0	529	386.66	0	0	0	529	381.41	0	0	0	529	375.43	0	529	360.47	0	0	0	529	368.22	0	0	0	529	363.19	0	0	0	0	0	529	363.37	0
ENSG00000285045.1	AC006548.3	852	700.86	0	0	0	852	706.01	0	0	0	852	691.43	0	0	0	852	709.6	0	0	0	852	704.34	0	0	0	852	698.36	0	852	683.36	0	0	0	852	691.13	0	0	0	852	686.09	0	0	0	0	0	852	686.27	0
ENSG00000267150.1	AC006557.1	1085	933.86	0	0	0	1085	939.01	0	0	0	1085	924.43	0	0	0	1085	942.6	0	0	0	1085	937.34	0	0	0	1085	931.36	0	1085	916.36	0	0	0	1085	924.13	0	0	0	1085	919.09	0	0	0	0	0	1085	919.26	0
ENSG00000267324.1	AC006557.2	1240	1088.86	0	0	0	1240	1094.01	0	0	0	1240	1079.43	0	0	0	1240	1097.6	0	0	0	1240	1092.34	0	0	0	1240	1086.36	0	1240	1071.36	0	0	0	1240	1079.13	0	0	0	1240	1074.09	0	0	0	0	0	1240	1074.26	0
ENSG00000267356.1	AC006557.3	517	365.95	0	0	0	517	371.09	0	0	0	517	356.53	0	0	0	517	374.67	0	0	0	517	369.42	0	0	0	517	363.44	0	517	348.48	0	0	0	517	356.22	0	0	0	517	351.2	0	0	0	0	0	517	351.38	0
ENSG00000267756.1	AC006557.4	830	678.87	0.69	0.04	0.03	830	684.01	0	0	0	830	669.43	0	0	0	830	687.61	2.89	0.17	0.17	830	682.35	0	0	0	830	676.36	1.53	830	661.36	0	0	0	830	669.13	0	0	0	830	664.1	0	0	0	0.21	0.18	830	664.27	0.59
ENSG00000270469.1	AC006557.5	811	659.87	0	0	0	811	665.01	0	0	0	811	650.43	0	0	0	811	668.61	0	0	0	811	663.35	0	0	0	811	657.36	0	811	642.36	0	0	0	811	650.14	0	0	0	811	645.1	0	0	0	0	0	811	645.27	0
ENSG00000279352.1	AC006557.6	619.5	468.54	0	0	0	619.5	473.65	0	0	0	619.5	459.16	0	0	0	619.5	477.2	0	0	0	619.5	472.02	0	0	0	619.5	466.02	0	619.5	451.17	0	0	0	619.5	458.85	0	0	0	619.5	453.83	0	0	0	0	0	619.5	454.01	0
ENSG00000273368.1	AC006566.1	513	361.95	0	0	0	513	367.09	0	0	0	513	352.53	0	0	0	513	370.67	0	0	0	513	365.42	0	0	0	513	359.44	0	513	344.48	0	0	0	513	352.23	0	0	0	513	347.2	1	0.15	0.12	0	0	513	347.38	0
ENSG00000257105.1	AC006581.1	496	344.96	0	0	0	496	350.1	0	0	0	496	335.54	0	0	0	496	353.67	0	0	0	496	348.43	0	0	0	496	342.45	0	496	327.5	0	0	0	496	335.24	0	0	0	496	330.22	0	0	0	0	0	496	330.39	0
ENSG00000282022.1	AC006581.2	455	304	0	0	0	455	309.13	0	0	0	455	294.6	0	0	0	455	312.7	0	0	0	455	307.47	0	0	0	455	301.48	0	455	286.57	1	0.15	0.12	455	294.29	0	0	0	455	289.27	0	0	0	0	0	455	289.45	0
ENSG00000261882.1	AC006600.1	153	22.61	0	0	0	153	22.73	0	0	0	153	17.42	0	0	0	153	24.33	0	0	0	153	23.86	0	0	0	153	19.26	0	153	14.28	0	0	0	153	18.4	0	0	0	153	15.6	0	0	0	0	0	153	14.62	0
ENSG00000279606.1	AC006600.2	2506	2354.86	0	0	0	2506	2360.01	0	0	0	2506	2345.43	0	0	0	2506	2363.6	0	0	0	2506	2358.34	0	0	0	2506	2352.36	0	2506	2337.36	0	0	0	2506	2345.13	0	0	0	2506	2340.09	0	0	0	0	0	2506	2340.26	0
ENSG00000279918.1	AC006840.1	542	390.94	0	0	0	542	396.08	0	0	0	542	381.51	0	0	0	542	399.66	0	0	0	542	394.41	0	0	0	542	388.43	0	542	373.46	0	0	0	542	381.21	0	0	0	542	376.18	0	0	0	0	0	542	376.36	0
ENSG00000275314.1	AC006924.1	559	407.93	0	0	0	559	413.07	0	0	0	559	398.5	0	0	0	559	416.65	0	0	0	559	411.4	0	0	0	559	405.42	0	559	390.44	0	0	0	559	398.2	0	0	0	559	393.18	0	0	0	0	0	559	393.35	0
ENSG00000255977.1	AC006927.1	498	346.96	0	0	0	498	352.1	0	0	0	498	337.54	0	0	0	498	355.67	0	0	0	498	350.43	0	0	0	498	344.45	0	498	329.5	0	0	0	498	337.24	0	0	0	498	332.22	0	0	0	0	0	498	332.39	0
ENSG00000284327.1	AC006927.2	389	238.15	0	0	0	389	243.24	0	0	0	389	228.8	0	0	0	389	246.77	0	0	0	389	241.63	0	0	0	389	235.62	0	389	220.87	0	0	0	389	228.49	0	0	0	389	223.48	0	0	0	0	0	389	223.67	0
ENSG00000284522.1	AC006927.3	384	233.17	0	0	0	384	238.25	0	0	0	384	223.83	0	0	0	384	241.78	0	0	0	384	236.65	0	0	0	384	230.64	0	384	215.91	0	0	0	384	223.52	0	0	0	384	218.51	0	0	0	0	0	384	218.7	0
ENSG00000284591.1	AC006927.4	543	391.94	0	0	0	543	397.08	0	0	0	543	382.51	0	0	0	543	400.66	0	0	0	543	395.41	0	0	0	543	389.43	0	543	374.45	0	0	0	543	382.21	0	0	0	543	377.18	0	0	0	0	0	543	377.36	0
ENSG00000285142.1	AC006927.5	714	562.88	0	0	0	714	568.03	0	0	0	714	553.45	0	0	0	714	571.62	0	0	0	714	566.36	0	0	0	714	560.38	0	714	545.38	0	0	0	714	553.15	0	0	0	714	548.12	0	0	0	0	0	714	548.29	0
ENSG00000269194.1	AC006942.1	520	368.95	3	0.34	0.28	520	374.09	1	0.12	0.1	520	359.53	1	0.17	0.13	520	377.66	5	0.54	0.55	520	372.42	2	0.39	0.37	520	366.44	0	520	351.47	1	0.12	0.1	520	359.22	0	0	0	520	354.2	0	0	0	0	0	520	354.37	2
ENSG00000235328.1	AC006946.1	328	177.6	0	0	0	328	182.54	0	0	0	328	168.41	0	0	0	328	186	0	0	0	328	181.1	0	0	0	328	175.04	0	328	160.74	0	0	0	328	168.12	0	0	0	328	163.16	0	0	0	0	0	328	163.35	0
ENSG00000273203.1	AC006946.2	2855	2703.86	14	0.21	0.18	2855	2709.01	33	0.53	0.48	2855	2694.43	6	0.13	0.1	2855	2712.6	10	0.15	0.15	2855	2707.34	18	0.48	0.45	2855	2701.36	7	2855	2686.36	12	0.19	0.16	2855	2694.13	35	0.59	0.44	2855	2689.09	25	0.5	0.4	0.24	0.21	2855	2689.26	8
ENSG00000273442.1	AC006946.3	756	604.87	1	0.07	0.06	756	610.02	0	0	0	756	595.44	0	0	0	756	613.61	2	0.13	0.14	756	608.35	2	0.24	0.22	756	602.37	4	756	587.37	0	0	0	756	595.14	9	0.69	0.51	756	590.11	1	0.09	0.07	0.61	0.53	756	590.28	2
ENSG00000229330.2	AC006947.1	484	332.97	0	0	0	484	338.11	0	0	0	484	323.56	0	0	0	484	341.68	0	0	0	484	336.44	0	0	0	484	330.46	0	484	315.52	0	0	0	484	323.25	0	0	0	484	318.23	0	0	0	0	0	484	318.41	1
ENSG00000234457.1	AC006960.1	153	22.61	0	0	0	153	22.73	0	0	0	153	17.42	0	0	0	153	24.33	0	0	0	153	23.86	0	0	0	153	19.26	0	153	14.28	0	0	0	153	18.4	0	0	0	153	15.6	0	0	0	0	0	153	14.62	0
ENSG00000237400.1	AC006960.2	531	379.94	0	0	0	531	385.09	0	0	0	531	370.52	0	0	0	531	388.66	0	0	0	531	383.41	0	0	0	531	377.43	0	531	362.46	0	0	0	531	370.21	0	0	0	531	365.19	0	0	0	0	0	531	365.37	0
ENSG00000260070.1	AC006960.3	705	553.88	0	0	0	705	559.03	0	0	0	705	544.45	0	0	0	705	562.62	0	0	0	705	557.36	0	0	0	705	551.38	0	705	536.39	0	0	0	705	544.15	0	0	0	705	539.12	0	0	0	0	0	705	539.29	0
ENSG00000279587.1	AC006963.1	1052	900.86	0	0	0	1052	906.01	3	0.14	0.13	1052	891.43	0	0	0	1052	909.6	0	0	0	1052	904.34	0	0	0	1052	898.36	0	1052	883.36	0	0	0	1052	891.13	0	0	0	1052	886.09	0	0	0	0	0	1052	886.26	0
ENSG00000224341.1	AC006965.1	959	807.86	0	0	0	959	813.01	0	0	0	959	798.43	0	0	0	959	816.6	0	0	0	959	811.34	0	0	0	959	805.36	0	959	790.36	0	0	0	959	798.13	0	0	0	959	793.09	0	0	0	0	0	959	793.26	0
ENSG00000229365.3	AC006967.1	589	437.92	0	0	0	589	443.06	0	0	0	589	428.49	0	0	0	589	446.64	0	0	0	589	441.39	0	0	0	589	435.41	0	589	420.43	0	0	0	589	428.19	0	0	0	589	423.16	0	0	0	0	0	589	423.33	0
ENSG00000236102.2	AC006967.2	432	281.03	0	0	0	432	286.16	0	0	0	432	271.64	0	0	0	432	289.72	0	0	0	432	284.51	0	0	0	432	278.52	0	432	263.64	0	0	0	432	271.33	0	0	0	432	266.32	0	0	0	0	0	432	266.5	0
ENSG00000269446.2	AC006967.3	1093	941.86	0	0	0	1093	947.01	0	0	0	1093	932.43	0	0	0	1093	950.6	0	0	0	1093	945.34	0	0	0	1093	939.36	0	1093	924.36	0	0	0	1093	932.13	0	0	0	1093	927.09	0	0	0	0	0	1093	927.26	0
ENSG00000230191.1	AC006970.1	389	238.15	1	0.17	0.14	389	243.24	1	0.18	0.16	389	228.8	4	1.05	0.81	389	246.77	0	0	0	389	241.63	1	0.3	0.28	389	235.62	0	389	220.87	1	0.19	0.16	389	228.49	1	0.2	0.15	389	223.48	0	0	0	0	0	389	223.67	2
ENSG00000233028.1	AC006970.2	779	627.87	0	0	0	779	633.02	0	0	0	779	618.44	0	0	0	779	636.61	0	0	0	779	631.35	0	0	0	779	625.37	0	779	610.37	0	0	0	779	618.14	0	0	0	779	613.1	0	0	0	0	0	779	613.28	0
ENSG00000285670.1	AC006970.3	759	607.87	0	0	0	759	613.02	0	0	0	759	598.44	0	0	0	759	616.61	0	0	0	759	611.35	0	0	0	759	605.37	0	759	590.37	0	0	0	759	598.14	0	0	0	759	593.11	0	0	0	0	0	759	593.28	0
ENSG00000218586.3	AC006971.1	4486	4334.86	0	0	0	4486	4340.01	0	0	0	4486	4325.43	0	0	0	4486	4343.6	0	0	0	4486	4338.34	0	0	0	4486	4332.36	0	4486	4317.36	0	0	0	4486	4325.13	2	0.02	0.02	4486	4320.09	0	0	0	0	0	4486	4320.26	0
ENSG00000285666.1	AC006972.1	1155	1003.86	0	0	0	1155	1009.01	0	0	0	1155	994.43	0	0	0	1155	1012.6	0	0	0	1155	1007.34	0	0	0	1155	1001.36	0	1155	986.36	0	0	0	1155	994.13	0	0	0	1155	989.09	0	0	0	0	0	1155	989.26	0
ENSG00000283504.1	AC006974.1	1501	1349.86	0	0	0	1501	1355.01	0	0	0	1501	1340.43	0	0	0	1501	1358.6	0	0	0	1501	1353.34	0	0	0	1501	1347.36	0	1501	1332.36	0	0	0	1501	1340.13	0	0	0	1501	1335.09	0	0	0	0	0	1501	1335.26	0
ENSG00000283648.1	AC006974.2	1227	1075.86	1	0.04	0.03	1227	1081.01	0	0	0	1227	1066.43	0	0	0	1227	1084.6	5	0.19	0.19	1227	1079.34	1	0.07	0.06	1227	1073.36	2	1227	1058.36	0	0	0	1227	1066.13	0	0	0	1227	1061.09	0	0	0	0.17	0.15	1227	1061.26	6
ENSG00000235859.5	AC006978.1	1234	1082.86	104	3.97	3.26	1234	1088.01	40	1.6	1.44	1234	1073.43	25	1.39	1.08	1234	1091.6	138	5.11	5.26	1234	1086.34	26	1.73	1.63	1234	1080.36	55	1234	1065.36	119	4.77	4	1234	1073.13	146	6.17	4.61	1234	1068.09	86	4.29	3.47	4.67	4.06	1234	1068.26	115
ENSG00000281593.1	AC006978.2	666	514.89	137.44	11.03	9.06	666	520.04	41.41	3.46	3.12	666	505.46	38.81	4.59	3.57	666	523.63	80.76	6.24	6.42	666	518.37	43.22	6.03	5.69	666	512.39	35.33	666	497.4	147.28	12.65	10.61	666	505.16	105.07	9.43	7.05	666	500.13	92.28	9.83	7.95	6.32	5.5	666	500.31	145.63
ENSG00000274445.1	AC006986.1	241	93.68	0	0	0	241	97.51	0	0	0	241	85.28	0	0	0	241	100.66	0	0	0	241	96.98	0	0	0	241	90.81	0	241	78.77	0	0	0	241	85.27	0	0	0	241	80.75	0	0	0	0	0	241	80.65	0
ENSG00000278478.1	AC006987.1	279	129.68	0	0	0	279	134.23	0	0	0	279	120.8	0	0	0	279	137.56	0	0	0	279	133.15	0	0	0	279	127.02	0	279	113.63	0	0	0	279	120.61	0	0	0	279	115.81	0	0	0	0	0	279	115.92	0
ENSG00000224518.2	AC006989.1	131	10.94	0	0	0	131	10.31	0	0	0	131	7.41	0	0	0	131	11.13	0	0	0	131	11.37	0	0	0	131	8.24	0	131	5.63	0	0	0	131	8.37	0	0	0	131	6.49	0	0	0	0	0	131	5.66	0
ENSG00000231063.1	AC006994.1	839	687.87	0	0	0	839	693.01	0	0	0	839	678.43	0	0	0	839	696.61	0	0	0	839	691.35	0	0	0	839	685.36	0	839	670.36	0	0	0	839	678.13	0	0	0	839	673.09	0	0	0	0	0	839	673.27	0
ENSG00000279317.2	AC006994.2	1740.25	1589.13	0	0	0	1740.25	1594.28	0	0	0	1740.25	1579.7	0	0	0	1740.25	1597.87	0	0	0	1740.25	1592.61	0	0	0	1740.25	1586.63	0	1740.25	1571.64	0	0	0	506	345.23	1	0.13	0.1	1740.25	1574.37	0	0	0	0	0	1740.25	1574.54	0
ENSG00000213542.3	AC007000.1	794	642.87	4	0.26	0.21	794	648.02	0	0	0	794	633.44	2	0.19	0.15	794	651.61	2	0.12	0.13	794	646.35	5	0.56	0.53	794	640.36	4	794	625.37	9	0.61	0.52	794	633.14	7	0.5	0.37	794	628.1	2	0.17	0.14	0.57	0.5	794	628.27	6
ENSG00000225726.1	AC007000.2	487	335.97	0	0	0	487	341.11	0	0	0	487	326.55	0	0	0	487	344.68	0	0	0	487	339.44	0	0	0	487	333.46	0	487	318.51	0	0	0	487	326.25	0	0	0	487	321.23	0	0	0	0	0	487	321.4	0
ENSG00000259628.1	AC007000.3	617	465.91	2	0.18	0.15	617	471.05	0	0	0	617	456.48	0	0	0	617	474.64	3	0.26	0.26	617	469.38	2	0.31	0.29	617	463.4	0	617	448.42	1	0.1	0.08	617	456.18	2	0.2	0.15	617	451.15	0	0	0	0	0	617	451.32	2
ENSG00000267055.1	AC007001.1	670	518.89	0	0	0	670	524.04	0	0	0	670	509.46	0	0	0	670	527.63	0	0	0	670	522.37	0	0	0	670	516.39	0	670	501.4	0	0	0	670	509.16	0	0	0	670	504.13	0	0	0	0	0	670	504.3	0
ENSG00000231183.3	AC007003.1	542.5	391.63	0	0	0	542.5	396.71	0	0	0	542.5	382.28	0	0	0	542.5	400.25	0	0	0	542.5	395.12	0	0	0	542.5	389.1	0	542.5	374.35	0	0	0	542.5	381.98	0	0	0	542.5	376.97	0	0	0	0	0	542.5	377.15	0
ENSG00000244239.1	AC007009.1	429	278.04	0	0	0	429	283.16	0	0	0	429	268.65	1.79	0.4	0.31	429	286.72	0	0	0	429	281.52	0	0	0	429	275.52	0	429	260.65	1	0.16	0.14	429	268.34	0	0	0	429	263.32	0	0	0	0	0	429	263.51	0
ENSG00000259963.1	AC007012.1	175	37.59	0	0	0	175	38.79	0	0	0	175	31.16	0	0	0	175	41.02	0	0	0	175	39.63	0	0	0	175	34.13	0	175	26.82	0	0	0	175	31.88	0	0	0	175	28.43	0	0	0	0	0	175	27.58	0
ENSG00000278975.1	AC007012.2	1676	1524.86	0	0	0	1676	1530.01	0	0	0	1676	1515.43	0	0	0	1676	1533.6	0	0	0	1676	1528.34	0	0	0	1676	1522.36	0	1676	1507.36	0	0	0	1676	1515.13	0	0	0	1676	1510.09	0	0	0	0	0	1676	1510.26	0
ENSG00000262020.1	AC007014.1	610	458.91	0	0	0	610	464.06	0	0	0	610	449.48	0	0	0	610	467.64	0	0	0	610	462.38	0	0	0	610	456.4	0	610	441.42	0	0	0	610	449.18	0	0	0	610	444.15	0	0	0	0	0	610	444.33	0
ENSG00000274038.1	AC007014.2	479	327.98	0	0	0	479	333.12	0	0	0	479	318.56	0	0	0	479	336.68	3	0.36	0.37	479	331.45	0	0	0	479	325.46	0	479	310.52	0	0	0	479	318.26	0	0	0	479	313.24	0	0	0	0	0	479	313.41	0
ENSG00000249930.1	AC007016.1	244	96.46	0	0	0	244	100.37	0	0	0	244	88.01	0	0	0	244	103.54	0	0	0	244	99.78	0	0	0	244	93.62	0	244	81.44	0	0	0	244	87.98	0	0	0	244	83.44	0	0	0	0	0	244	83.36	0
ENSG00000271185.1	AC007029.1	313	162.82	0	0	0	313	167.68	0	0	0	313	153.7	0	0	0	313	171.11	0	0	0	313	166.33	1	0.43	0.41	313	160.25	0	313	146.15	0	0	0	313	153.43	0	0	0	313	148.51	0	0	0	0	0	313	148.69	0
ENSG00000273320.1	AC007032.1	847	695.87	2	0.12	0.1	847	701.01	5	0.31	0.28	847	686.43	9	0.78	0.61	847	704.61	7	0.4	0.41	847	699.34	3	0.31	0.29	847	693.36	3	847	678.36	7	0.44	0.37	847	686.13	3	0.2	0.15	847	681.09	8	0.63	0.51	0.4	0.34	847	681.27	11
ENSG00000227017.1	AC007036.1	674	522.89	0	0	0	674	528.04	0	0	0	674	513.46	0	0	0	674	531.63	0	0	0	674	526.37	0	0	0	674	520.38	0	674	505.4	0	0	0	674	513.16	0	0	0	674	508.13	0	0	0	0	0	674	508.3	0
ENSG00000230751.1	AC007036.2	437	286.03	0	0	0	437	291.15	0	0	0	437	276.63	0	0	0	437	294.71	0	0	0	437	289.5	0	0	0	437	283.51	0	437	268.62	0	0	0	437	276.32	0	0	0	437	271.3	0	0	0	0	0	437	271.48	0
ENSG00000251660.1	AC007036.3	614	462.91	2.16	0.19	0.16	614	468.06	12.03	1.12	1.01	614	453.48	1.82	0.24	0.19	614	471.64	15.27	1.31	1.35	614	466.38	6.06	0.94	0.89	614	460.4	4.6	614	445.42	5.49	0.53	0.44	614	453.18	3.06	0.31	0.23	614	448.15	0	0	0	0.92	0.8	614	448.32	14.36
ENSG00000229127.1	AC007038.1	2199	2047.86	3	0.06	0.05	2199	2053.01	2	0.04	0.04	2199	2038.43	2	0.06	0.05	2199	2056.6	1	0.02	0.02	2199	2051.34	2	0.07	0.07	2199	2045.36	0	2199	2030.36	8	0.17	0.14	2199	2038.13	14	0.31	0.23	2199	2033.09	2	0.05	0.04	0	0	2199	2033.26	10
ENSG00000272807.1	AC007038.2	740	588.88	3	0.21	0.17	740	594.02	5	0.37	0.33	740	579.44	2	0.21	0.16	740	597.61	0	0	0	740	592.36	3	0.37	0.35	740	586.37	3	740	571.38	2	0.15	0.13	740	579.15	4	0.31	0.23	740	574.11	1	0.09	0.08	0.47	0.41	740	574.28	8
ENSG00000228384.4	AC007040.1	477	325.98	0	0	0	477	331.12	0	0	0	477	316.56	0	0	0	477	334.68	0	0	0	477	329.45	0	0	0	477	323.46	0	477	308.53	0	0	0	477	316.26	0	0	0	477	311.24	0	0	0	0	0	477	311.41	0
ENSG00000258881.6	AC007040.2	4170	4018.86	3.2	0.03	0.03	2296.5	2150.59	0	0	0	423	262.67	0.1	0.02	0.02	2296.5	2154.16	0	0	0	2296.5	2148.93	0	0	0	2296.5	2142.94	0	2296.5	2128.01	0	0	0	2296.5	2135.74	0	0	0	2296.5	2130.71	0	0	0	0	0	2296.5	2130.89	0
ENSG00000235411.1	AC007041.1	1155	1003.86	0	0	0	1155	1009.01	0	0	0	1155	994.43	2	0.12	0.09	1155	1012.6	0	0	0	1155	1007.34	1	0.07	0.07	1155	1001.36	1	1155	986.36	2	0.09	0.07	1155	994.13	1	0.05	0.03	1155	989.09	3	0.16	0.13	0.09	0.08	1155	989.26	1
ENSG00000237358.1	AC007064.1	351	200.36	0	0	0	351	205.38	0	0	0	351	191.09	0	0	0	351	208.88	0	0	0	351	203.86	0	0	0	351	197.82	0	351	183.29	0	0	0	351	190.79	0	0	0	351	185.8	0	0	0	0	0	351	186	0
ENSG00000237689.1	AC007064.2	500	348.96	0	0	0	500	354.1	0	0	0	500	339.54	0	0	0	500	357.67	0	0	0	500	352.43	0	0	0	500	346.45	0	500	331.49	0	0	0	500	339.24	0	0	0	500	334.21	0	0	0	0	0	500	334.39	0
ENSG00000237835.1	AC007064.3	359	208.3	0	0	0	359	213.35	0	0	0	359	199.01	0	0	0	359	216.85	0	0	0	359	211.8	0	0	0	359	205.77	0	359	191.18	0	0	0	359	198.71	0	0	0	359	193.71	0	0	0	0	0	359	193.91	0
ENSG00000283535.1	AC007064.4	555	403.93	0	0	0	555	409.08	0	0	0	555	394.5	0	0	0	555	412.65	0	0	0	555	407.4	0	0	0	555	401.42	0	555	386.45	0	0	0	555	394.2	0	0	0	555	389.18	0	0	0	0	0	555	389.35	0
ENSG00000213216.2	AC007066.1	381	230.18	0	0	0	381	235.26	0	0	0	381	220.84	0	0	0	381	238.79	0	0	0	381	233.67	0	0	0	381	227.65	0	381	212.93	0	0	0	381	220.54	0	0	0	381	215.53	0	0	0	0	0	381	215.72	0
ENSG00000261094.2	AC007066.2	1182.54	1031.4	18	0.72	0.59	1452.95	1306.95	17	0.57	0.51	1514.71	1354.13	14	0.62	0.48	914	771.6	8	0.42	0.43	1502.18	1354.52	19	1.01	0.96	1229.58	1075.94	2	1312.2	1143.55	24	0.9	0.75	1291.23	1130.36	30	1.2	0.9	1205.03	1039.12	9	0.46	0.37	0.17	0.15	1251.42	1085.68	19
ENSG00000213443.2	AC007068.1	844	692.87	27.38	1.63	1.34	844	698.01	33.04	2.06	1.86	844	683.43	21.32	1.86	1.45	844	701.61	16.87	0.97	1	844	696.34	38.79	4.03	3.8	844	690.36	9.18	844	675.36	20.29	1.28	1.08	844	683.13	35.62	2.36	1.77	844	678.09	12.03	0.95	0.76	1.22	1.06	844	678.27	24.44
ENSG00000256912.1	AC007068.2	395	244.13	0	0	0	395	249.23	0	0	0	395	234.77	0	0	0	395	252.76	0	0	0	395	247.61	0	0	0	395	241.6	0	395	226.82	0	0	0	395	234.46	0	0	0	395	229.45	0	0	0	0	0	395	229.64	0
ENSG00000223838.1	AC007091.1	566	414.93	0	0	0	566	420.07	0	0	0	566	405.5	0	0	0	566	423.65	0	0	0	566	418.4	0	0	0	566	412.42	0	566	397.44	0	0	0	566	405.2	0	0	0	566	400.17	0	0	0	0	0	566	400.35	0
ENSG00000285673.1	AC007092.1	1650	1498.86	0	0	0	1650	1504.01	0	0	0	1650	1489.43	2	0.08	0.06	1650	1507.6	0	0	0	1650	1502.34	0	0	0	1650	1496.36	0	1650	1481.36	0	0	0	1650	1489.13	0	0	0	1650	1484.09	0	0	0	0	0	1650	1484.26	0
ENSG00000231609.6	AC007098.1	2069	1917.86	14	0.3	0.25	1721.87	1575.88	12	0.33	0.3	2069	1908.43	1	0.03	0.02	916.8	774.51	15	0.78	0.81	396	248.6	2	0.58	0.55	2069	1915.36	1	1311.1	1142.46	11	0.41	0.34	1708.99	1548.13	16	0.47	0.35	1534	1368.11	7	0.27	0.22	0.05	0.04	572.32	406.92	7
ENSG00000237162.1	AC007098.2	367	216.25	0	0	0	367	221.31	0	0	0	367	206.94	0	0	0	367	224.83	0	0	0	367	219.74	0	0	0	367	213.72	0	367	199.08	0	0	0	367	206.64	0	0	0	367	201.64	0	0	0	0	0	367	201.83	0
ENSG00000231172.2	AC007099.1	1185	1033.86	0	0	0	1185	1039.01	0	0	0	1185	1024.43	0	0	0	1185	1042.6	0	0	0	1185	1037.34	0	0	0	1185	1031.36	0	1185	1016.36	0	0	0	1185	1024.13	0	0	0	1185	1019.09	0	0	0	0	0	1185	1019.26	0
ENSG00000237293.1	AC007099.2	336	185.5	0	0	0	336	190.48	0	0	0	336	176.28	0	0	0	336	193.95	0	0	0	336	189	0	0	0	336	182.95	0	336	168.56	0	0	0	336	175.99	0	0	0	336	171.02	0	0	0	0	0	336	171.21	0
ENSG00000271955.2	AC007100.1	663.5	512.42	0	0	0	663.5	517.56	0	0	0	663.5	503	0	0	0	663.5	521.14	0	0	0	663.5	515.9	0	0	0	663.5	509.91	0	663.5	494.94	0	0	0	663.5	502.69	0	0	0	663.5	497.67	0	0	0	0	0	663.5	497.84	0
ENSG00000251410.1	AC007106.1	600	448.91	0	0	0	600	454.06	0	0	0	600	439.48	0	0	0	600	457.64	0	0	0	600	452.39	0	0	0	600	446.4	0	600	431.42	0	0	0	600	439.18	0	0	0	600	434.16	0	0	0	0	0	600	434.33	0
ENSG00000263004.1	AC007114.1	629.58	478.5	10	0.86	0.71	624.33	478.39	11	1	0.9	713	552.45	17	1.84	1.43	713	570.62	18	1.28	1.31	607.23	459.64	22	3.46	3.27	559.65	406.09	5	588.17	419.64	26	2.65	2.22	522.69	361.95	15	1.88	1.4	598.42	432.61	8	0.99	0.8	1.13	0.98	653.19	487.52	34
ENSG00000263089.1	AC007114.2	4281	4129.86	0	0	0	4281	4135.01	0	0	0	4281	4120.43	0	0	0	4281	4138.6	0	0	0	4281	4133.34	0	0	0	4281	4127.36	0	4281	4112.36	0	0	0	4281	4120.13	0	0	0	4281	4115.09	0	0	0	0	0	4281	4115.26	0
ENSG00000258148.2	AC007115.1	234	87.24	0	0	0	234	90.89	0	0	0	234	78.97	0	0	0	234	93.98	0	0	0	234	90.48	0	0	0	234	84.32	0	234	72.62	0	0	0	234	79	0	0	0	234	74.56	0	0	0	0	0	234	74.4	0
ENSG00000250497.1	AC007126.1	4781	4629.86	0	0	0	4781	4635.01	0	0	0	4781	4620.43	0	0	0	4781	4638.6	0	0	0	4781	4633.34	2	0.03	0.03	4781	4627.36	0	4781	4612.36	1	0.01	0.01	4781	4620.13	0	0	0	4781	4615.09	1	0.01	0.01	0	0	4781	4615.26	0
ENSG00000229970.3	AC007128.1	1853	1701.86	0	0	0	1853	1707.01	0	0	0	1853	1692.43	1.21	0.04	0.03	1853	1710.6	0	0	0	1853	1705.34	0	0	0	1853	1699.36	0	1853	1684.36	0	0	0	1853	1692.13	0	0	0	1853	1687.09	0	0	0	0	0	1853	1687.26	0
ENSG00000272328.1	AC007128.2	550	398.93	0	0	0	550	404.08	0	0	0	550	389.51	0	0	0	550	407.66	0	0	0	550	402.41	0	0	0	550	396.42	0	550	381.45	0	0	0	550	389.2	0	0	0	550	384.18	0	0	0	0	0	550	384.35	0
ENSG00000285611.1	AC007132.1	1233	1081.86	0	0	0	1233	1087.01	0	0	0	1233	1072.43	0	0	0	1233	1090.6	0	0	0	1233	1085.34	0	0	0	1233	1079.36	0	1233	1064.36	0	0	0	1233	1072.13	0	0	0	1233	1067.09	0	0	0	0	0	1233	1067.26	0
ENSG00000267180.1	AC007136.1	199	56.53	0	0	0	199	58.89	0	0	0	199	49.15	0	0	0	199	61.6	0	0	0	199	59.22	0	0	0	199	53.26	0	199	43.81	0	0	0	199	49.53	0	0	0	199	45.59	0	0	0	0	0	199	45.03	0
ENSG00000262516.1	AC007151.1	483	331.97	0	0	0	483	337.11	0	0	0	483	322.56	0	0	0	483	340.68	0	0	0	483	335.44	0	0	0	483	329.46	0	483	314.52	0	0	0	483	322.25	0	0	0	483	317.23	0	0	0	0	0	483	317.41	0
ENSG00000261146.1	AC007159.1	4706	4554.86	0	0	0	4706	4560.01	0	0	0	4706	4545.43	0	0	0	4706	4563.6	0	0	0	4706	4558.34	0	0	0	4706	4552.36	0	4706	4537.36	0	0	0	4706	4545.13	0	0	0	4706	4540.09	0	0	0	0	0	4706	4540.26	0
ENSG00000176043.5	AC007160.1	319	168.72	0	0	0	319	173.62	0	0	0	319	159.58	0	0	0	319	177.06	0	0	0	319	172.23	0	0	0	319	166.16	0	319	151.97	0	0	0	319	159.3	0	0	0	319	154.36	0	0	0	0	0	319	154.54	0
ENSG00000234718.7	AC007161.1	733	581.91	0	0	0	733	587.05	0	0	0	733	572.48	0	0	0	733	590.64	0	0	0	733	585.38	0	0	0	733	579.4	0	733	564.42	0	0	0	733	572.18	0	0	0	733	567.15	0	0	0	0	0	733	567.32	0
ENSG00000270314.1	AC007161.2	1109	957.86	0	0	0	1109	963.01	0	0	0	1109	948.43	0	0	0	1109	966.6	0	0	0	1109	961.34	0	0	0	1109	955.36	0	1109	940.36	0	0	0	1109	948.13	0	0	0	1109	943.09	0	0	0	0	0	1109	943.26	0
ENSG00000283549.1	AC007161.3	637	485.9	7.36	0.63	0.51	637	491.05	0	0	0	637	476.47	1.24	0.16	0.12	637	494.63	1.27	0.1	0.11	637	489.38	0	0	0	637	483.39	2.51	637	468.41	6.3	0.58	0.48	637	476.17	5.19	0.49	0.37	637	471.14	7.76	0.88	0.71	0.48	0.41	637	471.32	6.39
ENSG00000230408.3	AC007163.1	877	725.86	0	0	0	877	731.01	0	0	0	877	716.43	0	0	0	877	734.6	0	0	0	877	729.34	0	0	0	877	723.36	0	877	708.36	0	0	0	877	716.13	0	0	0	877	711.09	0	0	0	0	0	877	711.27	0
ENSG00000231815.2	AC007179.1	773.5	622.44	0	0	0	773.5	627.58	0	0	0	773.5	613.03	0	0	0	773.5	631.16	0	0	0	773.5	625.92	0	0	0	773.5	619.93	0	773.5	604.99	0	0	0	773.5	612.72	0	0	0	773.5	607.7	0	0	0	0	0	773.5	607.87	0
ENSG00000233891.7	AC007179.2	526.71	375.72	0	0	0	526.71	380.85	0	0	0	526.71	366.33	0	0	0	526.71	384.41	0	0	0	526.71	379.2	0	0	0	526.71	373.21	0	526.71	358.32	0	0	0	526.71	366.02	0	0	0	526.71	361	0	0	0	0	0	526.71	361.18	0
ENSG00000270447.1	AC007179.3	235	88.16	0	0	0	235	91.83	0	0	0	235	79.87	0	0	0	235	94.93	0	0	0	235	91.4	0	0	0	235	85.24	0	235	73.49	0	0	0	235	79.89	0	0	0	235	75.44	0	0	0	0	0	235	75.29	0
ENSG00000224721.1	AC007182.1	2159	2007.86	65	1.34	1.1	2159	2013.01	0	0	0	2159	1998.43	1	0.03	0.02	2159	2016.6	17	0.34	0.35	2159	2011.34	3	0.11	0.1	2159	2005.36	24	2159	1990.36	8	0.17	0.14	2159	1998.13	56	1.27	0.95	2159	1993.09	64	1.71	1.38	1.1	0.95	2159	1993.26	3
ENSG00000242951.1	AC007182.2	402	251.1	7	1.15	0.95	402	256.21	5	0.85	0.77	402	241.74	1	0.25	0.19	402	259.75	3	0.47	0.48	402	254.58	4	1.14	1.07	402	248.58	3	402	233.78	4	0.73	0.61	402	241.43	5	0.94	0.7	402	236.42	3	0.68	0.55	1.11	0.96	402	236.6	6
ENSG00000280494.2	AC007182.3	53	0	0	0	0	53	0	0	0	0	53	0	0	0	0	53	0	0	0	0	53	0	0	0	0	53	0	0	53	0	0	0	0	53	0	0	0	0	53	0	0	0	0	0	0	53	0	0
ENSG00000279407.1	AC007191.1	2995	2843.86	8	0.12	0.1	2995	2849.01	8	0.12	0.11	2995	2834.43	17.69	0.37	0.29	2995	2852.6	7	0.1	0.1	2995	2847.34	29	0.74	0.7	2995	2841.36	14	2995	2826.36	78.78	1.19	1	2995	2834.13	32.33	0.52	0.39	2995	2829.09	3.6	0.07	0.05	0.45	0.39	2995	2829.26	79
ENSG00000268173.3	AC007192.1	5142	4990.86	37.16	0.31	0.25	5142	4996.01	0	0	0	5142	4981.43	0	0	0	5142	4999.6	0	0	0	5142	4994.34	0	0	0	5142	4988.36	0	5142	4973.36	17.16	0.15	0.12	5142	4981.13	0	0	0	5142	4976.09	0	0	0	0	0	5142	4976.26	0
ENSG00000269145.2	AC007192.2	463	311.99	0	0	0	463	317.13	0	0	0	463	302.58	0	0	0	463	320.69	0	0	0	463	315.46	0	0	0	463	309.48	0	463	294.55	0	0	0	463	302.28	1	0.15	0.11	463	297.26	0	0	0	0	0	463	297.43	0
ENSG00000268810.1	AC007193.1	448	297.01	0	0	0	448	302.14	0	0	0	448	287.61	0	0	0	448	305.7	0	0	0	448	300.48	0	0	0	448	294.49	0	448	279.59	0	0	0	448	287.3	0	0	0	448	282.28	0	0	0	0	0	448	282.46	0
ENSG00000269124.1	AC007193.2	472	320.98	0	0	0	472	326.12	0	0	0	472	311.57	0	0	0	472	329.69	0	0	0	472	324.45	0	0	0	472	318.47	0	472	303.54	0	0	0	472	311.26	0	0	0	472	306.24	0	0	0	0	0	472	306.42	0
ENSG00000269151.1	AC007193.3	188	47.58	0	0	0	188	49.42	0	0	0	188	40.59	0	0	0	188	51.94	0	0	0	188	50	0	0	0	188	44.2	0	188	35.67	0	0	0	188	41.12	0	0	0	188	37.38	0	0	0	0	0	188	36.68	0
ENSG00000273791.1	AC007204.1	555	403.93	0	0	0	555	409.08	0	0	0	555	394.5	0	0	0	555	412.65	0	0	0	555	407.4	0	0	0	555	401.42	0	555	386.45	0	0	0	555	394.2	0	0	0	555	389.18	0	0	0	0	0	555	389.35	0
ENSG00000274800.1	AC007204.2	616	464.91	0	0	0	616	470.05	0	0	0	616	455.48	0	0	0	616	473.64	0	0	0	616	468.38	0	0	0	616	462.4	0	616	447.42	0	0	0	616	455.18	0	0	0	616	450.15	0	0	0	0	0	616	450.32	0
ENSG00000242444.3	AC007207.1	526.5	375.45	0	0	0	526.5	380.59	0	0	0	526.5	366.02	0	0	0	526.5	384.16	0	0	0	526.5	378.92	0	0	0	526.5	372.93	0	526.5	357.97	0	0	0	526.5	365.72	0	0	0	526.5	360.7	0	0	0	0	0	526.5	360.87	0
ENSG00000256969.1	AC007207.2	542	390.94	1	0.11	0.09	490	344.12	0	0	0	490	329.57	0	0	0	490	347.68	0	0	0	490	342.45	0	0	0	490	336.47	0	490	321.54	0	0	0	490	329.26	0	0	0	490	324.24	0	0	0	0	0	490	324.42	0
ENSG00000242329.1	AC007215.1	276	126.79	0	0	0	276	131.29	0	0	0	276	117.94	0	0	0	276	134.62	0	0	0	276	130.26	0	0	0	276	124.12	0	276	110.81	0	0	0	276	117.75	0	0	0	276	112.97	0	0	0	0	0	276	113.08	0
ENSG00000260488.1	AC007216.1	601	449.91	0	0	0	601	455.06	1	0.1	0.09	601	440.48	0	0	0	601	458.64	0	0	0	601	453.39	0	0	0	601	447.4	0	601	432.42	0	0	0	601	440.18	0	0	0	601	435.16	0	0	0	0	0	601	435.33	0
ENSG00000261216.1	AC007216.2	384	233.17	0	0	0	384	238.25	0	0	0	384	223.83	0	0	0	384	241.78	0	0	0	384	236.65	0	0	0	384	230.64	0	384	215.91	0	0	0	384	223.52	0	0	0	384	218.51	0	0	0	0	0	384	218.7	0
ENSG00000261560.1	AC007216.3	1495	1343.86	0	0	0	1495	1349.01	0	0	0	1495	1334.43	0	0	0	1495	1352.6	3	0.09	0.09	1495	1347.34	5	0.27	0.25	1495	1341.36	3	1495	1326.36	0	0	0	1495	1334.13	2	0.07	0.05	1495	1329.09	0	0	0	0.21	0.18	1495	1329.26	5
ENSG00000263307.1	AC007216.4	562	410.93	0	0	0	562	416.07	2	0.21	0.19	562	401.5	0	0	0	562	419.65	0	0	0	562	414.4	0	0	0	562	408.42	0	562	393.44	0	0	0	562	401.2	0	0	0	562	396.17	0	0	0	0	0	562	396.35	0
ENSG00000277458.1	AC007216.5	109	3.59	0	0	0	109	2.95	0	0	0	109	1.91	0	0	0	109	3.11	0	0	0	109	3.5	0	0	0	109	2.13	0	109	1.3	0	0	0	109	2.46	0	0	0	109	1.64	0	0	0	0	0	109	1.25	0
ENSG00000260362.1	AC007218.1	660	508.9	0	0	0	660	514.04	0	0	0	660	499.46	0	0	0	660	517.63	0	0	0	660	512.37	0	0	0	660	506.39	0	660	491.4	0	0	0	660	499.16	0	0	0	660	494.13	0	0	0	0	0	660	494.31	0
ENSG00000283221.1	AC007218.2	179	40.58	0	0	0	179	41.99	0	0	0	179	33.97	0	0	0	179	44.32	0	0	0	179	42.75	0	0	0	179	37.15	0	179	29.44	0	0	0	179	34.63	0	0	0	179	31.09	0	0	0	0	0	179	30.28	0
ENSG00000263033.2	AC007220.1	1055	903.86	1	0.05	0.04	1055	909.01	0	0	0	1055	894.43	0	0	0	1055	912.6	0	0	0	1055	907.34	2	0.16	0.15	1055	901.36	0	1055	886.36	0	0	0	1055	894.13	0	0	0	1055	889.09	0	0	0	0	0	1055	889.26	0
ENSG00000260071.1	AC007221.1	796	644.87	0	0	0	796	650.02	0	0	0	796	635.44	0	0	0	796	653.61	0	0	0	796	648.35	0	0	0	796	642.36	0	796	627.37	0	0	0	796	635.14	0	0	0	796	630.1	0	0	0	0	0	796	630.27	0
ENSG00000283003.1	AC007221.2	948	796.86	0	0	0	948	802.01	0	0	0	948	787.43	0	0	0	948	805.6	0	0	0	948	800.34	0	0	0	948	794.36	0	948	779.36	0	0	0	948	787.13	0	0	0	948	782.09	0	0	0	0	0	948	782.26	0
ENSG00000260835.1	AC007223.1	572	420.92	0	0	0	572	426.07	0	0	0	572	411.5	0	0	0	572	429.65	0	0	0	572	424.4	0	0	0	572	418.41	0	572	403.44	0	0	0	572	411.19	0	0	0	572	406.17	0	0	0	0	0	572	406.34	0
ENSG00000260764.1	AC007224.1	144	17.37	0	0	0	144	17.11	0	0	0	144	12.81	0	0	0	144	18.4	0	0	0	144	18.28	0	0	0	144	14.2	0	144	10.22	0	0	0	144	13.84	0	0	0	144	11.38	0	0	0	0	0	144	10.41	0
ENSG00000279357.1	AC007224.2	510	358.95	0	0	0	510	364.1	0	0	0	510	349.53	0	0	0	510	367.67	0	0	0	510	362.42	1	0.2	0.19	510	356.44	1	510	341.48	0	0	0	510	349.23	1	0.13	0.1	510	344.21	1	0.15	0.13	0.26	0.22	510	344.38	2
ENSG00000260782.1	AC007225.1	1836	1684.86	1	0.02	0.02	1836	1690.01	0	0	0	1836	1675.43	0	0	0	1836	1693.6	0	0	0	1836	1688.34	0	0	0	1836	1682.36	0	1836	1667.36	0	0	0	1836	1675.13	0	0	0	1836	1670.09	1	0.03	0.03	0	0	1836	1670.26	0
ENSG00000261725.1	AC007225.2	256	107.71	0	0	0	256	111.88	0	0	0	256	99.08	0	0	0	256	115.12	0	0	0	256	111.1	0	0	0	256	104.94	0	256	92.28	0	0	0	256	98.98	0	0	0	256	94.33	0	0	0	0	0	256	94.34	0
ENSG00000267544.1	AC007229.1	412	261.08	1	0.16	0.13	412	266.19	1	0.16	0.15	412	251.7	2	0.48	0.37	412	269.74	0	0	0	412	264.55	1	0.27	0.26	412	258.55	1	412	243.72	0	0	0	412	251.39	1	0.18	0.13	412	246.38	0	0	0	0.35	0.31	412	246.56	0
ENSG00000226230.1	AC007237.1	499	347.96	0	0	0	499	353.1	0	0	0	499	338.54	0	0	0	499	356.67	0	0	0	499	351.43	0	0	0	499	345.45	0	499	330.49	0	0	0	499	338.24	0	0	0	499	333.22	0	0	0	0	0	499	333.39	0
ENSG00000231043.3	AC007238.1	1741	1589.86	16	0.42	0.34	1741	1595.01	6	0.16	0.15	1741	1580.43	12	0.45	0.35	1741	1598.6	9	0.23	0.23	1741	1593.34	2	0.09	0.09	1741	1587.36	11	1741	1572.36	14	0.38	0.32	1741	1580.13	10	0.29	0.21	1741	1575.09	12	0.41	0.33	0.64	0.55	1741	1575.26	19
ENSG00000285872.1	AC007240.1	1871	1719.86	0	0	0	1871	1725.01	5	0.13	0.11	1871	1710.43	2	0.07	0.05	1871	1728.6	0	0	0	1871	1723.34	1	0.04	0.04	1871	1717.36	1	1871	1702.36	1	0.03	0.02	1871	1710.13	0	0	0	1871	1705.09	1	0.03	0.03	0.05	0.05	1871	1705.26	1
ENSG00000282909.2	AC007241.1	884	732.86	0	0	0	884	738.01	0	0	0	884	723.43	0	0	0	884	741.6	0	0	0	884	736.34	0	0	0	884	730.36	0	884	715.36	0	0	0	884	723.13	0	0	0	884	718.09	0	0	0	0	0	884	718.27	0
ENSG00000286265.1	AC007244.1	471	319.98	9.34	1.21	0.99	471	325.12	0	0	0	471	310.57	1	0.19	0.15	471	328.69	0	0	0	471	323.46	0	0	0	471	317.47	0.2	471	302.54	0	0	0	471	310.26	0	0	0	471	305.25	2.19	0.38	0.31	0.06	0.05	471	305.42	0
ENSG00000273063.1	AC007250.1	338	187.48	0	0	0	338	192.46	0	0	0	338	178.25	2	0.67	0.52	338	195.94	0	0	0	338	190.98	0	0	0	338	184.93	0	338	170.52	1	0.25	0.21	338	177.96	0	0	0	338	172.99	0	0	0	0	0	338	173.18	0
ENSG00000235653.1	AC007253.1	889	737.86	0	0	0	889	743.01	0	0	0	889	728.43	0	0	0	889	746.6	0	0	0	889	741.34	0	0	0	889	735.36	0	889	720.36	0	0	0	889	728.13	0	0	0	889	723.09	0	0	0	0	0	889	723.27	0
ENSG00000223813.2	AC007255.1	889	737.86	2	0.11	0.09	889	743.01	1	0.06	0.05	981.98	821.41	7	0.51	0.4	1376	1233.6	1	0.03	0.03	889	741.34	4	0.39	0.37	1132.5	978.86	0	889	720.36	4	0.24	0.2	889	728.13	1	0.06	0.05	1376	1210.09	2	0.09	0.07	0	0	889	723.27	2
ENSG00000270196.1	AC007255.2	631	479.9	0	0	0	631	485.05	0	0	0	631	470.47	0	0	0	631	488.63	0	0	0	631	483.38	0	0	0	631	477.4	0	631	462.41	0	0	0	631	470.17	0	0	0	631	465.14	0	0	0	0	0	631	465.32	0
ENSG00000213090.2	AC007256.1	2765	2613.86	0	0	0	2765	2619.01	1	0.02	0.01	2765	2604.43	2	0.05	0.04	2765	2622.6	0	0	0	2765	2617.34	0	0	0	2765	2611.36	0	2765	2596.36	0	0	0	2765	2604.13	3	0.05	0.04	2765	2599.09	3	0.06	0.05	0	0	2765	2599.26	0
ENSG00000271656.1	AC007262.1	321	170.69	0	0	0	321	175.6	0	0	0	321	161.54	0	0	0	321	179.05	0	0	0	321	174.2	0	0	0	321	168.13	0	321	153.92	0	0	0	321	161.26	0	0	0	321	156.31	0	0	0	0	0	321	156.5	0
ENSG00000284959.1	AC007262.2	5577	5425.86	7	0.05	0.04	4451	4305.01	0	0	0	4451	4290.43	0	0	0	4156.73	4014.34	2	0.02	0.02	5577	5429.34	1	0.01	0.01	5577	5423.36	2	4451	4282.36	0	0	0	3325	3164.13	2	0.03	0.02	4451	4285.09	0	0	0	0.03	0.03	4155.13	3989.39	2
ENSG00000232719.1	AC007272.1	1269	1117.86	0	0	0	1269	1123.01	0	0	0	1269	1108.43	0	0	0	1269	1126.6	0	0	0	1269	1121.34	0	0	0	1269	1115.36	0	1269	1100.36	0	0	0	1269	1108.13	0	0	0	1269	1103.09	0	0	0	0	0	1269	1103.26	0
ENSG00000223422.1	AC007274.1	662	510.9	0	0	0	662	516.04	0	0	0	662	501.46	0	0	0	662	519.63	0	0	0	662	514.37	0	0	0	662	508.39	0	662	493.4	0	0	0	662	501.16	0	0	0	662	496.13	0	0	0	0	0	662	496.31	0
ENSG00000236690.2	AC007274.2	662	510.9	0	0	0	662	516.04	0	0	0	662	501.46	0	0	0	662	519.63	0	0	0	662	514.37	0	0	0	662	508.39	0	662	493.4	0	0	0	662	501.16	0	0	0	662	496.13	0	0	0	0	0	662	496.31	0
ENSG00000275280.1	AC007274.3	385	234.16	0	0	0	385	239.25	0	0	0	385	224.82	0	0	0	385	242.78	0	0	0	385	237.65	0	0	0	385	231.64	0	385	216.9	0	0	0	385	224.51	0	0	0	385	219.5	0	0	0	0	0	385	219.69	0
ENSG00000278854.1	AC007275.1	671	519.89	0	0	0	671	525.04	0	0	0	671	510.46	0	0	0	671	528.63	0	0	0	671	523.37	0	0	0	671	517.39	0	671	502.4	0	0	0	671	510.16	0	0	0	671	505.13	0	0	0	0	0	671	505.3	0
ENSG00000213981.8	AC007277.1	2189	2037.86	0	0	0	2189	2043.01	0	0	0	2189	2028.43	0	0	0	2189	2046.6	0	0	0	2189	2041.34	0	0	0	2189	2035.36	0	2189	2020.36	0	0	0	2189	2028.13	0	0	0	2189	2023.09	0	0	0	0	0	2189	2023.26	0
ENSG00000234389.1	AC007278.1	1327	1175.86	0	0	0	1327	1181.01	0	0	0	1327	1166.43	0	0	0	1327	1184.6	0	0	0	1327	1179.34	0	0	0	1327	1173.36	0	1327	1158.36	0	0	0	1327	1166.13	0	0	0	1327	1161.09	0	0	0	0	0	1327	1161.26	0
ENSG00000236525.1	AC007278.2	1200	1048.86	0	0	0	1200	1054.01	0	0	0	1200	1039.43	1	0.06	0.04	1200	1057.6	0	0	0	1200	1052.34	0	0	0	1200	1046.36	0	1200	1031.36	0	0	0	1200	1039.13	0	0	0	1200	1034.09	0	0	0	0	0	1200	1034.26	0
ENSG00000230799.1	AC007279.1	837	685.87	0	0	0	837	691.01	0	0	0	837	676.43	0	0	0	837	694.61	0	0	0	837	689.35	0	0	0	837	683.36	0	837	668.36	0	0	0	837	676.13	0	0	0	837	671.09	0	0	0	0	0	837	671.27	0
ENSG00000234431.2	AC007283.1	445	294.01	0	0	0	445	299.14	1.53	0.22	0.2	445	284.61	0	0	0	445	302.7	22.45	3	3.09	445	297.49	4.17	1.01	0.96	445	291.5	0	445	276.6	2.26	0.35	0.29	445	284.3	0.06	0.01	0.01	445	279.29	0	0	0	0	0	445	279.47	6.15
ENSG00000235579.1	AC007283.2	197	54.87	0	0	0	197	57.14	0	0	0	197	47.55	0	0	0	197	59.82	0	0	0	197	57.52	0	0	0	197	51.58	0	197	42.29	0	0	0	197	47.97	0	0	0	197	44.06	0	0	0	0	0	197	43.47	0
ENSG00000227014.6	AC007285.1	2139.59	1988.46	18	0.37	0.31	2836	2690.01	13	0.21	0.19	2251.59	2091.03	26	0.74	0.58	2836	2693.6	10	0.15	0.15	2836	2688.34	4	0.11	0.1	2149.45	1995.82	18	2836	2667.36	12	0.19	0.16	2802.87	2642	27	0.46	0.35	2836	2670.09	15	0.3	0.24	0.83	0.72	1534.9	1369.2	12
ENSG00000231519.1	AC007285.2	518	366.95	0	0	0	518	372.09	0	0	0	518	357.53	0	0	0	518	375.67	0	0	0	518	370.42	0	0	0	518	364.44	0	518	349.47	0	0	0	518	357.22	0	0	0	518	352.2	0	0	0	0	0	518	352.37	0
ENSG00000267980.1	AC007292.1	746	594.88	3	0.21	0.17	746	600.02	7	0.51	0.46	746	585.44	0	0	0	746	603.61	14	0.94	0.96	746	598.35	2	0.24	0.23	746	592.37	2	746	577.38	3	0.22	0.19	746	585.14	10	0.77	0.58	746	580.11	9	0.83	0.67	0.31	0.27	746	580.28	5
ENSG00000269318.1	AC007292.2	1812	1660.86	10	0.25	0.2	1812	1666.01	2	0.05	0.05	1812	1651.43	2	0.07	0.06	1812	1669.6	31	0.75	0.77	1812	1664.34	2	0.09	0.08	1812	1658.36	18	1812	1643.36	2	0.05	0.04	1812	1651.13	20	0.55	0.41	1812	1646.09	14	0.45	0.37	1	0.87	1812	1646.26	9
ENSG00000269807.1	AC007292.3	357	206.31	0	0	0	357	211.35	0	0	0	357	197.03	0	0	0	357	214.86	3	0.56	0.58	357	209.81	0	0	0	357	203.78	0	357	189.2	0	0	0	357	196.73	0	0	0	357	191.73	0	0	0	0	0	357	191.93	0
ENSG00000257715.1	AC007298.1	656	504.9	0	0	0	656	510.04	0	0	0	656	495.47	0	0	0	656	513.63	1	0.08	0.08	656	508.37	1	0.14	0.13	656	502.39	0	656	487.4	0	0	0	656	495.17	0	0	0	656	490.14	0	0	0	0	0	656	490.31	0
ENSG00000257878.1	AC007298.2	862	710.86	14	0.81	0.67	862	716.01	0	0	0	862	701.43	0	0	0	862	719.6	22	1.24	1.27	862	714.34	2	0.2	0.19	862	708.36	6	862	693.36	2	0.12	0.1	862	701.13	2	0.13	0.1	862	696.09	5	0.38	0.31	0.78	0.68	862	696.27	11
ENSG00000272600.1	AC007308.1	373	222.22	1	0.19	0.15	373	227.29	3	0.57	0.52	373	212.9	0	0	0	373	230.81	1	0.18	0.18	373	225.71	0	0	0	373	219.69	0	373	205.01	0	0	0	373	212.59	0	0	0	373	207.59	1	0.26	0.21	0	0	373	207.78	0
ENSG00000224946.1	AC007312.1	258	109.6	0	0	0	258	113.81	0	0	0	258	100.95	0	0	0	258	117.05	0	0	0	258	113	0	0	0	258	106.84	0	258	94.11	0	0	0	258	100.84	0	0	0	258	96.17	0	0	0	0	0	258	96.19	0
ENSG00000234818.1	AC007314.1	565	413.93	0	0	0	565	419.07	0	0	0	565	404.5	1	0.15	0.12	565	422.65	0	0	0	565	417.4	0	0	0	565	411.42	0	565	396.44	0	0	0	565	404.2	0	0	0	565	399.17	0	0	0	0	0	565	399.35	0
ENSG00000285898.1	AC007317.1	2467	2315.86	0	0	0	2467	2321.01	0	0	0	2467	2306.43	0	0	0	2467	2324.6	0	0	0	2467	2319.34	0	0	0	2467	2313.36	0	2467	2298.36	0	0	0	2467	2306.13	0	0	0	2467	2301.09	0	0	0	0	0	2467	2301.26	0
ENSG00000172974.11	AC007318.1	881	729.86	44	2.49	2.05	881	735.01	31	1.83	1.65	881	720.43	24	1.99	1.55	881	738.6	25	1.37	1.41	881	733.34	24	2.37	2.23	881	727.36	11	881	712.36	56	3.36	2.82	881	720.13	34	2.14	1.6	881	715.09	34	2.53	2.05	1.39	1.21	881	715.27	39
ENSG00000273763.2	AC007318.2	2124	1972.86	1	0.02	0.02	951.13	806.64	8	0.43	0.39	2124	1963.43	6	0.18	0.14	2124	1981.6	5	0.1	0.1	336.05	191.72	2	0.75	0.71	1183.5	1031.52	0	1183.5	1017.95	0	0	0	2124	1963.13	1	0.02	0.02	2124	1958.09	1	0.03	0.02	0	0	2124	1958.26	1
ENSG00000224063.5	AC007319.1	626.33	476.31	0	0	0	626.33	481.07	0	0	0	626.33	467.18	0	0	0	626.33	484.53	0	0	0	626.33	479.74	0	0	0	626.33	473.7	0	626.33	459.58	0	0	0	626.33	466.96	0	0	0	626.33	462.08	0	0	0	0	0	626.33	462.18	0
ENSG00000227444.1	AC007322.1	750	598.88	0	0	0	750	604.02	0	0	0	750	589.44	0	0	0	750	607.61	0	0	0	750	602.35	0	0	0	750	596.37	0	750	581.37	0	0	0	750	589.14	0	0	0	750	584.11	0	0	0	0	0	750	584.28	0
ENSG00000229725.1	AC007322.2	605	453.91	0	0	0	605	459.06	0	0	0	605	444.48	0	0	0	605	462.64	0	0	0	605	457.39	0	0	0	605	451.4	0	605	436.42	0	0	0	605	444.18	0	0	0	605	439.15	0	0	0	0	0	605	439.33	0
ENSG00000237968.1	AC007322.3	701	549.89	0	0	0	701	555.03	0	0	0	701	540.45	0	0	0	701	558.62	0	0	0	701	553.36	0	0	0	701	547.38	0	701	532.39	0	0	0	701	540.15	0	0	0	701	535.12	0	0	0	0	0	701	535.29	0
ENSG00000251618.1	AC007322.4	723	571.88	0	0	0	723	577.03	0	0	0	723	562.45	0	0	0	723	580.62	0	0	0	723	575.36	0	0	0	723	569.37	0	723	554.38	0	0	0	723	562.15	0	0	0	723	557.11	0	0	0	0	0	723	557.29	0
ENSG00000271275.1	AC007326.1	458	307	0	0	0	458	312.13	0	0	0	458	297.59	0	0	0	458	315.7	0	0	0	458	310.47	0	0	0	458	304.48	0	458	289.56	0	0	0	458	297.28	0	0	0	458	292.26	0	0	0	0	0	458	292.44	0
ENSG00000280418.1	AC007326.2	7579	7427.86	0	0	0	7579	7433.01	0	0	0	7579	7418.43	0	0	0	7579	7436.6	0	0	0	7579	7431.34	0	0	0	7579	7425.36	0	7579	7410.36	0	0	0	7579	7418.13	0	0	0	7579	7413.09	0	0	0	0	0	7579	7413.26	0
ENSG00000283583.1	AC007326.3	176	38.33	0	0	0	176	39.58	0	0	0	176	31.85	0	0	0	176	41.84	0	0	0	176	40.4	0	0	0	176	34.88	0	176	27.47	0	0	0	176	32.56	0	0	0	176	29.09	0	0	0	0	0	176	28.24	0
ENSG00000283809.1	AC007326.4	1669	1517.86	61.88	1.68	1.38	1669	1523.01	5.85	0.17	0.15	1669	1508.43	11.06	0.44	0.34	1669	1526.6	0	0	0	1669	1521.34	8.08	0.38	0.36	1669	1515.36	7.93	1669	1500.36	17.67	0.5	0.42	1669	1508.13	19.34	0.58	0.43	1669	1503.09	33.77	1.2	0.97	0.48	0.42	1669	1503.26	5.05
ENSG00000284294.1	AC007326.5	941.33	791.84	0	0	0	941.33	796.42	0	0	0	941.33	782.83	0	0	0	941.33	799.84	0	0	0	941.33	795.21	0	0	0	941.33	789.17	0	941.33	775.38	0	0	0	941.33	782.66	0	0	0	941.33	777.84	0	0	0	0	0	941.33	777.88	0
ENSG00000228770.1	AC007327.1	264	115.29	0	0	0	264	119.62	0	0	0	264	106.57	0	0	0	264	122.89	0	0	0	264	118.73	0	0	0	264	112.57	0	264	99.63	0	0	0	264	106.43	0	0	0	264	101.73	0	0	0	0	0	264	101.78	0
ENSG00000229679.1	AC007327.2	457	306	0	0	0	457	311.13	0	0	0	457	296.59	0	0	0	457	314.7	0	0	0	457	309.47	0	0	0	457	303.48	0	457	288.57	0	0	0	457	296.28	0	0	0	457	291.27	0	0	0	0	0	457	291.44	0
ENSG00000260478.1	AC007333.1	630	478.9	0	0	0	630	484.05	0	0	0	630	469.47	0	0	0	630	487.63	0	0	0	630	482.38	0	0	0	630	476.4	0	630	461.41	0	0	0	630	469.17	0	0	0	630	464.14	0	0	0	0	0	630	464.32	0
ENSG00000260975.1	AC007333.2	559	407.93	0	0	0	559	413.07	0	0	0	559	398.5	0	0	0	559	416.65	0	0	0	559	411.4	0	0	0	559	405.42	0	559	390.44	0	0	0	559	398.2	0	0	0	559	393.18	0	0	0	0	0	559	393.35	0
ENSG00000261997.1	AC007336.1	3828	3676.86	2	0.02	0.02	3828	3682.01	7	0.08	0.07	3828	3667.43	1	0.02	0.01	3828	3685.6	4	0.04	0.05	3828	3680.34	3	0.06	0.06	3828	3674.36	3	3828	3659.36	6.02	0.07	0.06	3828	3667.13	14	0.17	0.13	3828	3662.09	8	0.12	0.09	0.07	0.07	3828	3662.26	5
ENSG00000274508.1	AC007336.2	557	405.93	0	0	0	557	411.07	0	0	0	557	396.5	0	0	0	557	414.65	0	0	0	557	409.4	0	0	0	557	403.42	0	557	388.45	2	0.22	0.18	557	396.2	0	0	0	557	391.18	0	0	0	0	0	557	391.35	0
ENSG00000279030.1	AC007336.3	2160	2008.86	29.79	0.61	0.5	2160	2014.01	500.94	10.81	9.76	2160	1999.43	982.76	29.39	22.87	2160	2017.6	7.11	0.14	0.15	2160	2012.34	151.35	5.44	5.14	2160	2006.36	57.14	2160	1991.36	4.11	0.09	0.07	2160	1999.13	38.87	0.88	0.66	2160	1994.09	1	0.03	0.02	2.61	2.27	2160	1994.26	5.12
ENSG00000259926.1	AC007342.1	706	554.88	0	0	0	706	560.03	0	0	0	706	545.45	0	0	0	706	563.62	0	0	0	706	558.36	0	0	0	706	552.38	0	706	537.39	0	0	0	706	545.15	0	0	0	706	540.12	1	0.1	0.08	0	0	706	540.29	0
ENSG00000259962.1	AC007342.2	395	244.13	0	0	0	395	249.23	0	0	0	395	234.77	0	0	0	395	252.76	0	0	0	395	247.61	0	0	0	395	241.6	0	395	226.82	0	0	0	395	234.46	0	0	0	395	229.45	0	0	0	0	0	395	229.64	0
ENSG00000260078.3	AC007342.3	1218	1066.86	1	0.04	0.03	2505	2359.01	0	0	0	2505	2344.43	0	0	0	2505	2362.6	0	0	0	2505	2357.34	0	0	0	2505	2351.36	0	1218	1049.36	1	0.04	0.03	1218	1057.13	1	0.04	0.03	2505	2339.09	0	0	0	0	0	1218	1052.26	1
ENSG00000261804.1	AC007342.4	612.75	461.66	24	2.15	1.76	584	438.07	1	0.1	0.09	642.97	482.44	2	0.25	0.19	584	441.65	4	0.37	0.38	679.27	531.64	4	0.54	0.51	624.76	471.16	12	638.17	469.58	43	3.91	3.28	634.36	473.53	31	2.97	2.22	619.02	453.17	24	2.82	2.28	2.34	2.03	650.86	485.17	34
ENSG00000262714.1	AC007342.5	2142	1990.86	17	0.35	0.29	2142	1996.01	4	0.09	0.08	2142	1981.43	6	0.18	0.14	2142	1999.6	7	0.14	0.15	2142	1994.34	13	0.47	0.45	2142	1988.36	6	2142	1973.36	75	1.62	1.36	2142	1981.13	28	0.64	0.48	2142	1976.09	19	0.51	0.41	0.28	0.24	2142	1976.26	46
ENSG00000279344.1	AC007342.6	2594	2442.86	0	0	0	2594	2448.01	2	0.04	0.03	2594	2433.43	2	0.05	0.04	2594	2451.6	3	0.05	0.05	2594	2446.34	1	0.03	0.03	2594	2440.36	2	2594	2425.36	2	0.04	0.03	2594	2433.13	3	0.06	0.04	2594	2428.09	1	0.02	0.02	0.08	0.07	2594	2428.26	1
ENSG00000279722.1	AC007342.7	2337	2185.86	13	0.25	0.2	2337	2191.01	20	0.4	0.36	2337	2176.43	15	0.41	0.32	2337	2194.6	7	0.13	0.13	2337	2189.34	10	0.33	0.31	2337	2183.36	2	2337	2168.36	15	0.3	0.25	2337	2176.13	9	0.19	0.14	2337	2171.09	11	0.27	0.22	0.08	0.07	2337	2171.26	7
ENSG00000279741.1	AC007342.8	678	526.89	3	0.24	0.19	678	532.04	1	0.08	0.07	678	517.46	0	0	0	678	535.62	5	0.38	0.39	678	530.37	3	0.41	0.39	678	524.38	1	678	509.39	13	1.09	0.91	678	517.16	10	0.88	0.66	678	512.13	3	0.31	0.25	0.17	0.15	678	512.3	13
ENSG00000280027.1	AC007342.9	1385	1233.86	22	0.74	0.61	1385	1239.01	6	0.21	0.19	1385	1224.43	4	0.2	0.15	1385	1242.6	32	1.04	1.07	1385	1237.34	14	0.82	0.77	1385	1231.36	11	1385	1216.36	34	1.19	1	1385	1224.13	29	1.07	0.8	1385	1219.09	19	0.83	0.67	0.82	0.71	1385	1219.26	60
ENSG00000260850.2	AC007344.1	1181.33	1030.24	0	0	0	1612	1466.01	2	0.06	0.05	1181.33	1020.82	0	0	0	1181.33	1038.97	0	0	0	1181.33	1033.72	0	0	0	1612	1458.36	2	1181.33	1012.76	0	0	0	1181.33	1020.51	0	0	0	1181.33	1015.48	0	0	0	0.13	0.11	1181.33	1015.66	0
ENSG00000260258.2	AC007346.1	775.5	624.38	0	0	0	775.5	629.52	0	0	0	775.5	614.94	0	0	0	775.5	633.11	0	0	0	775.5	627.85	0	0	0	775.5	621.87	0	775.5	606.88	0	0	0	775.5	614.64	0	0	0	775.5	609.61	0	0	0	0	0	775.5	609.78	0
ENSG00000260939.1	AC007346.2	892	740.86	0	0	0	892	746.01	0	0	0	892	731.43	0	0	0	892	749.6	0	0	0	892	744.34	0	0	0	892	738.36	0	892	723.36	0	0	0	892	731.13	0	0	0	892	726.09	0	0	0	0	0	892	726.27	0
ENSG00000261049.2	AC007347.1	281	131.61	0	0	0	281	136.18	0	0	0	281	122.72	0	0	0	281	139.52	0	0	0	281	135.09	0	0	0	281	128.96	0	281	115.52	0	0	0	281	122.51	0	0	0	281	117.71	0	0	0	0	0	281	117.83	0
ENSG00000280454.1	AC007347.2	180	41.35	0	0	0	180	42.8	0	0	0	180	34.69	0	0	0	180	45.15	0	0	0	180	43.54	0	0	0	180	37.91	0	180	30.11	0	0	0	180	35.34	0	0	0	180	31.77	0	0	0	0	0	180	30.97	0
ENSG00000229424.1	AC007349.1	587	435.92	0	0	0	587	441.06	0	0	0	587	426.49	0	0	0	587	444.64	0	0	0	587	439.39	0	0	0	587	433.41	0	587	418.43	0	0	0	587	426.19	0	0	0	587	421.16	0	0	0	0	0	587	421.34	0
ENSG00000230831.1	AC007349.2	553	401.93	0	0	0	553	407.08	0	0	0	553	392.51	0	0	0	553	410.65	0	0	0	553	405.4	0	0	0	553	399.42	0	553	384.45	0	0	0	553	392.2	0	0	0	553	387.18	0	0	0	0	0	553	387.35	0
ENSG00000235728.1	AC007349.3	872	720.86	0	0	0	872	726.01	0	0	0	872	711.43	0	0	0	872	729.6	0	0	0	872	724.34	0	0	0	872	718.36	0	872	703.36	0	0	0	872	711.13	0	0	0	872	706.09	0	0	0	0	0	872	706.27	0
ENSG00000272984.1	AC007349.4	532	380.94	0	0	0	532	386.09	0	0	0	532	371.52	0	0	0	532	389.66	0	0	0	532	384.41	0	0	0	532	378.43	0	532	363.46	0	0	0	532	371.21	0	0	0	532	366.19	0	0	0	0	0	532	366.36	0
ENSG00000236951.5	AC007359.1	1842	1690.87	0	0	0	1842	1696.01	0	0	0	1842	1681.43	0	0	0	1842	1699.61	0	0	0	1842	1694.35	0	0	0	1842	1688.36	0	1842	1673.37	0	0	0	1842	1681.14	0	0	0	1842	1676.1	0	0	0	0	0	1842	1676.27	0
ENSG00000225216.6	AC007362.1	499.67	348.8	0	0	0	499.67	353.88	0	0	0	499.67	339.44	0	0	0	499.67	357.43	0	0	0	499.67	352.27	0	0	0	499.67	346.27	0	499.67	331.48	0	0	0	499.67	339.14	0	0	0	499.67	334.14	0	0	0	0	0	499.67	334.31	0
ENSG00000270677.1	AC007363.1	620	468.91	0	0	0	620	474.05	0	0	0	620	459.48	0	0	0	620	477.64	0	0	0	620	472.38	0	0	0	620	466.4	0	620	451.41	0	0	0	620	459.18	0	0	0	620	454.15	0	0	0	0	0	620	454.32	0
ENSG00000231969.1	AC007364.1	1022	870.86	3	0.14	0.12	1022	876.01	0	0	0	1022	861.43	7	0.49	0.38	1022	879.6	1	0.05	0.05	1022	874.34	1	0.08	0.08	1022	868.36	3	1022	853.36	0	0	0	1022	861.13	1	0.05	0.04	1022	856.09	5	0.31	0.25	0.32	0.28	1022	856.26	0
ENSG00000226756.1	AC007365.1	627	475.91	0	0	0	627	481.05	0	0	0	627	466.47	1	0.13	0.1	627	484.64	0	0	0	627	479.38	0	0	0	627	473.4	0	627	458.41	2	0.19	0.16	627	466.17	0	0	0	627	461.15	0	0	0	0	0	627	461.32	2
ENSG00000227791.3	AC007365.2	458	307	0	0	0	458	312.13	0	0	0	458	297.59	0	0	0	458	315.7	0	0	0	458	310.47	0	0	0	458	304.48	0	458	289.56	0	0	0	458	297.28	0	0	0	458	292.26	0	0	0	0	0	458	292.44	0
ENSG00000255595.4	AC007368.1	1370.25	1219.35	0	0	0	1370.25	1224.42	0	0	0	1370.25	1209.99	0	0	0	1370.25	1227.98	0	0	0	1370.25	1222.83	0	0	0	1370.25	1216.82	0	1370.25	1202.03	0	0	0	1370.25	1209.7	0	0	0	1370.25	1204.69	0	0	0	0	0	1370.25	1204.86	0
ENSG00000256494.1	AC007368.2	974	822.86	0	0	0	974	828.01	0	0	0	974	813.43	0	0	0	974	831.6	0	0	0	974	826.34	0	0	0	974	820.36	0	974	805.36	0	0	0	974	813.13	0	0	0	974	808.09	0	0	0	0	0	974	808.26	0
ENSG00000250098.1	AC007370.1	316	165.77	0	0	0	316	170.65	0	0	0	316	156.64	0	0	0	316	174.09	0	0	0	316	169.27	0	0	0	316	163.2	0	316	149.06	0	0	0	316	156.36	0	0	0	316	151.43	0	0	0	0	0	316	151.61	0
ENSG00000250371.1	AC007370.2	2694	2542.86	0	0	0	2694	2548.01	0	0	0	2694	2533.43	1	0.02	0.02	2694	2551.6	0	0	0	2694	2546.34	0	0	0	2694	2540.36	0	2694	2525.36	0	0	0	2694	2533.13	0	0	0	2694	2528.09	0	0	0	0	0	2694	2528.26	0
ENSG00000259164.1	AC007375.1	603	451.91	0	0	0	603	457.06	0	0	0	603	442.48	0	0	0	603	460.64	0	0	0	603	455.39	0	0	0	603	449.4	0	603	434.42	0	0	0	603	442.18	0	0	0	603	437.16	0	0	0	0	0	603	437.33	0
ENSG00000269883.1	AC007375.2	2314	2162.86	0	0	0	2314	2168.01	0	0	0	2314	2153.43	0	0	0	2314	2171.6	0	0	0	2314	2166.34	0	0	0	2314	2160.36	0	2314	2145.36	0	0	0	2314	2153.13	0	0	0	2314	2148.09	0	0	0	0	0	2314	2148.26	0
ENSG00000258566.2	AC007376.1	604	452.91	0	0	0	604	458.06	0	0	0	604	443.48	0	0	0	604	461.64	0	0	0	604	456.39	0	0	0	604	450.4	0	604	435.42	0	0	0	604	443.18	0	0	0	604	438.15	0	0	0	0	0	604	438.33	0
ENSG00000258569.1	AC007376.2	540	388.94	0	0	0	540	394.08	0	0	0	540	379.51	0	0	0	540	397.66	0	0	0	540	392.41	0	0	0	540	386.43	0	540	371.46	0	0	0	540	379.21	0	0	0	540	374.19	0	0	0	0	0	540	374.36	0
ENSG00000273090.1	AC007378.1	478	326.98	0	0	0	478	332.12	0	0	0	478	317.56	0	0	0	478	335.68	5	0.6	0.62	478	330.45	0	0	0	478	324.46	0	478	309.52	0	0	0	478	317.26	0	0	0	478	312.24	2	0.34	0.28	0	0	478	312.41	0
ENSG00000228590.2	AC007381.1	2005	1853.86	1	0.02	0.02	2005	1859.01	2	0.05	0.04	2182	2021.43	0	0	0	1754	1611.6	2	0.05	0.05	2182	2034.35	0	0	0	2182	2028.36	0	2182	2013.36	0	0	0	2182	2021.13	0	0	0	2005	1839.09	2	0.06	0.05	0	0	2005	1839.26	1
ENSG00000279519.1	AC007382.1	2618	2466.86	0	0	0	2618	2472.01	0	0	0	2618	2457.43	0	0	0	2618	2475.6	0	0	0	2618	2470.34	0	0	0	2618	2464.36	0	2618	2449.36	0	0	0	2618	2457.13	0	0	0	2618	2452.09	0	0	0	0	0	2618	2452.26	0
ENSG00000159186.4	AC007383.1	636	484.9	0	0	0	636	490.05	0	0	0	636	475.47	0	0	0	636	493.63	0	0	0	636	488.38	0	0	0	636	482.39	0	636	467.41	0	0	0	636	475.17	0	0	0	636	470.14	0	0	0	0	0	636	470.32	0
ENSG00000227946.1	AC007383.2	577.9	426.84	2	0.19	0.16	752	606.02	2	0.14	0.13	577.09	416.61	4	0.57	0.45	617	474.65	0	0	0	617	469.4	0	0	0	482	328.46	1	482	313.52	6	0.82	0.69	577.07	416.28	4	0.44	0.33	482	316.23	1	0.17	0.14	0.28	0.24	482	316.41	3
ENSG00000231955.1	AC007383.3	1411	1259.86	0	0	0	1411	1265.01	0	0	0	1411	1250.43	0	0	0	1411	1268.6	0	0	0	1411	1263.34	0	0	0	1411	1257.36	0	1411	1242.36	0	0	0	1411	1250.13	0	0	0	1411	1245.09	0	0	0	0	0	1411	1245.26	0
ENSG00000237513.1	AC007384.1	788	636.88	0	0	0	788	642.02	0	0	0	788	627.44	0	0	0	788	645.61	0	0	0	788	640.35	0	0	0	788	634.37	0	788	619.37	0	0	0	685	524.16	1	0.09	0.06	685	519.13	2	0.21	0.17	0	0	891	725.27	1
ENSG00000227394.1	AC007386.1	582	430.92	0	0	0	582	436.07	0	0	0	582	421.49	0	0	0	582	439.65	0	0	0	582	434.39	0	0	0	582	428.41	0	582	413.43	0	0	0	582	421.19	0	0	0	582	416.16	0	0	0	0	0	582	416.34	0
ENSG00000224646.2	AC007387.1	150	20.8	1	1.99	1.63	150	20.78	0	0	0	150	15.81	1	3.78	2.94	150	22.28	0	0	0	150	21.94	0	0	0	150	17.5	0	150	12.85	1	3.33	2.79	150	16.81	0	0	0	150	14.12	0	0	0	0	0	150	13.14	0
ENSG00000204929.12	AC007389.1	651.12	500.09	0	0	0	651.12	505.23	0	0	0	1117	956.43	1	0.06	0.05	651.12	508.8	0	0	0	1266	1118.34	1	0.06	0.06	651.12	497.58	0	651.12	482.64	0	0	0	651.12	490.37	0	0	0	651.12	485.35	0	0	0	0	0	651.12	485.53	0
ENSG00000223739.1	AC007389.2	306	155.95	0	0	0	306	160.77	0	0	0	306	146.88	0	0	0	306	164.18	0	0	0	306	159.45	0	0	0	306	153.37	0	306	139.39	0	0	0	306	146.62	0	0	0	306	141.71	0	0	0	0	0	306	141.88	0
ENSG00000235725.1	AC007389.3	1656	1504.86	0	0	0	1656	1510.01	0	0	0	1656	1495.43	0	0	0	1656	1513.6	0	0	0	1656	1508.34	0	0	0	1656	1502.36	0	1656	1487.36	0	0	0	1656	1495.13	0	0	0	1656	1490.09	0	0	0	0	0	1656	1490.26	0
ENSG00000237979.1	AC007389.4	793	641.87	0	0	0	793	647.02	0	0	0	793	632.44	0	0	0	793	650.61	0	0	0	793	645.35	0	0	0	793	639.36	0	793	624.37	0	0	0	793	632.14	0	0	0	793	627.1	0	0	0	0	0	793	627.27	0
ENSG00000281920.1	AC007389.5	744	592.88	1	0.07	0.06	744	598.02	0	0	0	744	583.44	2	0.2	0.16	744	601.61	1	0.07	0.07	744	596.35	4	0.48	0.46	744	590.37	2	744	575.38	0	0	0	744	583.14	0	0	0	744	578.11	0	0	0	0.31	0.27	744	578.28	0
ENSG00000233159.1	AC007390.1	356	205.32	0	0	0	356	210.36	0	0	0	356	196.04	0	0	0	356	213.86	0	0	0	356	208.82	0	0	0	356	202.79	0	356	188.22	0	0	0	356	195.74	0	0	0	356	190.75	0	0	0	0	0	356	190.94	0
ENSG00000272054.1	AC007390.2	3803	3651.86	2	0.02	0.02	3803	3657.01	4	0.05	0.04	3803	3642.43	2	0.03	0.03	3803	3660.6	0	0	0	3803	3655.34	4	0.08	0.07	3803	3649.36	1	3803	3634.36	6	0.07	0.06	3803	3642.13	7	0.09	0.07	3803	3637.09	7	0.1	0.08	0.03	0.02	3803	3637.26	9
ENSG00000232028.1	AC007391.1	504	352.96	0	0	0	504	358.1	0	0	0	504	343.54	0	0	0	504	361.67	0	0	0	504	356.43	0	0	0	504	350.44	0	504	335.49	0	0	0	504	343.23	0	0	0	504	338.21	0	0	0	0	0	504	338.39	0
ENSG00000285925.1	AC007391.2	841	689.87	0	0	0	841	695.01	1	0.06	0.06	841	680.43	2	0.18	0.14	841	698.61	0	0	0	841	693.34	0	0	0	841	687.36	0	841	672.36	0	0	0	841	680.13	0	0	0	841	675.09	0	0	0	0	0	841	675.27	0
ENSG00000223604.1	AC007394.1	531	379.94	0	0	0	531	385.09	0	0	0	531	370.52	0	0	0	531	388.66	0	0	0	531	383.41	0	0	0	531	377.43	0	531	362.46	0	0	0	531	370.21	0	0	0	531	365.19	0	0	0	0	0	531	365.37	0
ENSG00000231386.1	AC007395.1	677	525.89	0	0	0	677	531.04	0	0	0	677	516.46	0	0	0	677	534.62	0	0	0	677	529.37	0	0	0	677	523.38	0	677	508.39	0	0	0	677	516.16	1	0.09	0.07	677	511.13	0	0	0	0	0	677	511.3	0
ENSG00000231918.1	AC007402.1	3939	3787.86	0	0	0	3939	3793.01	0	0	0	3939	3778.43	0	0	0	3939	3796.6	0	0	0	3939	3791.34	0	0	0	3939	3785.36	0	3939	3770.36	0	0	0	3939	3778.13	0	0	0	3939	3773.09	0	0	0	0	0	3939	3773.26	0
ENSG00000223859.1	AC007403.1	567	415.93	0	0	0	567	421.07	0	0	0	567	406.5	0	0	0	567	424.65	0	0	0	567	419.4	0	0	0	567	413.42	0	567	398.44	0	0	0	567	406.2	0	0	0	567	401.17	0	0	0	0	0	567	401.35	0
ENSG00000234350.4	AC007405.1	783.6	647.42	0	0	0	2149	2003.01	1	0.02	0.02	783.6	640.67	0	0	0	783.6	652.61	0	0	0	783.6	649.58	0	0	0	783.6	645.05	0	783.6	635.32	0	0	0	783.6	640.8	0	0	0	783.6	637.21	0	0	0	0	0	783.6	637.06	0
ENSG00000235934.1	AC007405.2	533	381.94	0	0	0	512	366.1	1	0.12	0.11	533	372.52	0	0	0	533	390.66	0	0	0	533	385.41	0	0	0	533	379.43	0	533	364.46	0	0	0	533	372.21	0	0	0	533	367.19	0	0	0	0	0	533	367.36	0
ENSG00000239467.5	AC007405.3	605.17	454.08	2	0.18	0.15	561	415.07	6	0.63	0.57	605.06	444.54	2	0.27	0.21	610.5	468.14	0	0	0	595.63	448.02	5	0.81	0.76	561	407.42	1	660	491.4	3	0.26	0.22	561	400.2	1	0.11	0.08	660	494.13	1	0.11	0.09	0.23	0.2	602.53	436.86	3
ENSG00000255671.1	AC007406.1	315	164.79	0	0	0	315	169.66	0	0	0	315	155.66	0	0	0	315	173.1	0	0	0	315	168.29	0	0	0	315	162.22	0	315	148.09	0	0	0	315	155.39	0	0	0	315	150.46	0	0	0	0	0	315	150.64	0
ENSG00000255746.1	AC007406.2	503	351.96	0	0	0	503	357.1	0	0	0	503	342.54	0	0	0	503	360.67	0	0	0	503	355.43	0	0	0	503	349.45	0	503	334.49	0	0	0	503	342.23	0	0	0	503	337.21	0	0	0	0	0	503	337.39	0
ENSG00000256540.1	AC007406.3	1050.5	899.36	0	0	0	1050.5	904.51	0	0	0	1050.5	889.93	0	0	0	1050.5	908.1	0	0	0	1050.5	902.84	0	0	0	1050.5	896.86	0	1050.5	881.86	0	0	0	1050.5	889.63	0	0	0	1050.5	884.59	0	0	0	0	0	1050.5	884.76	0
ENSG00000256577.2	AC007406.4	765	613.87	0	0	0	765	619.02	0	0	0	765	604.44	0	0	0	765	622.61	0	0	0	765	617.35	0	0	0	765	611.37	0	765	596.37	0	0	0	765	604.14	0	0	0	765	599.11	0	0	0	0	0	765	599.28	0
ENSG00000261799.1	AC007406.5	3170	3018.86	55	0.75	0.62	3170	3024.01	39	0.56	0.51	3170	3009.43	77	1.53	1.19	3170	3027.6	39	0.52	0.54	3170	3022.34	50	1.2	1.13	3170	3016.36	19	3170	3001.36	70	1	0.84	3170	3009.13	127	1.91	1.43	3170	3004.09	40	0.71	0.57	0.58	0.5	3170	3004.26	115
ENSG00000224173.1	AC007422.1	1008	856.86	0	0	0	1008	862.01	0	0	0	1008	847.43	0	0	0	1008	865.6	0	0	0	1008	860.34	0	0	0	1008	854.36	0	1008	839.36	0	0	0	1008	847.13	0	0	0	1008	842.09	0	0	0	0	0	1008	842.26	0
ENSG00000235495.1	AC007422.2	167	31.83	0	0	0	167	32.62	0	0	0	167	25.81	0	0	0	167	34.65	0	0	0	167	33.6	0	0	0	167	28.37	0	167	21.87	0	0	0	167	26.63	0	0	0	167	23.39	0	0	0	0	0	167	22.47	0
ENSG00000271239.1	AC007423.1	627	475.91	0	0	0	627	481.05	0	0	0	627	466.47	1	0.13	0.1	627	484.64	0	0	0	627	479.38	0	0	0	627	473.4	0	627	458.41	0	0	0	627	466.17	0	0	0	627	461.15	0	0	0	0	0	627	461.32	0
ENSG00000257501.6	AC007424.1	1281.4	1130.29	0	0	0	1281.4	1135.44	0	0	0	1281.4	1120.86	0	0	0	1281.4	1139.03	0	0	0	1281.4	1133.77	0	0	0	1281.4	1127.79	0	1281.4	1112.8	0	0	0	1281.4	1120.56	0	0	0	1281.4	1115.53	0	0	0	0	0	1281.4	1115.7	0
ENSG00000263499.1	AC007431.1	1412	1260.86	0	0	0	1412	1266.01	0	0	0	1412	1251.43	0	0	0	1412	1269.6	0	0	0	1412	1264.34	0	0	0	1412	1258.36	0	1412	1243.36	0	0	0	1412	1251.13	0	0	0	1412	1246.09	0	0	0	0	0	1412	1246.26	0
ENSG00000266100.1	AC007431.2	563	411.93	0	0	0	563	417.07	0	0	0	563	402.5	0	0	0	563	420.65	0	0	0	563	415.4	0	0	0	563	409.42	0	563	394.44	0	0	0	563	402.2	0	0	0	563	397.17	0	0	0	0	0	563	397.35	0
ENSG00000280028.1	AC007431.3	587	435.92	0	0	0	587	441.06	0	0	0	587	426.49	0	0	0	587	444.64	0	0	0	587	439.39	0	0	0	587	433.41	0	587	418.43	0	0	0	587	426.19	0	0	0	587	421.16	0	0	0	0	0	587	421.34	0
ENSG00000227187.1	AC007435.1	415	264.07	0	0	0	415	269.19	0	0	0	415	254.69	0	0	0	415	272.73	0	0	0	415	267.55	0	0	0	415	261.55	0	415	246.71	0	0	0	415	254.38	0	0	0	415	249.37	0	0	0	0	0	415	249.55	0
ENSG00000264093.1	AC007448.1	234	87.24	0	0	0	234	90.89	0	0	0	234	78.97	0	0	0	234	93.98	0	0	0	234	90.48	0	0	0	234	84.32	0	234	72.62	0	0	0	234	79	0	0	0	234	74.56	0	0	0	0	0	234	74.4	0
ENSG00000264421.1	AC007448.2	380	229.18	0	0	0	380	234.27	0	0	0	380	219.85	0	0	0	380	237.79	0	0	0	380	232.67	0	0	0	380	226.66	0	380	211.94	0	0	0	380	219.54	0	0	0	380	214.54	0	0	0	0	0	380	214.73	0
ENSG00000266473.1	AC007448.3	689	537.89	0	0	0	689	543.03	2	0.16	0.14	689	528.46	0	0	0	689	546.62	1	0.07	0.08	689	541.36	4	0.53	0.5	689	535.38	2	689	520.39	0	0	0	689	528.16	1	0.09	0.06	689	523.12	2	0.2	0.16	0.34	0.3	689	523.3	2
ENSG00000285877.1	AC007448.4	2511	2359.86	2	0.04	0.03	2511	2365.01	29	0.53	0.48	2511	2350.43	6	0.15	0.12	2511	2368.6	1	0.02	0.02	2511	2363.34	0	0	0	2511	2357.36	2	2511	2342.36	0	0	0	2511	2350.13	2	0.04	0.03	2511	2345.09	0	0	0	0.08	0.07	2511	2345.26	0
ENSG00000256237.1	AC007450.1	188	47.58	0	0	0	188	49.42	0	0	0	188	40.59	0	0	0	188	51.94	0	0	0	188	50	0	0	0	188	44.2	0	188	35.67	0	0	0	188	41.12	0	0	0	188	37.38	0	0	0	0	0	188	36.68	0
ENSG00000274551.1	AC007450.2	290	140.33	0	0	0	290	145.01	0	0	0	290	131.37	0	0	0	290	148.38	0	0	0	290	143.83	0	0	0	290	137.71	0	290	124.05	0	0	0	290	131.14	0	0	0	290	126.29	0	0	0	0	0	290	126.43	0
ENSG00000277705.1	AC007450.3	247	99.26	0	0	0	247	103.24	0	0	0	247	90.76	0	0	0	247	106.42	0	0	0	247	102.6	0	0	0	247	96.43	0	247	84.13	0	0	0	247	90.71	0	0	0	247	86.14	0	0	0	0	0	247	86.08	0
ENSG00000278654.1	AC007450.4	524	372.95	0	0	0	524	378.09	0	0	0	524	363.52	1	0.16	0.13	524	381.66	0	0	0	524	376.42	0	0	0	524	370.43	0	524	355.47	0	0	0	524	363.22	0	0	0	524	358.2	0	0	0	0	0	524	358.37	0
ENSG00000256708.1	AC007458.1	373	222.22	0	0	0	373	227.29	0	0	0	373	212.9	0	0	0	373	230.81	0	0	0	373	225.71	0	0	0	373	219.69	0	373	205.01	0	0	0	373	212.59	0	0	0	373	207.59	0	0	0	0	0	373	207.78	0
ENSG00000226506.5	AC007463.1	560	409.02	0	0	0	560	414.14	0	0	0	560	399.63	0	0	0	560	417.7	0	0	0	560	412.5	0	0	0	560	406.5	0	560	391.63	0	0	0	560	399.33	0	0	0	560	394.3	0	0	0	0	0	560	394.49	0
ENSG00000275710.1	AC007485.1	206	62.43	0	0	0	206	65.1	0	0	0	206	54.83	0	0	0	206	67.9	0	0	0	206	65.27	0	0	0	206	59.23	0	206	49.25	0	0	0	206	55.13	0	0	0	206	51.07	0	0	0	0	0	206	50.59	0
ENSG00000279059.1	AC007485.2	1667	1515.86	38	1.04	0.85	1667	1521.01	49	1.4	1.26	1667	1506.43	25	0.99	0.77	1667	1524.6	24	0.64	0.65	1667	1519.34	36	1.71	1.62	1667	1513.36	9	1667	1498.36	46	1.31	1.1	1667	1506.13	42	1.26	0.94	1667	1501.09	30	1.06	0.86	0.55	0.47	1667	1501.26	41
ENSG00000279427.1	AC007490.1	703	551.89	0	0	0	703	557.03	0	0	0	703	542.45	0	0	0	703	560.62	0	0	0	703	555.36	0	0	0	703	549.38	0	703	534.39	0	0	0	703	542.15	0	0	0	703	537.12	0	0	0	0	0	703	537.29	0
ENSG00000283258.1	AC007491.1	1441	1289.86	0	0	0	1441	1295.01	0	0	0	1441	1280.43	0	0	0	1441	1298.6	0	0	0	1441	1293.34	0	0	0	1441	1287.36	0	1441	1272.36	0	0	0	1441	1280.13	0	0	0	1441	1275.09	0	0	0	0	0	1441	1275.26	0
ENSG00000260573.3	AC007493.1	1387	1235.9	0	0	0	1387	1241.04	0	0	0	1387	1226.47	0	0	0	1387	1244.63	0	0	0	1387	1239.38	0	0	0	1387	1233.39	0	1387	1218.41	0	0	0	1387	1226.17	0	0	0	1387	1221.14	0	0	0	0	0	1387	1221.31	0
ENSG00000261393.1	AC007493.2	478	326.98	0	0	0	478	332.12	0	0	0	478	317.56	0	0	0	478	335.68	0	0	0	478	330.45	0	0	0	478	324.46	0	478	309.52	0	0	0	478	317.26	1	0.14	0.11	478	312.24	0	0	0	0	0	478	312.41	0
ENSG00000260012.1	AC007494.1	760	608.87	0	0	0	760	614.02	0	0	0	760	599.44	0	0	0	760	617.61	0	0	0	760	612.35	0	0	0	760	606.37	0	760	591.37	0	0	0	760	599.14	0	0	0	760	594.11	0	0	0	0	0	760	594.28	0
ENSG00000260744.1	AC007494.2	764	612.87	0	0	0	764	618.02	0	0	0	764	603.44	0	0	0	764	621.61	0	0	0	764	616.35	0	0	0	764	610.37	0	764	595.37	0	0	0	764	603.14	0	0	0	764	598.11	0	0	0	0	0	764	598.28	0
ENSG00000279509.1	AC007494.3	743	591.88	0	0	0	743	597.02	0	0	0	743	582.44	0	0	0	743	600.61	0	0	0	743	595.36	0	0	0	743	589.37	0	743	574.38	0	0	0	743	582.14	0	0	0	743	577.11	0	0	0	0	0	743	577.28	0
ENSG00000246379.7	AC007495.1	1039.83	888.72	0	0	0	1039.83	893.86	0	0	0	1039.83	879.29	0	0	0	1039.83	897.45	0	0	0	1039.83	892.2	0	0	0	1039.83	886.21	0	1039.83	871.22	0	0	0	1039.83	878.99	0	0	0	1039.83	873.95	0	0	0	0	0	1039.83	874.13	0
ENSG00000260041.5	AC007495.2	497	345.97	0	0	0	497	351.11	0	0	0	497	336.55	0	0	0	497	354.68	0	0	0	497	349.44	0	0	0	497	343.45	0	497	328.51	0	0	0	497	336.25	0	0	0	497	331.23	0	0	0	0	0	497	331.4	0
ENSG00000260194.1	AC007496.1	739	587.88	0	0	0	739	593.02	0	0	0	739	578.44	0	0	0	739	596.61	0	0	0	739	591.36	0	0	0	739	585.37	0	739	570.38	0	0	0	739	578.15	0	0	0	739	573.11	0	0	0	0	0	739	573.28	0
ENSG00000261630.1	AC007496.2	547	395.93	0	0	0	547	401.08	0	0	0	547	386.51	0	0	0	547	404.66	0	0	0	547	399.41	1	0.18	0.17	547	393.42	0	547	378.45	0	0	0	547	386.21	0	0	0	547	381.18	0	0	0	0	0	547	381.36	0
ENSG00000280392.1	AC007496.3	3443	3291.86	0	0	0	3443	3297.01	0	0	0	3443	3282.43	1	0.02	0.01	3443	3300.6	0	0	0	3443	3295.34	5	0.11	0.1	3443	3289.36	0	3443	3274.36	2	0.03	0.02	3443	3282.13	3	0.04	0.03	3443	3277.09	1	0.02	0.01	0	0	3443	3277.26	0
ENSG00000275191.1	AC007497.1	561	409.93	3	0.3	0.25	561	415.07	0	0	0	561	400.5	0	0	0	561	418.65	3	0.29	0.3	561	413.4	1	0.17	0.17	561	407.42	0	561	392.44	0	0	0	561	400.2	0	0	0	561	395.17	4	0.54	0.44	0	0	561	395.35	2
ENSG00000258272.1	AC007513.1	379	228.19	0	0	0	379	233.27	0	0	0	379	218.86	0	0	0	379	236.8	0	0	0	379	231.68	0	0	0	379	225.66	0	379	210.95	0	0	0	379	218.55	0	0	0	379	213.54	0	0	0	0	0	379	213.73	0
ENSG00000256306.1	AC007527.1	347.5	197	0	0	0	347.5	201.97	0	0	0	347.5	187.77	0	0	0	347.5	205.45	0	0	0	347.5	200.49	0	0	0	347.5	194.45	0	347.5	180.04	0	0	0	347.5	187.48	0	0	0	347.5	182.52	0	0	0	0	0	313	148.69	1
ENSG00000277935.1	AC007527.2	546	394.94	0	0	0	546	400.08	0	0	0	546	385.51	0	0	0	546	403.66	0	0	0	546	398.41	0	0	0	546	392.42	0	546	377.45	0	0	0	546	385.21	0	0	0	546	380.18	0	0	0	0	0	546	380.36	0
ENSG00000255871.2	AC007529.1	2178	2026.86	0	0	0	2178	2032.01	0	0	0	2178	2017.43	0	0	0	2178	2035.6	0	0	0	2178	2030.34	0	0	0	2178	2024.36	0	2178	2009.36	0	0	0	2178	2017.13	0	0	0	2178	2012.09	0	0	0	0	0	2178	2012.26	0
ENSG00000283240.1	AC007529.2	1094	942.86	0	0	0	1094	948.01	1	0.05	0.04	1094	933.43	2	0.13	0.1	1094	951.6	0	0	0	1094	946.34	1	0.08	0.07	1094	940.36	0	1094	925.36	0	0	0	1094	933.13	0	0	0	1094	928.09	0	0	0	0	0	1094	928.26	0
ENSG00000261369.1	AC007533.1	870	718.86	0	0	0	870	724.01	0	0	0	870	709.43	0	0	0	870	727.6	0	0	0	870	722.34	0	0	0	870	716.36	0	870	701.36	0	0	0	870	709.13	0	0	0	870	704.09	0	0	0	0	0	870	704.27	0
ENSG00000255356.2	AC007536.1	349	198.38	0	0	0	349	203.4	0	0	0	349	189.12	0	0	0	349	206.89	0	0	0	349	201.87	0	0	0	349	195.84	0	349	181.32	0	0	0	349	188.81	0	0	0	349	183.83	0	0	0	0	0	349	184.02	0
ENSG00000242405.2	AC007537.1	511	359.95	0	0	0	511	365.1	0	0	0	511	350.53	0	0	0	511	368.67	0	0	0	511	363.42	0	0	0	511	357.44	0	511	342.48	0	0	0	511	350.23	0	0	0	511	345.21	0	0	0	0	0	511	345.38	0
ENSG00000257579.1	AC007540.1	507	355.96	0	0	0	507	361.1	0	0	0	507	346.53	0	0	0	507	364.67	0	0	0	507	359.43	0	0	0	507	353.44	0	507	338.49	0	0	0	507	346.23	0	0	0	507	341.21	0	0	0	0	0	507	341.38	0
ENSG00000260329.1	AC007541.1	1469	1317.86	1	0.03	0.03	1469	1323.01	10	0.33	0.3	1469	1308.43	13	0.59	0.46	1469	1326.6	1	0.03	0.03	1469	1321.34	6	0.33	0.31	1469	1315.36	1	1469	1300.36	1	0.03	0.03	1469	1308.13	8	0.28	0.21	1469	1303.09	2	0.08	0.07	0.07	0.06	1469	1303.26	0
ENSG00000277595.1	AC007546.1	559	407.93	0	0	0	559	413.07	0	0	0	559	398.5	0	0	0	559	416.65	10	0.97	1	559	411.4	0	0	0	559	405.42	3	559	390.44	0	0	0	559	398.2	5	0.57	0.43	559	393.18	1	0.14	0.11	0.68	0.59	559	393.35	0
ENSG00000279360.1	AC007546.2	360	209.29	0	0	0	360	214.34	0	0	0	360	200	0	0	0	360	217.85	0	0	0	360	212.79	0	0	0	360	206.76	0	360	192.16	0	0	0	360	199.7	0	0	0	360	194.7	0	0	0	0	0	360	194.9	0
ENSG00000286220.1	AC007546.3	1249	1098.54	0	0	0	1249	1103.47	0	0	0	1249	1089.33	0	0	0	1249	1106.96	0	0	0	1249	1102.03	0	0	0	1249	1095.99	0	1249	1081.61	0	0	0	1249	1089.06	0	0	0	1249	1084.11	0	0	0	0	0	1249	1084.27	0
ENSG00000213155.4	AC007547.1	490	338.97	0	0	0	490	344.11	0	0	0	490	329.55	0	0	0	490	347.68	0	0	0	490	342.44	0	0	0	490	336.45	0	490	321.51	0	0	0	490	329.24	0	0	0	490	324.22	0	0	0	0	0	490	324.4	0
ENSG00000239805.1	AC007547.2	360	209.29	0	0	0	360	214.34	0	0	0	360	200	0	0	0	360	217.85	0	0	0	360	212.79	0	0	0	360	206.76	0	360	192.16	0	0	0	360	199.7	0	0	0	360	194.7	0	0	0	0	0	360	194.9	0
ENSG00000285546.1	AC007547.3	119	6.35	0	0	0	119	5.62	0	0	0	119	3.84	0	0	0	119	6.03	0	0	0	119	6.43	0.5	5.62	5.31	119	4.28	0	119	2.76	0	0	0	119	4.62	0	0	0	119	3.32	0	0	0	0	0	119	2.72	0
ENSG00000232736.1	AC007551.1	519	367.95	0	0	0	519	373.09	0	0	0	519	358.53	0	0	0	519	376.67	0	0	0	519	371.42	0	0	0	519	365.44	0	519	350.47	0	0	0	519	358.22	0	0	0	519	353.2	0	0	0	0	0	519	353.37	0
ENSG00000274328.1	AC007551.2	389	238.15	0	0	0	389	243.24	0	0	0	389	228.8	0	0	0	389	246.77	0	0	0	389	241.63	0	0	0	389	235.62	0	389	220.87	0	0	0	389	228.49	0	0	0	389	223.48	0	0	0	0	0	389	223.67	0
ENSG00000256450.1	AC007552.1	927	775.86	0	0	0	927	781.01	0	0	0	927	766.43	0	0	0	927	784.6	0	0	0	927	779.34	0	0	0	927	773.36	0	927	758.36	0	0	0	927	766.13	1	0.06	0.04	927	761.09	0	0	0	0	0	927	761.26	0
ENSG00000256564.1	AC007552.2	603	451.91	0	0	0	603	457.06	0	0	0	603	442.48	0	0	0	603	460.64	0	0	0	603	455.39	0	0	0	603	449.4	0	603	434.42	3	0.3	0.25	603	442.18	0	0	0	603	437.16	2	0.24	0.2	0	0	603	437.33	0
ENSG00000235321.1	AC007556.1	307	156.93	0	0	0	307	161.75	0	0	0	307	147.85	0	0	0	307	165.17	0	0	0	307	160.44	0	0	0	307	154.35	0	307	140.35	0	0	0	307	147.59	0	0	0	307	142.68	0	0	0	0	0	307	142.85	0
ENSG00000227021.1	AC007557.1	541	389.94	0	0	0	541	395.08	0	0	0	541	380.51	0	0	0	541	398.66	0	0	0	541	393.41	0	0	0	541	387.43	0	541	372.46	0	0	0	541	380.21	0	0	0	541	375.19	0	0	0	0	0	541	375.36	0
ENSG00000231597.1	AC007557.2	583	431.92	0	0	0	583	437.07	0	0	0	583	422.49	0	0	0	583	440.65	0	0	0	583	435.39	0	0	0	583	429.41	0	583	414.43	0	0	0	583	422.19	0	0	0	583	417.16	0	0	0	0	0	583	417.34	0
ENSG00000236295.1	AC007557.3	3135	2983.86	0	0	0	3135	2989.01	0	0	0	3135	2974.43	0	0	0	3135	2992.6	0	0	0	3135	2987.34	0	0	0	3135	2981.36	0	3135	2966.36	0	0	0	3135	2974.13	0	0	0	3135	2969.09	0	0	0	0	0	3135	2969.26	0
ENSG00000237479.1	AC007557.4	430	279.04	0	0	0	430	284.16	0	0	0	430	269.65	0	0	0	430	287.72	0	0	0	430	282.51	0	0	0	430	276.52	0	430	261.64	0	0	0	430	269.34	0	0	0	430	264.32	0	0	0	0	0	430	264.5	0
ENSG00000235993.1	AC007559.1	355	204.33	0	0	0	355	209.36	0	0	0	355	195.05	0	0	0	355	212.87	0	0	0	355	207.82	0	0	0	355	201.79	0	355	187.23	0	0	0	355	194.75	0	0	0	355	189.76	0	0	0	0	0	355	189.95	0
ENSG00000238165.1	AC007560.1	237	89.99	0	0	0	237	93.72	0	0	0	237	81.66	0	0	0	237	96.84	0	0	0	237	93.25	2	1.55	1.46	237	87.09	0	237	75.24	0	0	0	237	81.68	0	0	0	237	77.2	0	0	0	0	0	237	77.07	1
ENSG00000235583.2	AC007562.1	517	365.95	0	0	0	517	371.09	0	0	0	517	356.53	0	0	0	517	374.67	0	0	0	517	369.42	0	0	0	517	363.44	0	517	348.48	0	0	0	517	356.22	0	0	0	517	351.2	0	0	0	0	0	517	351.38	0
ENSG00000229352.1	AC007563.1	689	537.89	0	0	0	689	543.03	0	0	0	689	528.46	0	0	0	689	546.62	0	0	0	689	541.36	0	0	0	689	535.38	0	689	520.39	0	0	0	689	528.16	0	0	0	689	523.12	0	0	0	0	0	689	523.3	0
ENSG00000236886.2	AC007563.2	473	322.03	0	0	0	552	406.08	1	0.11	0.1	473	312.64	0	0	0	473	330.71	0	0	0	473	325.51	0	0	0	473	319.51	0	473	304.64	0	0	0	473	312.33	0	0	0	473	307.32	0	0	0	0	0	473	307.5	0
ENSG00000237930.1	AC007563.3	371	220.23	0	0	0	371	225.3	0	0	0	371	210.91	0	0	0	371	228.81	0	0	0	371	223.72	0	0	0	371	217.7	0	371	203.03	0	0	0	371	210.6	0	0	0	371	205.6	0	0	0	0	0	371	205.79	0
ENSG00000244055.1	AC007566.1	395	244.13	2	0.34	0.28	643	497.05	7	0.61	0.55	430.94	270.66	8	1.77	1.38	643	500.63	6	0.48	0.5	542.48	394.95	5	0.91	0.86	395	241.6	6	493.79	325.45	7	0.92	0.77	452.83	292.22	10	1.55	1.16	432.08	266.48	6	1.2	0.97	2.28	1.98	589.87	424.26	11
ENSG00000270453.1	AC007566.2	413	262.07	0	0	0	413	267.19	0	0	0	413	252.7	0	0	0	413	270.74	0	0	0	413	265.55	0	0	0	413	259.55	0	413	244.72	0	0	0	413	252.39	0	0	0	413	247.37	0	0	0	0	0	413	247.56	0
ENSG00000224136.1	AC007568.1	471	319.98	0	0	0	471	325.12	0	0	0	471	310.57	0	0	0	471	328.69	0	0	0	471	323.46	0	0	0	471	317.47	0	471	302.54	0	0	0	471	310.26	0	0	0	471	305.25	0	0	0	0	0	471	305.42	0
ENSG00000257221.3	AC007569.1	451.5	300.96	0	0	0	451.5	305.93	0	0	0	451.5	291.72	0	0	0	451.5	309.43	0	0	0	451.5	304.45	0	0	0	451.5	298.41	0	451.5	283.96	0	0	0	451.5	291.44	0	0	0	451.5	286.48	0	0	0	0	0	451.5	286.65	0
ENSG00000255655.1	AC007570.1	603	451.91	0	0	0	603	457.06	2	0.19	0.17	603	442.48	0	0	0	603	460.64	0	0	0	603	455.39	0	0	0	603	449.4	0	603	434.42	0	0	0	603	442.18	0	0	0	603	437.16	0	0	0	0	0	603	437.33	0
ENSG00000263279.1	AC007595.1	483	331.97	0	0	0	483	337.11	0	0	0	483	322.56	0	0	0	483	340.68	0	0	0	483	335.44	0	0	0	483	329.46	0	483	314.52	0	0	0	483	322.25	0	0	0	483	317.23	0	0	0	0	0	483	317.41	0
ENSG00000260723.1	AC007598.1	382	231.31	0	0	0	382	236.34	0	0	0	435	274.63	1	0.22	0.17	382	239.85	0	0	0	382	234.8	0	0	0	382	228.77	0	382	214.17	0	0	0	382	221.71	0	0	0	382	216.73	0	0	0	0	0	382	216.91	0
ENSG00000261394.1	AC007598.2	539	387.94	0	0	0	539	393.08	0	0	0	539	378.51	0	0	0	539	396.66	0	0	0	539	391.41	0	0	0	539	385.43	0	539	370.46	0	0	0	539	378.21	0	0	0	539	373.19	0	0	0	0	0	539	373.36	0
ENSG00000278979.1	AC007598.3	1678	1526.86	0	0	0	1678	1532.01	0	0	0	1678	1517.43	1	0.04	0.03	1678	1535.6	0	0	0	1678	1530.34	0	0	0	1678	1524.36	0	1678	1509.36	0	0	0	1678	1517.13	1	0.03	0.02	1678	1512.09	0	0	0	0	0	1678	1512.26	0
ENSG00000259866.1	AC007599.1	1174	1022.86	0	0	0	1174	1028.01	0	0	0	1174	1013.43	0	0	0	1174	1031.6	0	0	0	1174	1026.34	0	0	0	1174	1020.36	0	1174	1005.36	0	0	0	1174	1013.13	0	0	0	1174	1008.09	0	0	0	0	0	1174	1008.26	0
ENSG00000262038.1	AC007599.2	493	341.97	0	0	0	493	347.11	0	0	0	493	332.55	0	0	0	493	350.68	0	0	0	493	345.44	0	0	0	493	339.45	0	493	324.5	0	0	0	493	332.24	0	0	0	493	327.22	0	0	0	0	0	493	327.4	0
ENSG00000175604.2	AC007601.1	1974	1822.86	0	0	0	1974	1828.01	0	0	0	1974	1813.43	0	0	0	1974	1831.6	0	0	0	1974	1826.34	0	0	0	1974	1820.36	0	1974	1805.36	0	0	0	1974	1813.13	0	0	0	1974	1808.09	0	0	0	0	0	1974	1808.26	0
ENSG00000261293.1	AC007601.2	502	350.96	0	0	0	502	356.1	0	0	0	502	341.54	0	0	0	502	359.67	0	0	0	502	354.43	0	0	0	502	348.45	0	502	333.49	0	0	0	502	341.23	0	0	0	502	336.21	0	0	0	0	0	502	336.39	0
ENSG00000261751.1	AC007603.1	2085	1933.86	0	0	0	2085	1939.01	0	0	0	2085	1924.43	0	0	0	2085	1942.6	0	0	0	2085	1937.34	0	0	0	2085	1931.36	0	2085	1916.36	0	0	0	2085	1924.13	0	0	0	2085	1919.09	0	0	0	0	0	2085	1919.26	0
ENSG00000279842.1	AC007603.2	506	354.96	0	0	0	506	360.1	0	0	0	506	345.54	0	0	0	506	363.67	0	0	0	506	358.43	0	0	0	506	352.44	0	506	337.49	0	0	0	506	345.23	0	0	0	506	340.21	0	0	0	0	0	506	340.38	0
ENSG00000283365.1	AC007603.3	979	827.86	0	0	0	979	833.01	0	0	0	979	818.43	0	0	0	979	836.6	0	0	0	979	831.34	0	0	0	979	825.36	0	979	810.36	0	0	0	979	818.13	0	0	0	979	813.09	0	0	0	0	0	979	813.26	0
ENSG00000205414.1	AC007608.1	2469	2317.86	0	0	0	2469	2323.01	3	0.06	0.05	2469	2308.43	0	0	0	2469	2326.6	0	0	0	2469	2321.34	0	0	0	2469	2315.36	0	2469	2300.36	0	0	0	2469	2308.13	0	0	0	2469	2303.09	0	0	0	0	0	2469	2303.26	0
ENSG00000260029.2	AC007608.2	1146	994.86	0	0	0	1146	1000.01	0	0	0	1146	985.43	0	0	0	1146	1003.6	0	0	0	1146	998.34	0	0	0	1146	992.36	0	1146	977.36	0	0	0	1146	985.13	0	0	0	1146	980.09	0	0	0	0	0	1146	980.26	0
ENSG00000260249.2	AC007608.3	1168	1016.86	17	0.69	0.57	5214	5068.01	1	0.01	0.01	3161.5	3000.93	0	0	0	1109	966.6	12	0.5	0.52	1109	961.34	8	0.6	0.57	1269.25	1115.6	7	1424.01	1255.36	8	0.27	0.23	1474.98	1314.11	14	0.48	0.36	1322.46	1156.55	16	0.74	0.6	0.58	0.5	1109	943.26	8
ENSG00000278909.1	AC007608.4	3365	3213.86	0	0	0	3365	3219.01	0	0	0	3365	3204.43	0	0	0	3365	3222.6	2	0.03	0.03	3365	3217.34	0	0	0	3365	3211.36	0	3365	3196.36	0	0	0	3365	3204.13	0	0	0	3365	3199.09	0	0	0	0	0	3365	3199.26	0
ENSG00000259843.2	AC007610.1	498	346.96	0	0	0	498	352.1	0	0	0	498	337.54	0	0	0	498	355.67	0	0	0	498	350.43	0	0	0	498	344.45	0	498	329.5	0	0	0	498	337.24	0	0	0	498	332.22	0	0	0	0	0	498	332.39	0
ENSG00000260381.2	AC007610.2	666	514.89	0	0	0	666	520.04	0	0	0	666	505.46	0	0	0	666	523.63	0	0	0	666	518.37	0	0	0	666	512.39	0	666	497.4	1	0.09	0.07	666	505.16	0	0	0	666	500.13	0	0	0	0	0	666	500.31	0
ENSG00000261835.1	AC007610.3	934	782.86	0	0	0	934	788.01	0	0	0	934	773.43	0	0	0	934	791.6	0	0	0	934	786.34	0	0	0	934	780.36	0	934	765.36	0	0	0	934	773.13	0	0	0	934	768.09	0	0	0	0	0	934	768.26	0
ENSG00000279356.1	AC007610.4	2125	1973.86	2	0.04	0.03	2125	1979.01	1	0.02	0.02	2125	1964.43	1	0.03	0.02	2125	1982.6	0	0	0	2125	1977.34	3	0.11	0.1	2125	1971.36	1	2125	1956.36	5	0.11	0.09	2125	1964.13	7	0.16	0.12	2125	1959.09	2	0.05	0.04	0.05	0.04	2125	1959.26	2
ENSG00000260086.2	AC007611.1	740.36	589.24	4	0.28	0.23	826	680.01	7	0.45	0.4	761.33	600.77	11	1.09	0.85	759.8	617.42	8	0.52	0.54	716.49	568.85	9	1.14	1.08	780.24	626.61	4	780.03	611.4	4	0.28	0.23	674	513.16	1	0.09	0.07	724.74	558.86	11	1.05	0.85	0.59	0.51	788.74	623.02	5
ENSG00000262420.3	AC007613.1	2597	2445.86	1	0.02	0.01	2597	2451.01	5	0.09	0.08	2597	2436.43	3	0.07	0.06	2597	2454.6	1	0.02	0.02	2597	2449.34	6	0.18	0.17	2597	2443.36	1	2597	2428.36	2	0.04	0.03	2597	2436.13	2	0.04	0.03	2597	2431.09	5	0.11	0.09	0.04	0.03	2597	2431.26	3
ENSG00000279249.2	AC007614.1	2890.86	2739.72	0	0	0	2890.86	2744.87	0	0	0	2890.86	2730.29	0	0	0	2890.86	2748.46	0	0	0	2890.86	2743.2	0	0	0	2890.86	2737.22	0	2890.86	2722.22	0	0	0	654	493.17	1	0.09	0.07	2890.86	2724.95	0	0	0	0	0	2890.86	2725.13	0
ENSG00000280189.1	AC007614.2	2620	2468.86	0	0	0	2620	2474.01	0	0	0	2620	2459.43	0	0	0	2620	2477.6	0	0	0	2620	2472.34	0	0	0	2620	2466.36	0	2620	2451.36	0	0	0	2620	2459.13	0	0	0	2620	2454.09	0	0	0	0	0	2620	2454.26	0
ENSG00000203648.3	AC007618.1	732	580.88	0	0	0	732	586.02	0	0	0	732	571.45	0	0	0	732	589.61	0	0	0	732	584.36	0	0	0	732	578.37	0	732	563.38	0	0	0	732	571.15	0	0	0	732	566.11	0	0	0	0	0	732	566.29	0
ENSG00000255670.1	AC007619.1	412	261.08	0	0	0	412	266.19	0	0	0	412	251.7	0	0	0	412	269.74	0	0	0	412	264.55	0	0	0	412	258.55	0	412	243.72	1	0.18	0.15	412	251.39	0	0	0	412	246.38	0	0	0	0	0	412	246.56	0
ENSG00000271370.1	AC007619.2	379	228.19	0	0	0	379	233.27	0	0	0	379	218.86	0	0	0	379	236.8	0	0	0	379	231.68	0	0	0	379	225.66	0	379	210.95	0	0	0	379	218.55	0	0	0	379	213.54	0	0	0	0	0	379	213.73	0
ENSG00000239255.1	AC007620.1	25	0	0	0	0	25	0	0	0	0	25	0	0	0	0	25	0	0	0	0	25	0	0	0	0	25	0	0	25	0	0	0	0	25	0	0	0	0	25	0	0	0	0	0	0	25	0	0
ENSG00000242539.2	AC007620.2	1697	1545.86	1	0.03	0.02	693	547.03	1	0.08	0.07	1697	1536.43	3	0.12	0.09	831.57	689.19	5	0.29	0.3	693	545.36	1	0.13	0.13	1008	854.38	0	914.22	745.61	6	0.34	0.29	693	532.16	2	0.17	0.13	908.7	742.83	3	0.22	0.17	0	0	966.71	801	3
ENSG00000272699.1	AC007620.3	497	345.96	0	0	0	497	351.1	0	0	0	497	336.54	1	0.18	0.14	497	354.67	3	0.34	0.35	497	349.43	0	0	0	497	343.45	0	497	328.5	2	0.26	0.22	497	336.24	0	0	0	497	331.22	2	0.32	0.26	0	0	497	331.39	1
ENSG00000270857.1	AC007621.1	437	286.03	0	0	0	437	291.15	0	0	0	437	276.63	0	0	0	437	294.71	0	0	0	437	289.5	0	0	0	437	283.51	0	437	268.62	0	0	0	437	276.32	0	0	0	437	271.3	0	0	0	0	0	437	271.48	0
ENSG00000240441.1	AC007622.1	535	383.94	0	0	0	535	389.08	0	0	0	535	374.52	0	0	0	535	392.66	0	0	0	535	387.41	0	0	0	535	381.43	0	535	366.46	1	0.12	0.1	535	374.21	0	0	0	535	369.19	0	0	0	0	0	535	369.36	0
ENSG00000258136.1	AC007622.2	1123.5	972.39	0	0	0	1123.5	977.54	0	0	0	1123.5	962.96	0	0	0	1123.5	981.13	0	0	0	1123.5	975.87	0	0	0	1123.5	969.89	0	1680	1511.36	1	0.03	0.02	1123.5	962.66	0	0	0	1123.5	957.63	0	0	0	0	0	1008.03	842.35	2
ENSG00000264131.1	AC007631.1	189	48.37	0	0	0	189	50.27	0	0	0	189	41.34	0	0	0	189	52.81	0	0	0	189	50.82	0	0	0	189	45.01	0	189	36.38	0	0	0	189	41.86	0	0	0	189	38.1	0	0	0	0	0	189	37.41	0
ENSG00000256139.2	AC007637.1	910	758.86	0	0	0	910	764.01	1	0.06	0.05	910	749.43	0	0	0	910	767.6	0	0	0	910	762.34	1	0.09	0.09	910	756.36	0	910	741.36	1	0.06	0.05	910	749.13	0	0	0	910	744.09	0	0	0	0	0	910	744.26	2
ENSG00000262079.1	AC007638.1	1763	1611.86	0	0	0	1763	1617.01	2	0.05	0.05	1763	1602.43	0	0	0	1763	1620.6	0	0	0	1763	1615.34	0	0	0	1763	1609.36	0	1763	1594.36	0	0	0	1763	1602.13	0	0	0	1763	1597.09	0	0	0	0	0	1763	1597.26	0
ENSG00000263096.1	AC007638.2	1740	1588.86	0	0	0	1740	1594.01	2	0.05	0.05	1740	1579.43	0	0	0	1740	1597.6	0	0	0	1740	1592.34	1	0.05	0.04	1740	1586.36	0	1740	1571.36	0	0	0	1740	1579.13	0	0	0	1740	1574.09	0	0	0	0	0	1740	1574.26	0
ENSG00000263680.2	AC007639.1	833	681.87	0	0	0	833	687.01	0	0	0	833	672.43	0	0	0	833	690.61	0	0	0	833	685.35	0	0	0	833	679.36	0	833	664.36	0	0	0	833	672.13	0	0	0	833	667.1	0	0	0	0	0	833	667.27	0
ENSG00000235464.1	AC007652.1	562	410.93	0	0	0	562	416.07	0	0	0	562	401.5	0	0	0	562	419.65	0	0	0	562	414.4	0	0	0	562	408.42	0	562	393.44	0	0	0	562	401.2	0	0	0	562	396.17	0	0	0	0	0	562	396.35	0
ENSG00000256339.1	AC007655.1	357	206.31	0	0	0	357	211.35	0	0	0	357	197.03	0	0	0	357	214.86	0	0	0	357	209.81	0	0	0	357	203.78	0	357	189.2	0	0	0	357	196.73	0	0	0	357	191.73	0	0	0	0	0	357	191.93	0
ENSG00000286107.1	AC007655.2	1923	1771.86	0	0	0	1923	1777.01	0	0	0	1923	1762.43	0	0	0	1923	1780.6	0	0	0	1923	1775.34	0	0	0	1923	1769.36	0	1923	1754.36	0	0	0	1923	1762.13	3	0.08	0.06	1923	1757.09	1	0.03	0.02	0	0	1923	1757.26	0
ENSG00000258131.1	AC007656.1	573	421.92	0	0	0	573	427.07	0	0	0	573	412.5	0	0	0	573	430.65	0	0	0	573	425.4	0	0	0	573	419.41	0	573	404.44	0	0	0	573	412.19	0	0	0	573	407.17	0	0	0	0	0	573	407.34	0
ENSG00000279190.1	AC007656.2	4547	4395.86	0	0	0	4547	4401.01	0	0	0	4547	4386.43	0	0	0	4547	4404.6	0	0	0	4547	4399.34	0	0	0	4547	4393.36	0	4547	4378.36	0	0	0	4547	4386.13	0	0	0	4547	4381.09	0	0	0	0	0	4547	4381.26	0
ENSG00000161132.6	AC007663.1	1240	1088.86	0	0	0	1240	1094.01	0	0	0	1240	1079.43	0	0	0	1240	1097.6	0	0	0	1240	1092.34	0	0	0	1240	1086.36	0	1240	1071.36	0	0	0	1240	1079.13	0	0	0	1240	1074.09	1	0.05	0.04	0	0	1240	1074.26	0
[truncated: 57,061 more rows]
[truncated: 12 more columns]

## Sheet: Supp data 1 TPMs Only
Accession	Symbol	7_Stromal-NTC TPM	8_Stromal-NTC TPM	9_Stromal-NTC TPM	13_Stromal-IRF3 TPM	14_Stromal-IRF3 TPM	15_Stromal-IRF3 TPM	22_Epithelial-NTC TPM	23_Epithelial-NTC TPM	28_Epithelial-IRF3 TPM	29_Epithelial-IRF3 TPM	30_Epithelial-IRF3 TPM
[truncated: 58,852 more rows]

[truncated: 1 more sheets: Supp data 2]
